# Supplementary material for: Apoptosis and autophagy promote Babesia microti infection in tick midguts: insights from transcriptomic and functional RNAi studies
Source: Front Microbiol. 2025 Sep 19;16:1632974. doi: 10.3389/fmicb.2025.1632974 (PMC12491973; doi:10.3389/fmicb.2025.1632974)
Supplement: Supplementary file 4 [file Table_4.xls]

id	CMG0d1_count	CMG0d2_count	CMG0d3_count	TMG0d2_count	TMG0d1_count	TMG0d3_count	CMG0d1_tpm	CMG0d2_tpm	CMG0d3_tpm	TMG0d2_tpm	TMG0d1_tpm	TMG0d3_tpm	CMG0d_mean	TMG0d_mean	log2(fc)	PValue	FDR	Symbol	KEGG_A_class	KEGG_B_class	K_ID	TF_family	Description	Pathway	GO Component	GO Function	GO Process
MSTRG.10123	8	2	0	0	0	0	3.566	0.710	0.000	0.000	0.000	0.000	1.42533333333333	0.001	-10.4770836369993	0.000977457935940452	0.00686364307513958	--	-	-	-	--	KAK8763210.1 taxid=6943 hypothetical protein V5799_034184 [Amblyomma americanum]	-	-	-	-
MSTRG.10126	11	0	0	0	33	0	4.199	0.000	0.000	0.000	9.945	0.000	1.39966666666667	3.315	1.24392558288609	0.00366992698450443	0.0220727614828029	--	-	-	-	--	XP_037581733.2 taxid=543639 uncharacterized protein LOC119464940 [Dermacentor silvarum]	-	-	-	-
MSTRG.10217	0	1	6	7	12	21	0.000	0.063	0.331	0.494	0.754	1.547	0.131333333333333	0.931666666666667	2.82658074827418	1.78949975606337e-07	2.34031975532749e-06	--	Genetic Information Processing	Translation	K14530	--	KAJ8039427.1 taxid=206669 RNA-directed DNA polymerase from mobile element jockey [Holothuria leucospilota]	ko03008//Ribosome biogenesis in eukaryotes	-	GO:0030269//tetrahydromethanopterin S-methyltransferase activity	GO:0015948//methanogenesis
MSTRG.10221	3	11	7	16	17	13	0.434	1.268	0.703	1.947	1.942	1.650	0.801666666666667	1.84633333333333	1.20358864450591	0.00186881116327253	0.0121300326058907	--	-	-	-	--	-	-	-	GO:0045156//electron transporter, transferring electrons within the cyclic electron transport pathway of photosynthesis activity	GO:0009772//photosynthetic electron transport in photosystem II;GO:0019684//photosynthesis, light reaction
MSTRG.10349	18	0	1	5	0	0	13.497	0.000	0.520	3.152	0.000	0.000	4.67233333333333	1.05066666666667	-2.15283816848222	0.00408470827446776	0.0242408969459811	--	-	-	-	--	-	-	-	-	-
MSTRG.10486	28	19	26	50	75	37	6.776	3.662	4.366	10.174	14.328	7.852	4.93466666666667	10.7846666666667	1.12795704622502	4.13156402703034e-09	6.49456758136405e-08	--	-	-	-	--	PIK34564.1 taxid=307972 endonuclease-reverse transcriptase [Apostichopus japonicus]	-	-	-	-
MSTRG.10615	280	478	303	684	759	1253	89.212	121.299	66.992	183.248	190.920	350.124	92.501	241.430666666667	1.3840680723528	9.75835654957618e-177	2.48767379285572e-174	CYP3A24	Metabolism;Human Diseases;Metabolism;Human Diseases;Metabolism;Metabolism	Global and overview maps;Cancer: overview;Metabolism of cofactors and vitamins;Cancer: overview;Lipid metabolism;Lipid metabolism	K07424;K07424;K07424;K07424;K07424;K07424	--	WPH24843.1 taxid=266040 CYP3A8, partial [Hyalomma asiaticum]	ko01100//Metabolic pathways;ko05207//Chemical carcinogenesis - receptor activation;ko00830//Retinol metabolism;ko05204//Chemical carcinogenesis - DNA adducts;ko00140//Steroid hormone biosynthesis;ko00591//Linoleic acid metabolism	-	GO:0004497//monooxygenase activity;GO:0005506//iron ion binding;GO:0016705//oxidoreductase activity, acting on paired donors, with incorporation or reduction of molecular oxygen;GO:0020037//heme binding	-
MSTRG.10616	421	535	517	864	850	2190	97.235	98.414	82.860	167.792	154.990	443.598	92.8363333333333	255.46	1.460335963051	4.3929164825728e-270	2.20775431224159e-267	CYP3A8	Metabolism;Human Diseases;Metabolism;Human Diseases;Metabolism;Metabolism	Global and overview maps;Cancer: overview;Metabolism of cofactors and vitamins;Cancer: overview;Lipid metabolism;Lipid metabolism	K07424;K07424;K07424;K07424;K07424;K07424	--	WPH24843.1 taxid=266040 CYP3A8, partial [Hyalomma asiaticum]	ko01100//Metabolic pathways;ko05207//Chemical carcinogenesis - receptor activation;ko00830//Retinol metabolism;ko05204//Chemical carcinogenesis - DNA adducts;ko00140//Steroid hormone biosynthesis;ko00591//Linoleic acid metabolism	-	GO:0004497//monooxygenase activity;GO:0005506//iron ion binding;GO:0016705//oxidoreductase activity, acting on paired donors, with incorporation or reduction of molecular oxygen;GO:0020037//heme binding	GO:0046148//pigment biosynthetic process
MSTRG.10764	17	45	34	18	17	19	1.330	2.392	1.809	0.782	0.739	0.861	1.84366666666667	0.794	-1.21536692885181	0.00227244947191694	0.0144565592083252	--	-	-	-	--	-	-	-	-	-
MSTRG.10916	73.01	232.03	127.01	78	58.33	60.01	3.996	10.114	4.823	3.589	2.520	2.880	6.311	2.99633333333333	-1.07467049505589	9.13425154727456e-19	2.63828382128998e-17	--	-	-	-	--	-	-	-	GO:0050519//holo-citrate lyase synthase activity	GO:0051191//prosthetic group biosynthetic process
MSTRG.10925	65	113	157	257	250	198	8.712	12.063	14.602	28.964	26.454	23.274	11.7923333333333	26.2306666666667	1.1534052642333	8.33975342274331e-34	4.16750746324019e-32	Cyp3a9	Metabolism;Human Diseases;Metabolism;Human Diseases;Metabolism;Metabolism	Global and overview maps;Cancer: overview;Metabolism of cofactors and vitamins;Cancer: overview;Lipid metabolism;Lipid metabolism	K07424;K07424;K07424;K07424;K07424;K07424	--	XP_037573718.1 taxid=543639 cytochrome P450 3A24-like [Dermacentor silvarum]	ko01100//Metabolic pathways;ko05207//Chemical carcinogenesis - receptor activation;ko00830//Retinol metabolism;ko05204//Chemical carcinogenesis - DNA adducts;ko00140//Steroid hormone biosynthesis;ko00591//Linoleic acid metabolism	-	GO:0000287//magnesium ion binding;GO:0004497//monooxygenase activity;GO:0004721//phosphoprotein phosphatase activity;GO:0005506//iron ion binding;GO:0016705//oxidoreductase activity, acting on paired donors, with incorporation or reduction of molecular oxygen;GO:0020037//heme binding;GO:0030145//manganese ion binding;GO:0043022//ribosome binding	GO:0046148//pigment biosynthetic process
MSTRG.10976	9.86	15.28	19.06	6.52	9.99	3.95	1.036	1.278	1.389	0.576	0.828	0.364	1.23433333333333	0.589333333333333	-1.0665762747802	0.0081804756132811	0.0434989619218907	--	-	-	-	--	-	-	-	-	-
MSTRG.11302	73	23	30.67	11	12	12	5.203	1.306	1.517	0.659	0.675	0.750	2.67533333333333	0.694666666666667	-1.94532587850148	1.85311660880401e-13	4.0563262695687e-12	Balat	-	-	-	--	XP_037574705.1 taxid=543639 solute carrier family 22 member 5-like [Dermacentor silvarum]	-	GO:0005886//plasma membrane;GO:0016020//membrane	GO:0008028//monocarboxylic acid transmembrane transporter activity;GO:0015295//solute:proton symporter activity;GO:0022857//transmembrane transporter activity;GO:0042910//xenobiotic transporter activity;GO:0051119//sugar transmembrane transporter activity	GO:0006355//regulation of transcription, DNA-templated;GO:0006810//transport;GO:0006817//phosphate ion transport;GO:0008643//carbohydrate transport;GO:0015718//monocarboxylic acid transport;GO:0042908//xenobiotic transport;GO:0055085//transmembrane transport
MSTRG.11488	1	0	0	0	0	11	0.599	0.000	0.000	0.000	0.000	5.778	0.199666666666667	1.926	3.26994229577583	0.00635249116085858	0.0354056779212618	--	-	-	-	--	-	-	-	GO:0005525//GTP binding	-
MSTRG.11554	5	35	0	10	4	0	0.473	2.639	0.000	0.796	0.299	0.000	1.03733333333333	0.365	-1.50691119049765	0.000538443884381921	0.00404580432562067	--	-	-	-	--	XP_050034851.1 taxid=34620 hemicentin-2-like isoform X2 [Dermacentor andersoni]	-	-	-	-
MSTRG.11675	3	11	9.04	13	22.12	13	0.515	1.504	1.077	1.877	2.998	1.958	1.032	2.27766666666667	1.14211365533023	0.00256213331072157	0.0160727264392269	--	-	-	-	--	KAH7952486.1 taxid=34632 hypothetical protein HPB52_023812 [Rhipicephalus sanguineus]	-	-	-	-
MSTRG.11689	0	0	0	9	2	2	0.000	0.000	0.000	2.281	0.476	0.529	0.001	1.09533333333333	10.0971542642289	0.000244458148009377	0.00197248569884631	--	-	-	-	--	XP_002413597.3 taxid=6945 keratin-associated protein 10-7 [Ixodes scapularis]	-	-	-	-
MSTRG.1219	2.34	12.51	5	0	0	0	0.780	3.322	1.157	0.000	0.000	0.000	1.753	0.001	-10.7756102807595	3.82558129947649e-06	4.19003580683633e-05	--	-	-	-	--	KAH9378337.1 taxid=44386 hypothetical protein HPB48_009926 [Haemaphysalis longicornis]	-	-	-	-
MSTRG.12348	18	40	22	16	10	11	2.901	5.135	2.461	2.168	1.273	1.555	3.499	1.66533333333333	-1.07113168835305	0.000261774347710646	0.00209681729336533	--	-	-	-	--	XP_037514130.1 taxid=34632 zinc finger FYVE domain-containing protein 21 isoform X1 [Rhipicephalus sanguineus]	-	-	-	-
MSTRG.13048	5	3	5	28	13	24	0.811	0.388	0.563	3.820	1.665	3.415	0.587333333333333	2.96666666666667	2.33659141182071	1.10337771572786e-09	1.85371671629924e-08	--	-	-	-	--	-	-	-	-	-
MSTRG.1311	3	1	2	10	9	4	1.707	0.453	0.790	4.784	4.043	1.996	0.983333333333333	3.60766666666667	1.87531359200107	0.00232113063311842	0.0147183445697739	--	-	-	-	--	XP_037275228.1 taxid=6941 uncharacterized protein LOC119167809 [Rhipicephalus microplus]	-	-	-	-
MSTRG.13163	1	7	8.13	1	1	1	0.677	3.777	3.822	0.570	0.535	0.594	2.75866666666667	0.566333333333333	-2.28424779267579	0.00754640440275455	0.0408308992446794	--	-	-	-	--	-	-	GO:0016020//membrane	GO:0015087//cobalt ion transmembrane transporter activity	GO:0006824//cobalt ion transport;GO:0009236//cobalamin biosynthetic process
MSTRG.13301	10	17	16	37	28	30	1.583	2.143	1.758	4.925	3.499	4.165	1.828	4.19633333333333	1.19886321172475	5.05938219914423e-06	5.43976362365202e-05	--	-	-	-	--	KAK8770412.1 taxid=6943 hypothetical protein V5799_013122, partial [Amblyomma americanum]	-	-	-	-
MSTRG.13552	0	1	0	8	4	6	0.000	0.258	0.000	2.176	1.022	1.702	0.086	1.63333333333333	4.24733877846668	7.64680405140604e-05	0.000675237365784299	--	-	-	-	--	-	-	-	-	-
MSTRG.13570	297	375	646	906	969	787	100.976	101.545	152.408	259.006	260.094	234.662	118.309666666667	251.254	1.08657860835775	4.63881835583759e-112	7.28542989992708e-110	--	-	-	-	--	-	-	-	-	-
MSTRG.13755	0	11	0	1	0	0	0.000	6.463	0.000	0.620	0.000	0.000	2.15433333333333	0.206666666666667	-3.3818638710037	0.00635249116085858	0.0354056779212618	--	-	-	-	--	UKD60455.1 taxid=6941 proctolin [Rhipicephalus microplus]	-	-	-	-
MSTRG.13759	3	11	15	3	5	1	0.383	1.119	1.329	0.322	0.504	0.112	0.943666666666667	0.312666666666667	-1.59365192139037	0.00257081807852162	0.0161157127588009	--	-	-	-	--	-	-	GO:0005634//nucleus;GO:0005737//cytoplasm	GO:0004861//cyclin-dependent protein serine/threonine kinase inhibitor activity;GO:0017069//snRNA binding	GO:0000122//negative regulation of transcription from RNA polymerase II promoter
MSTRG.13765	19	15	26	31	33	74	1.264	0.795	1.200	1.734	1.733	4.317	1.08633333333333	2.59466666666667	1.25608235804255	9.43951159472156e-09	1.44132820270097e-07	--	-	-	-	--	-	-	-	-	-
MSTRG.13767	0	0	0	10	6	5	0.000	0.000	0.000	1.289	0.726	0.672	0.001	0.895666666666667	9.80681810529201	9.57016880611945e-07	1.14050995460461e-05	--	-	-	-	--	XP_054932541.1 taxid=34620 uncharacterized protein LOC126541208 isoform X2 [Dermacentor andersoni]	-	-	GO:0045156//electron transporter, transferring electrons within the cyclic electron transport pathway of photosynthesis activity	GO:0009772//photosynthetic electron transport in photosystem II;GO:0019684//photosynthesis, light reaction
MSTRG.1395	0	0	9.46	0	0	0	0.000	0.000	0.478	0.000	0.000	0.000	0.159333333333333	0.001	-7.31590430725959	0.0039085941210902	0.0233058205389751	--	-	-	-	--	-	-	-	-	-
MSTRG.14269	0	24.73	0	0	0	85.85	0.000	1.949	0.000	0.000	0.000	7.450	0.649666666666667	2.48333333333333	1.93450633497899	2.46687960731291e-10	4.33058006912516e-09	Phospho2	Metabolism;Metabolism	Global and overview maps;Metabolism of cofactors and vitamins	K13248;K13248	--	XP_037563091.1 taxid=543639 pyridoxal phosphate phosphatase PHOSPHO2 isoform X3 [Dermacentor silvarum]	ko01100//Metabolic pathways;ko00750//Vitamin B6 metabolism	-	GO:0016787//hydrolase activity;GO:0016791//phosphatase activity	GO:0008152//metabolic process
MSTRG.14532	2040	3164.11	3066.14	1609	1743	654.04	1146.465	1417.310	1196.129	760.817	773.340	322.359	1253.30133333333	618.838666666667	-1.01809807784997	4.48308410047567e-264	1.97143623318418e-261	--	-	-	-	--	XP_065289545.1 taxid=60249 uncharacterized protein LOC135903091 [Dermacentor albipictus]	-	-	-	-
MSTRG.14534	47	45	73	19	34	16	27.663	21.095	29.816	9.403	15.799	8.259	26.1913333333333	11.1536666666667	-1.23157144442994	9.10440074630779e-10	1.53839009728678e-08	--	-	-	-	--	KAG0430301.1 taxid=34615 hypothetical protein HPB47_022831 [Ixodes persulcatus]	-	-	-	-
MSTRG.14712	23	39	51	92	101	44	6.141	8.294	9.450	20.656	21.291	10.304	7.96166666666667	17.417	1.12935377150846	4.1456134478904e-12	8.39140857864121e-11	--	-	-	-	--	XP_037563790.1 taxid=543639 uncharacterized protein LOC119442827 [Dermacentor silvarum]	-	-	-	-
MSTRG.14713	83	117	174	307	300	295	9.171	10.296	13.341	28.523	26.170	28.586	10.936	27.7596666666667	1.34390509632807	2.28914537284243e-54	1.77383555543164e-52	--	-	-	-	--	-	-	GO:0005615//extracellular space	-	-
MSTRG.14826	94	133.17	171	294	273.47	604	42.524	47.981	53.680	111.833	97.669	239.632	48.0616666666667	149.711333333333	1.63922485557961	5.7782800294762e-94	7.58507057600644e-92	--	-	-	-	--	XP_037285351.1 taxid=6941 uncharacterized protein LOC119178261 isoform X2 [Rhipicephalus microplus]	-	-	-	-
MSTRG.14831	1257	1543	792	485	499	506	595.206	581.914	260.237	193.104	186.541	210.129	479.119	196.591333333333	-1.28518430396431	1.57116850759725e-185	4.45755710461864e-183	--	-	-	-	--	-	-	-	GO:0004564//beta-fructofuranosidase activity	-
MSTRG.14834	51	63	45	15	16	32	13.820	13.597	8.462	3.418	3.423	7.605	11.9596666666667	4.81533333333333	-1.31246960531325	6.20388835612301e-10	1.06464776765077e-08	--	-	-	-	--	-	-	-	-	-
MSTRG.14848	21	17	43	51	67	135	10.101	6.513	14.353	20.627	25.443	56.949	10.3223333333333	34.3396666666667	1.73410691061297	2.46584442912531e-23	8.69222515196677e-22	--	-	-	-	--	-	-	-	-	-
MSTRG.14849	22	3	22	28	35	82	10.346	1.124	7.179	11.072	12.994	33.819	6.21633333333333	19.295	1.63409127249624	2.46833787010309e-13	5.35364526943445e-12	--	-	-	-	--	-	-	-	-	-
MSTRG.14853	162	130	301	566	433	981	73.165	46.762	94.334	214.942	154.389	388.562	71.4203333333333	252.631	1.82262490869188	1.21722484413067e-179	3.24408863761492e-177	--	-	-	-	--	-	-	-	GO:0051539//4 iron, 4 sulfur cluster binding;GO:0051912//CoB--CoM heterodisulfide reductase activity	GO:0015948//methanogenesis
MSTRG.14856	23	21	9	1	4	3	7.988	5.809	2.169	0.292	1.097	0.914	5.322	0.767666666666667	-2.79341659995053	3.03644315397478e-09	4.86882726330141e-08	--	-	-	-	--	XP_054932031.1 taxid=34620 uncharacterized protein LOC129387251 [Dermacentor andersoni]	-	-	GO:0046872//metal ion binding	-
MSTRG.14872	18	10	43	24	5	3	8.266	3.657	13.702	9.267	1.813	1.208	8.54166666666667	4.096	-1.06030188344638	0.000299392729054634	0.00237008015484744	--	-	-	-	--	KAK8786848.1 taxid=6943 hypothetical protein V5799_023369 [Amblyomma americanum]	-	-	-	-
MSTRG.14877	232.66	222.79	556.48	642.73	573	738.63	42.508	32.419	70.552	98.740	82.650	118.353	48.493	99.9143333333333	1.0429151482069	4.25590366201303e-77	4.53705123726117e-75	--	-	-	-	--	XP_050043250.1 taxid=34620 uncharacterized protein LOC126540475 [Dermacentor andersoni]	-	-	-	-
MSTRG.14879	60	44	171	256	188	348	29.272	17.097	57.890	105.016	72.410	148.895	34.753	108.773666666667	1.64611990583529	3.49519876528978e-63	3.13676256537996e-61	--	-	-	-	--	-	-	-	GO:0004160//dihydroxy-acid dehydratase activity	GO:0009082//branched-chain amino acid biosynthetic process
MSTRG.15050	37	236	39	51	24	41	1.708	8.675	1.249	1.979	0.874	1.660	3.87733333333333	1.50433333333333	-1.36594049070711	1.24203454144525e-19	3.7409910246613e-18	Ptprn2	Human Diseases	Endocrine and metabolic disease	K07817	--	XP_037511050.1 taxid=34632 receptor-type tyrosine-protein phosphatase N2 [Rhipicephalus sanguineus]	ko04940//Type I diabetes mellitus	GO:0005575//cellular_component;GO:0005622//intracellular;GO:0005623//cell;GO:0005737//cytoplasm;GO:0005798//Golgi-associated vesicle;GO:0012505//endomembrane system;GO:0016020//membrane;GO:0016021//integral component of membrane;GO:0030133//transport vesicle;GO:0030135//coated vesicle;GO:0030136//clathrin-coated vesicle;GO:0030140//trans-Golgi network transport vesicle;GO:0030141//secretory granu…	GO:0003674//molecular_function;GO:0003824//catalytic activity;GO:0004721//phosphoprotein phosphatase activity;GO:0004725//protein tyrosine phosphatase activity;GO:0004888//transmembrane signaling receptor activity;GO:0005001//transmembrane receptor protein tyrosine phosphatase activity;GO:0016787//hydrolase activity;GO:0016788//hydrolase activity, acting on ester bonds;GO:0016791//phosphatase act…	GO:0001505//regulation of neurotransmitter levels;GO:0001956//positive regulation of neurotransmitter secretion;GO:0006464//cellular protein modification process;GO:0006470//protein dephosphorylation;GO:0006793//phosphorus metabolic process;GO:0006796//phosphate-containing compound metabolic process;GO:0006807//nitrogen compound metabolic process;GO:0006810//transport;GO:0006887//exocytosis;GO:00…
MSTRG.15483	57	0	0	28	0	0	23.180	0.000	0.000	9.575	0.000	0.000	7.72666666666667	3.19166666666667	-1.27553617419415	0.000711851178088315	0.00517415794321218	--	-	-	-	--	XP_049511092.1 taxid=543639 uncharacterized protein LOC119462320 [Dermacentor silvarum]	-	-	GO:0043176//amine binding	GO:0030682//evasion or tolerance of host defense response
MSTRG.15495	8.27	17.41	6.17	6.17	3.98	2.13	2.833	4.750	1.467	1.777	1.076	0.640	3.01666666666667	1.16433333333333	-1.37345114946307	0.00541780329204082	0.0309613904831053	--	-	-	-	--	KAH9378337.1 taxid=44386 hypothetical protein HPB48_009926 [Haemaphysalis longicornis]	-	-	-	-
MSTRG.15530	1	0	0	1	10	0	0.202	0.000	0.000	0.170	1.593	0.000	0.0673333333333333	0.587666666666667	3.12560527656839	0.00635249116085858	0.0354056779212618	--	-	-	-	--	KAK8774177.1 taxid=6943 hypothetical protein V5799_011290 [Amblyomma americanum]	-	-	-	-
MSTRG.15606	10	0	0	0	52	0	3.114	0.000	0.000	0.000	12.783	0.000	1.038	4.261	2.03738560782034	2.81237672192478e-07	3.60303762116947e-06	--	-	-	-	--	-	-	-	GO:0043176//amine binding	GO:0030682//evasion or tolerance of host defense response
MSTRG.15675	268	260	145	81	64	71	211.082	163.226	79.213	53.517	39.727	48.827	151.173666666667	47.357	-1.67455725839853	1.66997629304229e-53	1.27716882585278e-51	H109_04975	-	-	-	--	ABO28925.1 taxid=44386 midgut defensin [Haemaphysalis longicornis]	-	GO:0005576//extracellular region	GO:0008200//ion channel inhibitor activity;GO:0019871//sodium channel inhibitor activity	GO:0006952//defense response
MSTRG.15684	23.95	51.95	39.92	23	8	14	18.361	31.720	21.237	14.826	4.842	9.413	23.7726666666667	9.69366666666667	-1.29418936578916	1.12874181309574e-07	1.50985311728928e-06	--	-	-	-	--	-	-	-	GO:0051920//peroxiredoxin activity	-
MSTRG.16013	2	2	0	10	6	7	0.568	0.452	0.000	2.387	1.345	1.743	0.34	1.825	2.42428981251704	0.000311651961173884	0.00245387555821335	--	-	-	-	--	-	-	-	-	-
MSTRG.16020	91.46	52.34	34.78	27.94	40.69	26.24	10.469	4.772	2.763	2.689	3.677	2.634	6.00133333333333	3	-1.00032056328115	3.8954659417678e-07	4.89437470826398e-06	--	-	-	-	--	-	-	-	-	-
MSTRG.16187	9	35	23	4	12	13	5.438	16.842	9.643	2.032	5.724	6.888	10.641	4.88133333333333	-1.12428655807296	0.000264548892062859	0.00211711328998439	--	-	-	-	--	EEC00587.1 taxid=6945 secreted protein, putative [Ixodes scapularis]	-	-	-	-
MSTRG.16233	30	31	44.15	95.64	147.82	36	4.482	3.689	4.577	12.014	17.435	4.717	4.24933333333333	11.3886666666667	1.42229042924675	5.14925587042148e-20	1.57522453496894e-18	--	Human Diseases;Human Diseases;Human Diseases;Cellular Processes;Human Diseases;Genetic Information Processing;Human Diseases;Human Diseases;Cellular Processes;Human Diseases;Organismal Systems;Environmental Information Processing;Human Diseases;Human Diseases;Human Diseases;Human Diseases;Human Diseases;Human Diseases;Environmental Information Processing;Environmental Information Processing;Organ…	Cancer: overview;Infectious disease: viral;Infectious disease: bacterial;Transport and catabolism;Infectious disease: viral;Folding, sorting and degradation;Infectious disease: bacterial;Cardiovascular disease;Transport and catabolism;Infectious disease: viral;Immune system;Signal transduction;Infectious disease: viral;Endocrine and metabolic disease;Infectious disease: bacterial;Cancer: specific…	K03175;K03175;K03175;K03175;K03175;K03175;K03175;K03175;K03175;K03175;K03175;K03175;K03175;K03175;K03175;K03175;K03175;K03175;K03175;K03175;K03175;K03175;K03175;K03175;K03175;K03175;K03175;K03175;K03175;K03175;K03175;K03175;K03175;K03175	--	KAH9371874.1 taxid=44386 hypothetical protein HPB48_016481 [Haemaphysalis longicornis]	ko05200//Pathways in cancer;ko05168//Herpes simplex virus 1 infection;ko05131//Shigellosis;ko04140//Autophagy - animal;ko05170//Human immunodeficiency virus 1 infection;ko04120//Ubiquitin mediated proteolysis;ko05132//Salmonella infection;ko05417//Lipid and atherosclerosis;ko04144//Endocytosis;ko05169//Epstein-Barr virus infection;ko04621//NOD-like receptor signaling pathway;ko04010//MAPK signali…	GO:0005576//extracellular region	GO:0008289//lipid binding	GO:0006869//lipid transport;GO:0042157//lipoprotein metabolic process
MSTRG.16338	8	371	30	89	13	14	0.442	16.341	1.151	4.139	0.568	0.679	5.978	1.79533333333333	-1.73541116789758	3.92128442281918e-35	2.02868802933498e-33	--	-	-	-	--	KAH6939983.1 taxid=266040 hypothetical protein HPB50_023863 [Hyalomma asiaticum]	-	-	-	-
MSTRG.17022	8	11	10	21	24	25	5.571	6.101	4.833	12.297	13.195	15.269	5.50166666666667	13.587	1.30428630738252	1.8541551175662e-05	0.000181696871966515	--	-	-	-	--	KAH9360743.1 taxid=44386 hypothetical protein HPB48_020222 [Haemaphysalis longicornis]	-	-	-	-
MSTRG.17254	12	10	11	4	5	5	3.501	2.324	2.227	0.981	1.152	1.279	2.684	1.13733333333333	-1.23872952560305	0.00796677742862616	0.0425556073396703	--	-	-	-	--	-	-	-	-	-
MSTRG.17270	3	8	5	18	17	9	1.936	4.113	2.240	9.770	8.663	5.095	2.763	7.84266666666667	1.50510872135342	0.000205146527215921	0.00167838484359444	--	-	-	-	--	XP_050048056.2 taxid=34620 E3 ubiquitin-protein ligase MIB2-like [Dermacentor andersoni]	-	GO:0000151//ubiquitin ligase complex;GO:0005575//cellular_component;GO:0005622//intracellular;GO:0005623//cell;GO:0005737//cytoplasm;GO:0005768//endosome;GO:0005769//early endosome;GO:0005829//cytosol;GO:0012505//endomembrane system;GO:0030016//myofibril;GO:0030017//sarcomere;GO:0030018//Z disc;GO:0031410//cytoplasmic vesicle;GO:0031430//M band;GO:0031672//A band;GO:0031674//I band;GO:0031982//ve…	GO:0003674//molecular_function;GO:0003779//actin binding;GO:0003824//catalytic activity;GO:0004842//ubiquitin-protein transferase activity;GO:0005488//binding;GO:0005515//protein binding;GO:0008092//cytoskeletal protein binding;GO:0008270//zinc ion binding;GO:0016740//transferase activity;GO:0017022//myosin binding;GO:0019787//ubiquitin-like protein transferase activity;GO:0032027//myosin light c…	GO:0000209//protein polyubiquitination;GO:0000768//syncytium formation by plasma membrane fusion;GO:0006464//cellular protein modification process;GO:0006807//nitrogen compound metabolic process;GO:0006949//syncytium formation;GO:0007154//cell communication;GO:0007165//signal transduction;GO:0007166//cell surface receptor signaling pathway;GO:0007219//Notch signaling pathway;GO:0007520//myoblast …
MSTRG.17376	11	19	11	5	4	5	5.111	7.032	3.547	1.954	1.467	2.038	5.23	1.81966666666667	-1.52313675010904	0.000538443884381921	0.00404580432562067	SLC13A5	-	-	-	--	XP_049519752.1 taxid=543639 solute carrier family 13 member 2 isoform X3 [Dermacentor silvarum]	-	GO:0001669//acrosomal vesicle;GO:0016020//membrane	GO:0004932//mating-type factor pheromone receptor activity;GO:0008137//NADH dehydrogenase (ubiquinone) activity;GO:0008509//anion transmembrane transporter activity;GO:0022857//transmembrane transporter activity	GO:0006820//anion transport;GO:0007186//G-protein coupled receptor signaling pathway;GO:0007340//acrosome reaction;GO:0007342//fusion of sperm to egg plasma membrane;GO:0055085//transmembrane transport
MSTRG.17388	35	178	194	189	233	468	17.354	70.291	66.747	78.795	91.205	203.503	51.464	124.501	1.27452183124897	4.01660850398214e-48	2.80365649147007e-46	--	-	-	-	--	-	-	GO:0016020//membrane	-	-
MSTRG.17391	0	0	0	0	5	6	0.000	0.000	0.000	0.000	2.246	2.994	0.001	1.74666666666667	10.7703885957037	0.000977457935940452	0.00686364307513958	--	-	-	-	--	-	-	-	-	-
MSTRG.17392	19	0	0	0	41	7	3.082	0.000	0.000	0.000	5.251	0.996	1.02733333333333	2.08233333333333	1.01929666805073	0.00219871863598134	0.0140484783170765	--	-	-	-	--	-	-	-	-	-
MSTRG.17521	0	51	1	8	1	0	0.000	7.240	0.148	1.338	0.128	0.000	2.46266666666667	0.488666666666667	-2.33329876284863	5.33792451388952e-08	7.44600255347476e-07	--	-	-	-	--	UKD60448.1 taxid=6941 iPTH [Rhipicephalus microplus]	-	-	-	-
MSTRG.17570	213	206	435	610	371	790	22.317	17.074	31.786	54.124	30.911	73.045	23.7256666666667	52.6933333333333	1.15117182014868	2.18071546778652e-79	2.41250220618648e-77	4cl3	Metabolism;Metabolism	Global and overview maps;Metabolism of cofactors and vitamins	K01904;K01904	--	KAH9372763.1 taxid=44386 hypothetical protein HPB48_020058 [Haemaphysalis longicornis]	ko01100//Metabolic pathways;ko00130//Ubiquinone and other terpenoid-quinone biosynthesis	-	GO:0003677//DNA binding;GO:0003987//acetate-CoA ligase activity;GO:0005524//ATP binding;GO:0008668//(2,3-dihydroxybenzoyl)adenylate synthase activity;GO:0008756//o-succinylbenzoate-CoA ligase activity;GO:0016208//AMP binding;GO:0016405//CoA-ligase activity;GO:0030729//acetoacetate-CoA ligase activity;GO:0047473//D-alanine-poly(phosphoribitol) ligase activity;GO:0050218//propionate-CoA ligase acti…	GO:0009234//menaquinone biosynthetic process;GO:0019287//isopentenyl diphosphate biosynthetic process, mevalonate pathway;GO:0019290//siderophore biosynthetic process;GO:0019350//teichoic acid biosynthetic process;GO:0019427//acetyl-CoA biosynthetic process from acetate;GO:0019629//propionate catabolic process, 2-methylcitrate cycle
MSTRG.17618	0	0	0	0	9	0	0.000	0.000	0.000	0.000	2.802	0.000	0.001	0.934	9.86727873970966	0.0039085941210902	0.0233058205389751	--	-	-	-	--	KAK8769409.1 taxid=6943 hypothetical protein V5799_014126 [Amblyomma americanum]	-	-	-	-
MSTRG.17630	2	3	1	11	9	3	0.702	0.838	0.243	3.245	2.493	0.923	0.594333333333333	2.22033333333333	1.90143207894944	0.00232113063311842	0.0147183445697739	--	-	-	-	--	-	-	-	-	-
MSTRG.17800	0	3	4	5	12	4	0.000	0.733	0.852	1.290	2.907	1.076	0.528333333333333	1.75766666666667	1.73414115635307	0.00593542419378758	0.0334883468336262	--	-	-	-	--	KAH7954000.1 taxid=543639 hypothetical protein HPB49_014852 [Dermacentor silvarum]	-	-	-	-
MSTRG.17817	6	2	5	0	0	1	4.035	1.071	2.333	0.000	0.000	0.590	2.47966666666667	0.196666666666667	-3.65632183808962	0.00183309190609085	0.01193783288713	--	-	-	-	--	-	-	-	-	-
MSTRG.17823	5	2	6	0	2	0	1.377	0.439	1.146	0.000	0.435	0.000	0.987333333333333	0.145	-2.76748433455276	0.00739219827515612	0.040181078984612	TTPAL	-	-	-	--	XP_037276462.1 taxid=6941 alpha-tocopherol transfer protein-like [Rhipicephalus microplus]	-	-	-	GO:0039666//virion attachment to host cell pilus
MSTRG.17940	366	642	337	167	265	123	30.181	42.165	19.284	11.579	17.252	8.895	30.5433333333333	12.5753333333333	-1.28026087668237	5.83472631374526e-70	5.67032242313696e-68	--	-	-	-	--	XP_049522516.1 taxid=543639 MAM and LDL-receptor class A domain-containing protein 1-like [Dermacentor silvarum]	-	GO:0016020//membrane	GO:0005515//protein binding	-
MSTRG.17941	21	44	17	4	8	12	10.337	17.250	5.807	1.656	3.109	5.180	11.1313333333333	3.315	-1.74754563647261	4.59736659742465e-08	6.47978192697913e-07	--	-	-	-	--	XP_049268921.1 taxid=34632 MAM and LDL-receptor class A domain-containing protein 1-like [Rhipicephalus sanguineus]	-	GO:0016020//membrane	-	-
MSTRG.18758	6	5	5	1	0	1	2.063	1.369	1.193	0.289	0.000	0.302	1.54166666666667	0.197	-2.96822333011351	0.00131428015283105	0.00889503189238096	--	-	-	-	--	KAK8787601.1 taxid=6943 hypothetical protein V5799_022626 [Amblyomma americanum]	-	-	-	-
MSTRG.18828	1	5	1	15	5	3	0.268	1.066	0.186	3.378	1.057	0.705	0.506666666666667	1.71333333333333	1.75769703575029	0.00523378745001431	0.0301448334138021	--	-	-	-	--	XP_037569748.1 taxid=543639 centromere protein I-like [Dermacentor silvarum]	-	GO:0000776//kinetochore	-	GO:0034508//centromere complex assembly
MSTRG.18951	25	43	21	22	10	10	1.658	2.271	0.966	1.226	0.523	0.581	1.63166666666667	0.776666666666667	-1.07097890494942	0.000106497861544427	0.000918283031650233	DACH1	-	-	-	--	XP_065288859.1 taxid=60249 dachshund homolog 2-like isoform X2 [Dermacentor albipictus]	-	-	-	-
MSTRG.1936	5	14	9	21	28	7	1.327	2.960	1.658	4.687	5.868	1.630	1.98166666666667	4.06166666666667	1.03535753597768	0.0019452390214663	0.0125703983842558	--	-	-	-	--	-	-	-	-	-
MSTRG.19363	19	27	23	19	11	4	1.736	1.964	1.458	1.459	0.793	0.320	1.71933333333333	0.857333333333333	-1.00392113046126	0.000996253810455854	0.00697060641444649	Cd36	Cellular Processes	Transport and catabolism	K12384	--	XP_037568743.1 taxid=543639 scavenger receptor class B member 1 [Dermacentor silvarum]	ko04142//Lysosome	GO:0016020//membrane	-	-
MSTRG.19596	3	159	3	38	2	7	0.224	9.462	0.156	2.387	0.118	0.459	3.28066666666667	0.988	-1.73140606882431	3.15160250353245e-15	7.54240653566473e-14	--	-	-	-	--	QYF10828.1 taxid=6941 DH31 [Rhipicephalus microplus]	-	-	-	-
MSTRG.20357	13	6	7	21	30	22	1.537	1.039	1.271	3.393	5.321	3.575	1.28233333333333	4.09633333333333	1.6755617884705	2.53018566245592e-06	2.84747062076773e-05	Ppn	-	-	-	--	XP_065281484.1 taxid=60249 papilin-like [Dermacentor albipictus]	-	-	GO:0004867//serine-type endopeptidase inhibitor activity;GO:0005515//protein binding	-
MSTRG.20358	4	0	4	18	25	27	1.096	0.000	0.760	4.147	5.407	6.487	0.618666666666667	5.347	3.1114954669922	1.00125796056906e-13	2.2293832311911e-12	TFPI	Organismal Systems	Immune system	K03909	--	XP_037274672.1 taxid=6941 papilin-like isoform X2 [Rhipicephalus microplus]	ko04610//Complement and coagulation cascades	GO:0005575//cellular_component;GO:0005576//extracellular region;GO:0005604//basement membrane;GO:0031012//extracellular matrix;GO:0044421//extracellular region part	GO:0003674//molecular_function;GO:0003824//catalytic activity;GO:0004175//endopeptidase activity;GO:0004222//metalloendopeptidase activity;GO:0004857//enzyme inhibitor activity;GO:0004866//endopeptidase inhibitor activity;GO:0004867//serine-type endopeptidase inhibitor activity;GO:0005488//binding;GO:0005515//protein binding;GO:0008233//peptidase activity;GO:0008237//metallopeptidase activity;GO:…	GO:0000003//reproduction;GO:0000902//cell morphogenesis;GO:0002119//nematode larval development;GO:0002164//larval development;GO:0006508//proteolysis;GO:0006807//nitrogen compound metabolic process;GO:0007275//multicellular organism development;GO:0008150//biological_process;GO:0008152//metabolic process;GO:0009653//anatomical structure morphogenesis;GO:0009790//embryo development;GO:0009791//po…
MSTRG.20658	39	49	68	92	136	92	24.881	24.898	30.104	49.352	68.499	51.475	26.6276666666667	56.442	1.08384309678962	3.45690068453308e-15	8.23941504619742e-14	--	-	-	-	--	-	-	GO:0042597//periplasmic space	GO:0008233//peptidase activity	GO:0043248//proteasome assembly
MSTRG.21173	8.83	5	8	11	18	17	3.240	1.461	2.037	3.393	5.214	5.470	2.246	4.69233333333333	1.0629475752412	0.00492737116637237	0.0285670595967337	--	-	-	-	--	KAH9367169.1 taxid=44386 hypothetical protein HPB48_014755 [Haemaphysalis longicornis]	-	-	-	-
MSTRG.21352	6	10	12	33	32	93	1.448	1.922	2.010	6.697	6.097	19.685	1.79333333333333	10.8263333333333	2.593829135994	2.31068282696274e-24	8.46768977630721e-23	ssu-1	-	-	-	--	XP_029826364.3 taxid=6945 sulfotransferase ssu-1 [Ixodes scapularis]	-	-	GO:0008146//sulfotransferase activity	-
MSTRG.21384	14.26	14	15.67	7	6	7.14	7.869	6.153	6.000	3.248	2.614	3.455	6.674	3.10566666666667	-1.10364869393398	0.00517548316750391	0.0298285546908237	--	-	-	-	--	-	-	GO:0005576//extracellular region;GO:0005840//ribosome;GO:0042729//DASH complex;GO:0072686//mitotic spindle	GO:0003735//structural constituent of ribosome	GO:0006412//translation;GO:0006952//defense response;GO:0008608//attachment of spindle microtubules to kinetochore
MSTRG.21419	425.07	603	934	2967.77	2188.63	1699.75	18.755	21.190	28.597	110.105	76.238	65.773	22.8473333333333	84.0386666666667	1.87902748438567	0	0	CHIA	Metabolism;Metabolism	Global and overview maps;Carbohydrate metabolism	K01183;K01183	--	XP_049527487.1 taxid=543639 oviduct-specific glycoprotein-like [Dermacentor silvarum]	ko01100//Metabolic pathways;ko00520//Amino sugar and nucleotide sugar metabolism	GO:0005576//extracellular region	GO:0008061//chitin binding	GO:0005975//carbohydrate metabolic process
MSTRG.21488	1	3	6	12	9	6	0.698	1.668	2.907	7.045	4.961	3.674	1.75766666666667	5.22666666666667	1.57222965762274	0.00394366120226365	0.02349102626069	--	-	-	-	--	-	-	GO:0005575//cellular_component;GO:0005622//intracellular;GO:0005623//cell;GO:0005737//cytoplasm;GO:0005768//endosome;GO:0005769//early endosome;GO:0005886//plasma membrane;GO:0010008//endosome membrane;GO:0012505//endomembrane system;GO:0016020//membrane;GO:0031090//organelle membrane;GO:0031410//cytoplasmic vesicle;GO:0031982//vesicle;GO:0043226//organelle;GO:0043227//membrane-bounded organelle;…	GO:0000166//nucleotide binding;GO:0001882//nucleoside binding;GO:0001883//purine nucleoside binding;GO:0003674//molecular_function;GO:0003824//catalytic activity;GO:0003924//GTPase activity;GO:0005488//binding;GO:0005515//protein binding;GO:0005525//GTP binding;GO:0016462//pyrophosphatase activity;GO:0016787//hydrolase activity;GO:0016817//hydrolase activity, acting on acid anhydrides;GO:0016818/…	GO:0006810//transport;GO:0008150//biological_process;GO:0009115//xanthine catabolic process;GO:0009306//protein secretion;GO:0016192//vesicle-mediated transport;GO:0016197//endosomal transport;GO:0032456//endocytic recycling;GO:0042254//ribosome biogenesis;GO:0046907//intracellular transport;GO:0051179//localization;GO:0051234//establishment of localization;GO:0051641//cellular localization;GO:00…
MSTRG.21498	0	4	1	4	0	25	0.000	0.547	0.119	0.577	0.000	3.765	0.222	1.44733333333333	2.70476564354388	2.24751202668367e-05	0.000217576976055948	--	-	-	-	--	EEC18204.1 taxid=6945 secreted salivary gland peptide, putative, partial [Ixodes scapularis]	-	-	GO:0003824//catalytic activity	GO:0006281//DNA repair
MSTRG.21770	11	13	5	4	3	3	1.737	1.635	0.548	0.531	0.374	0.416	1.30666666666667	0.440333333333333	-1.56922318775575	0.00338791743462993	0.020535309329821	--	-	-	-	--	XP_064476219.1 taxid=34597 uncharacterized protein LOC135390175 [Ornithodoros turicata]	-	-	-	-
MSTRG.22361	14	17	15	33	23	45	4.248	4.108	3.158	8.419	5.510	11.975	3.838	8.63466666666667	1.16978577338603	2.15675255656844e-06	2.44441220812105e-05	--	-	-	-	--	XP_037290851.1 taxid=6941 translation initiation factor IF-2-like, partial [Rhipicephalus microplus]	-	-	-	-
MSTRG.22669	201	342	459	807	755	354	29.371	39.802	46.542	99.155	87.099	45.366	38.5716666666667	77.2066666666667	1.001183941575	5.52325948557977e-72	5.52012126996297e-70	Sart1	Genetic Information Processing	Transcription	K11984	--	XP_037500342.1 taxid=34632 U4/U6.U5 tri-snRNP-associated protein 1 isoform X1 [Rhipicephalus sanguineus]	ko03040//Spliceosome	GO:0000139//Golgi membrane;GO:0005575//cellular_component;GO:0005622//intracellular;GO:0005623//cell;GO:0005634//nucleus;GO:0005737//cytoplasm;GO:0005783//endoplasmic reticulum;GO:0005789//endoplasmic reticulum membrane;GO:0005794//Golgi apparatus;GO:0012505//endomembrane system;GO:0016020//membrane;GO:0016021//integral component of membrane;GO:0030532//small nuclear ribonucleoprotein complex;GO:…	GO:0003674//molecular_function;GO:0003676//nucleic acid binding;GO:0003723//RNA binding;GO:0003824//catalytic activity;GO:0005488//binding;GO:0008194//UDP-glycosyltransferase activity;GO:0008375//acetylglucosaminyltransferase activity;GO:0008376//acetylgalactosaminyltransferase activity;GO:0008378//galactosyltransferase activity;GO:0016740//transferase activity;GO:0016757//transferase activity, t…	GO:0000375//RNA splicing, via transesterification reactions;GO:0000377//RNA splicing, via transesterification reactions with bulged adenosine as nucleophile;GO:0000387//spliceosomal snRNP assembly;GO:0000398//mRNA splicing, via spliceosome;GO:0000481//maturation of 5S rRNA;GO:0006040//amino sugar metabolic process;GO:0006139//nucleobase-containing compound metabolic process;GO:0006364//rRNA proce…
MSTRG.22916	7	3	8	21	12	10	2.289	0.781	1.815	5.774	3.098	2.868	1.62833333333333	3.91333333333333	1.26500194114167	0.00187790559491849	0.0121710977946265	--	-	-	-	--	XP_065301656.1 taxid=60249 neural cell adhesion molecule L1-like isoform X1 [Dermacentor albipictus]	-	-	GO:0005515//protein binding	-
MSTRG.2310	1	2	112	2	4	21	0.347	0.553	26.994	0.584	1.097	6.397	9.298	2.69266666666667	-1.78788478053703	2.93649726548457e-12	5.97144357223973e-11	AM-189	-	-	-	--	XP_037559719.1 taxid=543639 antimicrobial peptide microplusin [Dermacentor silvarum]	-	GO:0016020//membrane	GO:0051539//4 iron, 4 sulfur cluster binding;GO:1904047//S-adenosyl-L-methionine binding	GO:0000902//cell morphogenesis;GO:0006955//immune response;GO:0043687//post-translational protein modification
MSTRG.23115	1	1	1	5	2	10	0.580	0.462	0.402	2.438	0.916	5.085	0.481333333333333	2.813	2.54700131114869	0.00258083431684464	0.0161669785018865	Skic2	Genetic Information Processing	Folding, sorting and degradation	K12599	--	XP_037522257.1 taxid=34632 helicase SKI2W isoform X2 [Rhipicephalus sanguineus]	ko03018//RNA degradation	-	GO:0003676//nucleic acid binding;GO:0005524//ATP binding	-
MSTRG.23146	245	4	3	29	1268	0	67.251	1.029	0.673	7.130	280.701	0.000	22.9843333333333	95.9436666666667	2.06153675487187	2.2203260620958e-145	4.64946850384108e-143	--	-	-	-	--	-	-	-	-	-
MSTRG.23149	0	0	0	1	24	0	0.000	0.000	0.000	0.033	0.740	0.000	0.001	0.257666666666667	8.00936210320369	1.19758699786168e-07	1.59587540093841e-06	pol	-	-	-	--	XP_037505870.2 taxid=34632 retrovirus-related Pol polyprotein from transposon 17.6 [Rhipicephalus sanguineus]	-	-	-	-
MSTRG.23271	16	13	4	1	2	2	3.410	2.207	0.592	0.179	0.337	0.374	2.06966666666667	0.296666666666667	-2.80248369050491	4.28314886230949e-06	4.65928191020556e-05	--	-	-	-	--	XP_037515446.1 taxid=34632 mucin-19-like [Rhipicephalus sanguineus]	-	GO:0030127//COPII vesicle coat	-	GO:0006886//intracellular protein transport;GO:0006888//ER to Golgi vesicle-mediated transport
MSTRG.23314	16	8	22	39	24	44	2.999	1.194	2.862	6.147	3.552	7.234	2.35166666666667	5.64433333333333	1.2631196085529	2.70635523702946e-07	3.47226758711511e-06	--	-	-	-	--	XP_050041233.1 taxid=34620 monocarboxylate transporter 9-like [Dermacentor andersoni]	-	GO:0016020//membrane	GO:0022857//transmembrane transporter activity;GO:0051119//sugar transmembrane transporter activity	GO:0008643//carbohydrate transport;GO:0055085//transmembrane transport
MSTRG.23315	4	5	13	16	26	24	1.118	1.113	2.522	3.761	5.738	5.884	1.58433333333333	5.12766666666667	1.69442657906068	9.36589153632417e-07	1.11769557381062e-05	--	-	-	-	--	XP_037565990.2 taxid=543639 monocarboxylate transporter 9 [Dermacentor silvarum]	-	GO:0016020//membrane	GO:0015297//antiporter activity;GO:0019531//oxalate transmembrane transporter activity;GO:0022857//transmembrane transporter activity	GO:0015724//formate transport;GO:0019532//oxalate transport;GO:0055085//transmembrane transport
MSTRG.23319	2	9	8	19	12	12	0.422	1.511	1.171	3.369	1.998	2.219	1.03466666666667	2.52866666666667	1.28921081410711	0.00187790559491849	0.0121710977946265	--	-	-	-	--	XP_037289542.1 taxid=6941 sugar transporter ERD6-like 4 [Rhipicephalus microplus]	-	GO:0005575//cellular_component;GO:0005622//intracellular;GO:0005623//cell;GO:0005737//cytoplasm;GO:0005886//plasma membrane;GO:0005887//integral component of plasma membrane;GO:0012505//endomembrane system;GO:0016020//membrane;GO:0016021//integral component of membrane;GO:0031224//intrinsic component of membrane;GO:0031226//intrinsic component of plasma membrane;GO:0044424//intracellular part;GO:…	GO:0003674//molecular_function;GO:0004129//cytochrome-c oxidase activity;GO:0005215//transporter activity;GO:0005351//sugar:proton symporter activity;GO:0005355//glucose transmembrane transporter activity;GO:0005402//cation:sugar symporter activity;GO:0005507//copper ion binding;GO:0008324//cation transmembrane transporter activity;GO:0015075//ion transmembrane transporter activity;GO:0015077//mo…	GO:0006810//transport;GO:0006811//ion transport;GO:0006812//cation transport;GO:0007275//multicellular organism development;GO:0008150//biological_process;GO:0008643//carbohydrate transport;GO:0008645//hexose transport;GO:0009790//embryo development;GO:0015672//monovalent inorganic cation transport;GO:0015749//monosaccharide transport;GO:0015990//electron transport coupled proton transport;GO:003…
MSTRG.23329	62	0	0	27	0	0	13.751	0.000	0.000	5.035	0.000	0.000	4.58366666666667	1.67833333333333	-1.4494728547531	7.90423910893161e-05	0.000695177829630535	--	-	-	-	--	XP_037578996.1 taxid=543639 uncharacterized protein LOC119461702 isoform X1 [Dermacentor silvarum]	-	-	GO:0043176//amine binding	GO:0030682//evasion or tolerance of host defense response
MSTRG.23346	27	48.03	41	15	15	14	3.945	5.590	4.157	1.843	1.730	1.794	4.564	1.789	-1.35114540423677	4.4778582485654e-08	6.32147083405019e-07	--	-	-	-	--	KAH8041271.1 taxid=6941 hypothetical protein HPB51_014419 [Rhipicephalus microplus]	-	-	GO:0005515//protein binding	-
MSTRG.23415	3	0	0	0	31	0	2.481	0.000	0.000	0.000	20.237	0.000	0.827	6.74566666666667	3.02800179564222	1.40945182960913e-06	1.63861584156144e-05	--	Human Diseases;Organismal Systems;Organismal Systems;Organismal Systems	Neurodegenerative disease;Digestive system;Endocrine system;Immune system	K01389;K01389;K01389;K01389	--	XP_049270437.1 taxid=34632 neprilysin-1 isoform X2 [Rhipicephalus sanguineus]	ko05010//Alzheimer disease;ko04974//Protein digestion and absorption;ko04614//Renin-angiotensin system;ko04640//Hematopoietic cell lineage	-	-	GO:0006508//proteolysis
MSTRG.23419	126	1	1	0	612	0	25.929	0.164	0.143	0.000	99.426	0.000	8.74533333333333	33.142	1.9220753871753	8.50272796810547e-66	7.78973879994663e-64	pepO	Human Diseases;Organismal Systems;Organismal Systems;Organismal Systems	Neurodegenerative disease;Digestive system;Endocrine system;Immune system	K01389;K01389;K01389;K01389	--	XP_037566732.1 taxid=543639 neprilysin-2-like [Dermacentor silvarum]	ko05010//Alzheimer disease;ko04974//Protein digestion and absorption;ko04614//Renin-angiotensin system;ko04640//Hematopoietic cell lineage	GO:0005575//cellular_component;GO:0005623//cell;GO:0005886//plasma membrane;GO:0016020//membrane;GO:0016021//integral component of membrane;GO:0031224//intrinsic component of membrane;GO:0044425//membrane part;GO:0044464//cell part;GO:0071944//cell periphery	GO:0003674//molecular_function;GO:0003824//catalytic activity;GO:0004175//endopeptidase activity;GO:0004222//metalloendopeptidase activity;GO:0005488//binding;GO:0008233//peptidase activity;GO:0008237//metallopeptidase activity;GO:0016787//hydrolase activity;GO:0043167//ion binding;GO:0043169//cation binding;GO:0046872//metal ion binding;GO:0070011//peptidase activity, acting on L-amino acid pept…	GO:0006508//proteolysis;GO:0006807//nitrogen compound metabolic process;GO:0008150//biological_process;GO:0008152//metabolic process;GO:0019538//protein metabolic process;GO:0043170//macromolecule metabolic process;GO:0044238//primary metabolic process;GO:0071704//organic substance metabolic process;GO:1901564//organonitrogen compound metabolic process
MSTRG.2344	7	9	45	41	57	32	2.220	2.273	9.903	10.933	14.271	8.900	4.79866666666667	11.368	1.24427295303921	7.27690733958757e-08	9.96890966536958e-07	--	-	-	-	--	XP_037571512.1 taxid=543639 rac GTPase-activating protein 1 [Dermacentor silvarum]	-	GO:0005575//cellular_component;GO:0005577//fibrinogen complex;GO:0005622//intracellular;GO:0005623//cell;GO:0005634//nucleus;GO:0005737//cytoplasm;GO:0005768//endosome;GO:0005769//early endosome;GO:0005794//Golgi apparatus;GO:0005801//cis-Golgi network;GO:0005802//trans-Golgi network;GO:0005829//cytosol;GO:0012505//endomembrane system;GO:0016020//membrane;GO:0030008//TRAPP complex;GO:0031410//cyt…	GO:0000166//nucleotide binding;GO:0001882//nucleoside binding;GO:0001883//purine nucleoside binding;GO:0003674//molecular_function;GO:0003824//catalytic activity;GO:0003924//GTPase activity;GO:0005102//receptor binding;GO:0005488//binding;GO:0005525//GTP binding;GO:0016462//pyrophosphatase activity;GO:0016787//hydrolase activity;GO:0016817//hydrolase activity, acting on acid anhydrides;GO:0016818…	GO:0000082//G1/S transition of mitotic cell cycle;GO:0000278//mitotic cell cycle;GO:0000281//mitotic cytokinesis;GO:0000910//cytokinesis;GO:0000911//cytokinesis by cell plate formation;GO:0000919//cell plate assembly;GO:0001558//regulation of cell growth;GO:0001763//morphogenesis of a branching structure;GO:0002009//morphogenesis of an epithelium;GO:0005975//carbohydrate metabolic process;GO:0006…
MSTRG.2352	117	61	10	81	380	17	33.461	13.894	1.985	19.478	85.797	4.264	16.4466666666667	36.513	1.15061499418225	9.19641367924371e-27	3.69326293648166e-25	--	-	-	-	--	KAH7982619.1 taxid=34632 hypothetical protein HPB52_006171 [Rhipicephalus sanguineus]	-	-	-	-
MSTRG.23972	55	143	100	38	24	57	10.015	20.739	12.636	5.818	3.450	9.103	14.4633333333333	6.12366666666667	-1.23993242645691	8.94991206068567e-17	2.34968586787255e-15	P2rx4	Environmental Information Processing;Environmental Information Processing	Signal transduction;Signaling molecules and interaction	K05218;K05218	--	XP_049270398.1 taxid=34632 P2X purinoceptor 4 [Rhipicephalus sanguineus]	ko04020//Calcium signaling pathway;ko04080//Neuroactive ligand-receptor interaction	-	-	-
MSTRG.24008	9	0	0	3	50	8	0.862	0.000	0.000	0.242	3.783	0.672	0.287333333333333	1.56566666666667	2.44597981916869	8.17098586808028e-10	1.38733244613448e-08	Slc13a1	-	-	-	--	XP_050025496.2 taxid=34620 solute carrier family 13 member 2-like [Dermacentor andersoni]	-	GO:0016020//membrane	GO:0008509//anion transmembrane transporter activity;GO:0022857//transmembrane transporter activity	GO:0006820//anion transport;GO:0055085//transmembrane transport
MSTRG.24012	3	0	6	6	9	11	0.269	0.000	0.374	0.453	0.638	0.867	0.214333333333333	0.652666666666667	1.60649012227575	0.00600237722613385	0.0338078179339399	--	-	-	-	--	-	-	-	-	-
MSTRG.24469	9	16	5	2	2	0	1.294	1.833	0.499	0.242	0.227	0.000	1.20866666666667	0.156333333333333	-2.95071909722879	6.19870651360096e-06	6.57631167516531e-05	unc-79	-	-	-	--	XP_037275594.1 taxid=6941 LOW QUALITY PROTEIN: protein unc-79 homolog [Rhipicephalus microplus]	-	-	-	-
MSTRG.24488	2.1	4.2	9.45	12.84	18.52	10.53	0.941	1.498	2.937	4.836	6.549	4.137	1.792	5.174	1.52970941662714	0.000462796541209454	0.00353017830003222	--	-	-	-	--	-	-	-	GO:0008270//zinc ion binding	-
MSTRG.24501	1	0	0	0	12	0	0.586	0.000	0.000	0.000	5.552	0.000	0.195333333333333	1.85066666666667	3.24403499815602	0.00342114339803359	0.020679287679448	--	-	-	-	--	-	-	-	-	-
MSTRG.24509	451	794	575	193	238	163	69.934	98.061	61.872	25.165	29.136	22.167	76.6223333333333	25.4893333333333	-1.58787131939344	1.12878813238294e-130	2.0682690883975e-128	Cyp3a41a	Metabolism;Human Diseases;Metabolism;Human Diseases;Metabolism;Metabolism	Global and overview maps;Cancer: overview;Metabolism of cofactors and vitamins;Cancer: overview;Lipid metabolism;Lipid metabolism	K07424;K07424;K07424;K07424;K07424;K07424	--	XP_049270589.1 taxid=34632 cytochrome P450 3A41 [Rhipicephalus sanguineus]	ko01100//Metabolic pathways;ko05207//Chemical carcinogenesis - receptor activation;ko00830//Retinol metabolism;ko05204//Chemical carcinogenesis - DNA adducts;ko00140//Steroid hormone biosynthesis;ko00591//Linoleic acid metabolism	-	GO:0004497//monooxygenase activity;GO:0005506//iron ion binding;GO:0016705//oxidoreductase activity, acting on paired donors, with incorporation or reduction of molecular oxygen;GO:0020037//heme binding	GO:0046148//pigment biosynthetic process
MSTRG.24759	104	49	233	313	292	504	45.038	16.901	70.018	113.974	99.832	191.416	43.9856666666667	135.074	1.61864461777068	7.20237722084225e-86	8.61835478330716e-84	--	Cellular Processes;Organismal Systems	Transport and catabolism;Digestive system	K13443;K13443	--	XP_037566432.1 taxid=543639 mite group 2 allergen-like Ixo r 2 [Dermacentor silvarum]	ko04142//Lysosome;ko04979//Cholesterol metabolism	-	GO:0000287//magnesium ion binding;GO:0008441//3'(2'),5'-bisphosphate nucleotidase activity	GO:0006790//sulfur compound metabolic process
MSTRG.24770	30	9	17	52	51	50	4.157	0.993	1.635	6.059	5.580	6.077	2.26166666666667	5.90533333333333	1.3846321815791	1.83927343420217e-11	3.55916608444622e-10	--	Human Diseases;Human Diseases;Human Diseases;Cellular Processes;Human Diseases;Genetic Information Processing;Human Diseases;Human Diseases;Cellular Processes;Human Diseases;Organismal Systems;Environmental Information Processing;Human Diseases;Human Diseases;Human Diseases;Human Diseases;Human Diseases;Human Diseases;Environmental Information Processing;Environmental Information Processing;Organ…	Cancer: overview;Infectious disease: viral;Infectious disease: bacterial;Transport and catabolism;Infectious disease: viral;Folding, sorting and degradation;Infectious disease: bacterial;Cardiovascular disease;Transport and catabolism;Infectious disease: viral;Immune system;Signal transduction;Infectious disease: viral;Endocrine and metabolic disease;Infectious disease: bacterial;Cancer: specific…	K03175;K03175;K03175;K03175;K03175;K03175;K03175;K03175;K03175;K03175;K03175;K03175;K03175;K03175;K03175;K03175;K03175;K03175;K03175;K03175;K03175;K03175;K03175;K03175;K03175;K03175;K03175;K03175;K03175;K03175;K03175;K03175;K03175;K03175	--	XP_037529764.1 taxid=34632 TNF receptor-associated factor 6 [Rhipicephalus sanguineus]	ko05200//Pathways in cancer;ko05168//Herpes simplex virus 1 infection;ko05131//Shigellosis;ko04140//Autophagy - animal;ko05170//Human immunodeficiency virus 1 infection;ko04120//Ubiquitin mediated proteolysis;ko05132//Salmonella infection;ko05417//Lipid and atherosclerosis;ko04144//Endocytosis;ko05169//Epstein-Barr virus infection;ko04621//NOD-like receptor signaling pathway;ko04010//MAPK signali…	GO:0009288//bacterial-type flagellum;GO:0016020//membrane	GO:0046872//metal ion binding	GO:0007155//cell adhesion
MSTRG.25001	329	904	697	757	976	2161	41.172	90.103	60.528	79.657	96.428	237.176	63.9343333333333	137.753666666667	1.10742793525693	5.75921715890524e-165	1.40700874757143e-162	Ggt1	Metabolism;Metabolism;Metabolism;Metabolism	Global and overview maps;Metabolism of other amino acids;Lipid metabolism;Metabolism of other amino acids	K18592;K18592;K18592;K18592	--	XP_037566215.1 taxid=543639 scoloptoxin SSD14 [Dermacentor silvarum]	ko01100//Metabolic pathways;ko00480//Glutathione metabolism;ko00590//Arachidonic acid metabolism;ko00430//Taurine and hypotaurine metabolism	-	GO:0036374//glutathione hydrolase activity	GO:0006750//glutathione biosynthetic process;GO:0006751//glutathione catabolic process
MSTRG.25157	137	191	212	414	330	200	29.787	38.550	27.601	84.962	64.650	52.841	31.9793333333333	67.4843333333333	1.07741275199946	6.27188709622957e-28	2.62048679388784e-26	--	-	-	-	--	XP_062593499.1 taxid=36930 uncharacterized protein LOC134254977 [Saccostrea cucullata]	-	-	-	-
MSTRG.25160	345	523	678	1204	1232.9	879	71.102	85.847	96.963	208.644	200.600	158.875	84.6373333333333	189.373	1.16186457380329	1.76576791759779e-155	3.98203303468527e-153	PPAE1	Organismal Systems;Organismal Systems	Digestive system;Digestive system	K01310;K01310	--	XP_037276201.1 taxid=6941 chymotrypsinogen B-like [Rhipicephalus microplus]	ko04972//Pancreatic secretion;ko04974//Protein digestion and absorption	GO:0005575//cellular_component;GO:0005576//extracellular region;GO:0005615//extracellular space;GO:0044421//extracellular region part	GO:0003674//molecular_function;GO:0003824//catalytic activity;GO:0004175//endopeptidase activity;GO:0004252//serine-type endopeptidase activity;GO:0008233//peptidase activity;GO:0008236//serine-type peptidase activity;GO:0016787//hydrolase activity;GO:0017171//serine hydrolase activity;GO:0070011//peptidase activity, acting on L-amino acid peptides	GO:0006508//proteolysis;GO:0006807//nitrogen compound metabolic process;GO:0008150//biological_process;GO:0008152//metabolic process;GO:0009056//catabolic process;GO:0009057//macromolecule catabolic process;GO:0019538//protein metabolic process;GO:0030163//protein catabolic process;GO:0043170//macromolecule metabolic process;GO:0044238//primary metabolic process;GO:0071704//organic substance meta…
MSTRG.25163	409	293	359	708	1203	927	104.324	59.524	63.543	151.848	242.252	207.369	75.797	200.489666666667	1.40331522777302	1.92984211127633e-192	5.85274529954322e-190	PPAE1	Organismal Systems;Organismal Systems	Digestive system;Digestive system	K01310;K01310	--	XP_054923074.1 taxid=34620 transmembrane protease serine 9-like [Dermacentor andersoni]	ko04972//Pancreatic secretion;ko04974//Protein digestion and absorption	GO:0005575//cellular_component;GO:0005576//extracellular region;GO:0005615//extracellular space;GO:0044421//extracellular region part	GO:0003674//molecular_function;GO:0003824//catalytic activity;GO:0004175//endopeptidase activity;GO:0004252//serine-type endopeptidase activity;GO:0008233//peptidase activity;GO:0008236//serine-type peptidase activity;GO:0016787//hydrolase activity;GO:0017171//serine hydrolase activity;GO:0070011//peptidase activity, acting on L-amino acid peptides	GO:0006508//proteolysis;GO:0006807//nitrogen compound metabolic process;GO:0008150//biological_process;GO:0008152//metabolic process;GO:0009056//catabolic process;GO:0009057//macromolecule catabolic process;GO:0019538//protein metabolic process;GO:0030163//protein catabolic process;GO:0043170//macromolecule metabolic process;GO:0044238//primary metabolic process;GO:0071704//organic substance meta…
MSTRG.25198	23	0	0	4	0	0	18.037	0.000	0.000	2.638	0.000	0.000	6.01233333333333	0.879333333333333	-2.77344293291356	0.000104084953826886	0.000899240833897308	--	-	-	-	--	-	-	-	GO:0003700//transcription factor activity, sequence-specific DNA binding;GO:0008270//zinc ion binding;GO:0043565//sequence-specific DNA binding	GO:0006355//regulation of transcription, DNA-templated;GO:0032007//negative regulation of TOR signaling;GO:0048011//neurotrophin TRK receptor signaling pathway
MSTRG.25208	229	2	0	1	670	0	96.127	0.669	0.000	0.353	222.039	0.000	32.2653333333333	74.1306666666667	1.20008555573977	2.23639062409238e-40	1.32007084153641e-38	--	-	-	-	--	-	-	-	GO:0019957//C-C chemokine binding	GO:1900137//negative regulation of chemokine activity
MSTRG.25236	45	97	96	54	25	28	18.832	32.331	27.878	19.002	8.260	10.276	26.347	12.5126666666667	-1.07424941315618	3.72106027637297e-11	7.03044578532766e-10	--	-	-	-	--	-	-	-	-	-
MSTRG.25283	410	4	3	68	0	3	220.805	1.670	1.091	30.999	0.000	1.379	74.522	10.7926666666667	-2.78761502152221	4.53712842012449e-66	4.17843397434501e-64	--	-	-	-	--	-	-	-	-	-
MSTRG.25355	5	21	14	2	6	0	0.741	2.477	1.439	0.249	0.702	0.000	1.55233333333333	0.317	-2.29188363595976	5.58332970326196e-06	5.96663241071554e-05	--	-	-	-	--	XP_049271346.1 taxid=34632 endothelin-converting enzyme-like 1 [Rhipicephalus sanguineus]	-	-	-	GO:0006508//proteolysis
MSTRG.25419	49	0	0	15	0	0	14.297	0.000	0.000	3.680	0.000	0.000	4.76566666666667	1.22666666666667	-1.95793478056111	4.165336638918e-06	4.5395459404317e-05	--	-	-	-	--	XP_049519219.1 taxid=543639 uncharacterized protein LOC125943756 [Dermacentor silvarum]	-	-	GO:0043176//amine binding	GO:0030682//evasion or tolerance of host defense response
MSTRG.25454	1	1	0	1	12.01	0	0.043	0.034	0.000	0.036	0.404	0.000	0.0256666666666667	0.146666666666667	2.51457317282976	0.00739219827515612	0.040181078984612	--	-	-	-	--	-	-	-	-	-
MSTRG.25470	22	0	1	2	59	0	4.621	0.000	0.146	0.353	9.784	0.000	1.589	3.379	1.08847722581528	0.000269044821045444	0.00215015829268031	--	-	-	-	--	-	-	-	-	-
MSTRG.25550	5	5	2	0	0	0	0.239	0.190	0.066	0.000	0.000	0.000	0.165	0.001	-7.36632221424582	0.000488818551857211	0.00370138541849692	--	-	-	-	--	XP_050029260.1 taxid=34620 mucin-5AC-like [Dermacentor andersoni]	-	-	-	GO:0042742//defense response to bacterium
MSTRG.25643	0	0	0	1	0	8	0.000	0.000	0.000	0.309	0.000	2.278	0.001	0.862333333333333	9.75210183796358	0.0039085941210902	0.0233058205389751	--	-	-	-	--	XP_049271495.1 taxid=34632 progranulin isoform X9 [Rhipicephalus sanguineus]	-	-	-	-
MSTRG.25648	0	1	0	0	0	22.58	0.000	0.228	0.000	0.000	0.000	5.669	0.076	1.88966666666667	4.63598853965469	2.99176562268212e-06	3.33070615841636e-05	--	-	-	-	--	KAH9377840.1 taxid=44386 hypothetical protein HPB48_004548 [Haemaphysalis longicornis]	-	-	-	-
MSTRG.25650	0	0	1	2	0	19	0.000	0.000	0.191	0.463	0.000	4.583	0.0636666666666667	1.682	4.72349566294055	5.74218036431193e-06	6.11780451897316e-05	--	-	-	-	--	-	-	-	-	-
MSTRG.25653	0	2	0	0	0	23	0.000	0.429	0.000	0.000	0.000	5.434	0.143	1.81133333333333	3.66296501272243	1.05311593922993e-05	0.00010682992716871	--	-	-	-	--	-	-	-	-	-
MSTRG.25654	0	1	0	0	1	17	0.000	0.267	0.000	0.000	0.265	5.001	0.089	1.75533333333333	4.30179587435851	4.01570986640317e-05	0.000371965963928551	--	-	-	-	--	XP_049271495.1 taxid=34632 progranulin isoform X9 [Rhipicephalus sanguineus]	-	-	-	-
MSTRG.25658	0	0	0	0	0	8.02	0.000	0.000	0.000	0.000	0.000	1.583	0.001	0.527666666666667	9.04348303941603	0.00781614622828452	0.0419420415361576	--	-	-	-	--	-	-	-	-	-
MSTRG.25661	1	3	1	0	0	67.14	0.219	0.523	0.149	0.000	0.000	12.812	0.297	4.27066666666667	3.84592646125276	1.89732529577415e-15	4.61603761447681e-14	--	-	-	-	--	XP_049271495.1 taxid=34632 progranulin isoform X9 [Rhipicephalus sanguineus]	-	-	-	-
MSTRG.25666	0	0	0	0	0	9	0.000	0.000	0.000	0.000	0.000	2.103	0.001	0.701	9.45327063401062	0.0039085941210902	0.0233058205389751	--	-	-	-	--	XP_049271495.1 taxid=34632 progranulin isoform X9 [Rhipicephalus sanguineus]	-	-	-	-
MSTRG.25669	0	0	1	0	2	11	0.000	0.000	0.201	0.000	0.456	2.788	0.067	1.08133333333333	4.01250641303834	0.00183309190609085	0.01193783288713	--	-	-	-	--	XP_037268785.1 taxid=6941 mucin-19-like [Rhipicephalus microplus]	-	-	-	-
MSTRG.25671	1	6	1	2	2	37.78	0.261	1.246	0.181	0.438	0.412	8.636	0.562666666666667	3.162	2.49048496437234	6.93631057997691e-07	8.4552808802352e-06	--	-	-	-	--	KAH9377841.1 taxid=44386 hypothetical protein HPB48_004547 [Haemaphysalis longicornis]	-	-	-	-
MSTRG.25672	0	0	0	1	0	22.22	0.000	0.000	0.000	0.203	0.000	4.716	0.001	1.63966666666667	10.6791868390022	1.19758699786168e-07	1.59587540093841e-06	--	-	-	-	--	-	-	-	-	-
MSTRG.25674	3	0	0	1	0	19	0.944	0.000	0.000	0.265	0.000	5.242	0.314666666666667	1.83566666666667	2.54440784378904	0.000277880057231676	0.00221172407543221	--	-	-	-	--	-	-	-	-	-
MSTRG.25678	2	0	0	0	0	12.31	0.669	0.000	0.000	0.000	0.000	3.612	0.223	1.204	2.4327197768394	0.00739219827515612	0.040181078984612	--	-	-	-	--	KAK8762669.1 taxid=6943 hypothetical protein V5799_026065 [Amblyomma americanum]	-	-	-	-
MSTRG.25679	0	0	0	2	0	15	0.000	0.000	0.000	0.495	0.000	3.876	0.001	1.457	10.5087851620645	7.64886862655719e-06	7.98952488961645e-05	--	-	-	-	--	XP_049271512.1 taxid=34632 kielin/chordin-like protein isoform X26 [Rhipicephalus sanguineus]	-	-	-	-
MSTRG.25691	0	0	0	0	0	11.44	0.000	0.000	0.000	0.000	0.000	2.481	0.001	0.827	9.69174351917128	0.000488818551857211	0.00370138541849692	--	-	-	-	--	XP_049271495.1 taxid=34632 progranulin isoform X9 [Rhipicephalus sanguineus]	-	-	-	-
MSTRG.25692	1.06	2	1	2	0	30.45	0.252	0.379	0.165	0.400	0.000	6.350	0.265333333333333	2.25	3.08404716628191	6.0827992213389e-07	7.48226841282176e-06	--	-	-	-	--	XP_049271495.1 taxid=34632 progranulin isoform X9 [Rhipicephalus sanguineus]	-	-	-	-
MSTRG.25693	1.94	3	1	1.96	0	36.26	0.461	0.567	0.165	0.391	0.000	7.549	0.397666666666667	2.64666666666667	2.73454496433509	3.13220442011916e-07	3.97531674187539e-06	--	-	-	-	--	XP_049271495.1 taxid=34632 progranulin isoform X9 [Rhipicephalus sanguineus]	-	-	-	-
MSTRG.25694	2	2	1	1	0	30.98	0.535	0.426	0.185	0.225	0.000	7.262	0.382	2.49566666666667	2.70778071035331	4.28314886230949e-06	4.65928191020556e-05	--	-	-	-	--	XP_065299120.1 taxid=60249 PPE family protein PPE10-like [Dermacentor albipictus]	-	-	-	-
MSTRG.25841	21	1	0	4	0	0	15.618	0.592	0.000	2.501	0.000	0.000	5.40333333333333	0.833666666666667	-2.69630712822393	0.000180571490248945	0.00148840323968085	--	-	-	-	--	-	-	-	-	-
MSTRG.25925	14	0	0	3	0	0	8.708	0.000	0.000	1.569	0.000	0.000	2.90266666666667	0.523	-2.47249605522011	0.00754640440275455	0.0408308992446794	--	-	-	-	--	XP_037578996.1 taxid=543639 uncharacterized protein LOC119461702 isoform X1 [Dermacentor silvarum]	-	-	GO:0043176//amine binding	GO:0030682//evasion or tolerance of host defense response
MSTRG.26192	42	5	0	0	125	0	32.564	3.088	0.000	0.000	76.513	0.000	11.884	25.5043333333333	1.10172187983277	7.08438391709666e-08	9.72030523414432e-07	--	-	-	-	--	-	-	-	-	GO:0016480//negative regulation of transcription from RNA polymerase III promoter
MSTRG.26194	8	0	0	3	43	0	0.679	0.000	0.000	0.214	2.881	0.000	0.226333333333333	1.03166666666667	2.1884559298569	7.36626637076631e-07	8.91759294299927e-06	bre-4	Metabolism;Metabolism;Metabolism;Metabolism;Metabolism;Metabolism;Metabolism	Global and overview maps;Glycan biosynthesis and metabolism;Glycan biosynthesis and metabolism;Glycan biosynthesis and metabolism;Glycan biosynthesis and metabolism;Glycan biosynthesis and metabolism;Glycan biosynthesis and metabolism	K07968;K07968;K07968;K07968;K07968;K07968;K07968	--	XP_037566413.1 taxid=543639 beta-1,4-N-acetylgalactosaminyltransferase bre-4-like [Dermacentor silvarum]	ko01100//Metabolic pathways;ko00513//Various types of N-glycan biosynthesis;ko00510//N-Glycan biosynthesis;ko00514//Other types of O-glycan biosynthesis;ko00601//Glycosphingolipid biosynthesis - lacto and neolacto series;ko00515//Mannose type O-glycan biosynthesis;ko00533//Glycosaminoglycan biosynthesis - keratan sulfate	-	-	-
MSTRG.26200	3	0	0	0	32	1	1.870	0.000	0.000	0.000	15.750	0.547	0.623333333333333	5.43233333333333	3.12349623809819	4.20550815874543e-07	5.26886670315756e-06	--	-	-	-	--	-	-	-	-	-
MSTRG.26207	31.46	24.08	29.1	12.38	11.4	6.13	6.938	4.230	4.453	2.296	1.985	1.186	5.207	1.82233333333333	-1.51466553191182	4.35818000937488e-07	5.44076553335019e-06	--	-	-	-	--	-	-	-	-	-
MSTRG.26232	0	2	5	8	8	4	0.000	0.400	0.870	1.687	1.584	0.880	0.423333333333333	1.38366666666667	1.70863043494408	0.00937017866551377	0.0490832170120271	--	-	-	-	--	XP_049267540.1 taxid=34632 THAP domain-containing protein 1-like [Rhipicephalus sanguineus]	-	-	-	-
MSTRG.26235	649.96	1393	883.98	466.96	476.96	286.81	140.957	240.610	133.032	85.152	81.663	54.551	171.533	73.7886666666667	-1.21701500051982	2.17391228713782e-143	4.39530081962693e-141	GstD1	Metabolism;Human Diseases;Human Diseases;Human Diseases;Human Diseases;Metabolism;Human Diseases;Organismal Systems;Human Diseases;Human Diseases;Metabolism;Metabolism;Metabolism	Global and overview maps;Cancer: overview;Cancer: overview;Cancer: overview;Cancer: overview;Metabolism of other amino acids;Cancer: specific types;Aging;Drug resistance: antineoplastic;Cardiovascular disease;Xenobiotics biodegradation and metabolism;Xenobiotics biodegradation and metabolism;Xenobiotics biodegradation and metabolism	K00799;K00799;K00799;K00799;K00799;K00799;K00799;K00799;K00799;K00799;K00799;K00799;K00799	--	XP_065282653.1 taxid=60249 glutathione S-transferase 4-like isoform X1 [Dermacentor albipictus]	ko01100//Metabolic pathways;ko05200//Pathways in cancer;ko05207//Chemical carcinogenesis - receptor activation;ko05208//Chemical carcinogenesis - reactive oxygen species;ko05204//Chemical carcinogenesis - DNA adducts;ko00480//Glutathione metabolism;ko05225//Hepatocellular carcinoma;ko04212//Longevity regulating pathway - worm;ko01524//Platinum drug resistance;ko05418//Fluid shear stress and ather…	GO:0005575//cellular_component;GO:0005576//extracellular region;GO:0005622//intracellular;GO:0005623//cell;GO:0005737//cytoplasm;GO:0044424//intracellular part;GO:0044464//cell part	GO:0003674//molecular_function;GO:0003824//catalytic activity;GO:0004364//glutathione transferase activity;GO:0016034//maleylacetoacetate isomerase activity;GO:0016740//transferase activity;GO:0016765//transferase activity, transferring alkyl or aryl (other than methyl) groups	GO:0006518//peptide metabolic process;GO:0006559//L-phenylalanine catabolic process;GO:0006572//tyrosine catabolic process;GO:0006575//cellular modified amino acid metabolic process;GO:0006749//glutathione metabolic process;GO:0006790//sulfur compound metabolic process;GO:0006807//nitrogen compound metabolic process;GO:0008150//biological_process;GO:0008152//metabolic process;GO:0009987//cellular…
MSTRG.26306	2	4	21	4	1	3	0.451	0.718	3.283	0.758	0.178	0.593	1.484	0.509666666666667	-1.54186518598115	0.00294284705773733	0.0182077663544142	--	-	-	-	--	XP_037565902.1 taxid=543639 proteoglycan 4-like [Dermacentor silvarum]	-	GO:0005576//extracellular region	GO:0008200//ion channel inhibitor activity	-
MSTRG.26317	227.34	60.73	0	106.19	26.99	0	64.211	13.662	0.000	25.220	6.018	0.000	25.9576666666667	10.4126666666667	-1.31782111761805	3.62239993094734e-16	9.22113093854756e-15	--	-	-	-	--	-	-	-	-	-
MSTRG.26358	21	36	62	76	109	58	2.071	2.828	4.243	6.303	8.487	5.017	3.04733333333333	6.60233333333333	1.11542865981363	6.25874704180933e-12	1.24961816646341e-10	--	-	-	-	--	XP_014666646.1 taxid=37621 PREDICTED: RNA-directed DNA polymerase from mobile element jockey-like [Priapulus caudatus]	-	-	-	-
MSTRG.26370	52	55	98	263.99	307	267	10.766	11.822	15.829	51.002	50.862	47.978	12.8056666666667	49.9473333333333	1.96362529319874	1.40905057547798e-94	1.87766663808013e-92	CASP9	Cellular Processes	Cell growth and death	K02186	--	XP_037514147.1 taxid=34632 caspase-7-like [Rhipicephalus sanguineus]	ko04210//Apoptosis	GO:0005575//cellular_component;GO:0005622//intracellular;GO:0005623//cell;GO:0005634//nucleus;GO:0005737//cytoplasm;GO:0005739//mitochondrion;GO:0005829//cytosol;GO:0032991//macromolecular complex;GO:0043226//organelle;GO:0043227//membrane-bounded organelle;GO:0043229//intracellular organelle;GO:0043231//intracellular membrane-bounded organelle;GO:0043293//apoptosome;GO:0044424//intracellular par…	GO:0003674//molecular_function;GO:0003824//catalytic activity;GO:0004175//endopeptidase activity;GO:0004197//cysteine-type endopeptidase activity;GO:0005488//binding;GO:0005515//protein binding;GO:0008047//enzyme activator activity;GO:0008233//peptidase activity;GO:0008234//cysteine-type peptidase activity;GO:0016787//hydrolase activity;GO:0017124//SH3 domain binding;GO:0019899//enzyme binding;GO…	GO:0000902//cell morphogenesis;GO:0000904//cell morphogenesis involved in differentiation;GO:0002237//response to molecule of bacterial origin;GO:0002376//immune system process;GO:0002520//immune system development;GO:0006508//proteolysis;GO:0006807//nitrogen compound metabolic process;GO:0006915//apoptotic process;GO:0006919//activation of cysteine-type endopeptidase activity involved in apoptot…
MSTRG.26376	40	0	0	6	0	0	28.584	0.000	0.000	3.605	0.000	0.000	9.528	1.20166666666667	-2.98713665445708	5.79216101782981e-08	8.04136640123334e-07	--	-	-	-	--	-	-	-	-	-
MSTRG.26580	0	0	0	0	11	0	0.000	0.000	0.000	0.000	1.167	0.000	0.001	0.389	8.60362634498619	0.000977457935940452	0.00686364307513958	SLC16A8	-	-	-	--	XP_037277373.1 taxid=6941 monocarboxylate transporter 9-like [Rhipicephalus microplus]	-	GO:0016020//membrane	GO:0003676//nucleic acid binding;GO:0004519//endonuclease activity;GO:0015112//nitrate transmembrane transporter activity;GO:0015113//nitrite transmembrane transporter activity;GO:0015297//antiporter activity;GO:0019531//oxalate transmembrane transporter activity;GO:0022857//transmembrane transporter activity;GO:0042910//xenobiotic transporter activity;GO:0046872//metal ion binding	GO:0015706//nitrate transport;GO:0015707//nitrite transport;GO:0015724//formate transport;GO:0019532//oxalate transport;GO:0042908//xenobiotic transport;GO:0043571//maintenance of CRISPR repeat elements;GO:0051607//defense response to virus;GO:0055085//transmembrane transport
MSTRG.26581	7	6	14	16	38	12	0.944	0.645	1.310	1.815	4.047	1.420	0.966333333333333	2.42733333333333	1.32877940738312	3.71938870394018e-05	0.000347077174017548	SLC16A9	-	-	-	--	KAK8777977.1 taxid=6943 hypothetical protein V5799_020683 [Amblyomma americanum]	-	GO:0005575//cellular_component;GO:0016020//membrane;GO:0016021//integral component of membrane;GO:0031224//intrinsic component of membrane;GO:0044425//membrane part	GO:0003674//molecular_function;GO:0005215//transporter activity;GO:0005342//organic acid transmembrane transporter activity;GO:0008028//monocarboxylic acid transmembrane transporter activity;GO:0008509//anion transmembrane transporter activity;GO:0008514//organic anion transmembrane transporter activity;GO:0015075//ion transmembrane transporter activity;GO:0015297//antiporter activity;GO:0015318/…	GO:0006810//transport;GO:0006811//ion transport;GO:0006820//anion transport;GO:0008150//biological_process;GO:0015711//organic anion transport;GO:0015718//monocarboxylic acid transport;GO:0015724//formate transport;GO:0015849//organic acid transport;GO:0019532//oxalate transport;GO:0034220//ion transmembrane transport;GO:0046942//carboxylic acid transport;GO:0051179//localization;GO:0051234//esta…
MSTRG.26983	17.09	19.69	5.41	7.68	8.89	3.32	7.706	7.071	1.693	2.912	3.165	1.313	5.49	2.46333333333333	-1.15619428558021	0.00717811128004334	0.0392486718731621	--	-	-	-	--	-	-	-	-	-
MSTRG.2722	24.92	56.42	69.06	8.14	20.35	8.45	2.211	4.175	4.249	0.661	1.460	0.532	3.545	0.884333333333333	-2.00312345261934	1.79473460562671e-16	4.64255613426084e-15	DDC	Metabolism;Organismal Systems;Human Diseases;Organismal Systems;Human Diseases;Organismal Systems;Metabolism;Human Diseases;Metabolism;Metabolism	Global and overview maps;Development and regeneration;Substance dependence;Nervous system;Substance dependence;Nervous system;Amino acid metabolism;Substance dependence;Amino acid metabolism;Amino acid metabolism	K01593;K01593;K01593;K01593;K01593;K01593;K01593;K01593;K01593;K01593	--	XP_037520536.1 taxid=34632 aromatic-L-amino-acid decarboxylase [Rhipicephalus sanguineus]	ko01100//Metabolic pathways;ko04361//Axon regeneration;ko05034//Alcoholism;ko04728//Dopaminergic synapse;ko05031//Amphetamine addiction;ko04726//Serotonergic synapse;ko00380//Tryptophan metabolism;ko05030//Cocaine addiction;ko00350//Tyrosine metabolism;ko00360//Phenylalanine metabolism	GO:0005575//cellular_component;GO:0005622//intracellular;GO:0005623//cell;GO:0005737//cytoplasm;GO:0005829//cytosol;GO:0008021//synaptic vesicle;GO:0012505//endomembrane system;GO:0030133//transport vesicle;GO:0030424//axon;GO:0031410//cytoplasmic vesicle;GO:0031982//vesicle;GO:0036477//somatodendritic compartment;GO:0042995//cell projection;GO:0043005//neuron projection;GO:0043025//neuronal cell…	GO:0003674//molecular_function;GO:0003824//catalytic activity;GO:0004058//aromatic-L-amino-acid decarboxylase activity;GO:0004351//glutamate decarboxylase activity;GO:0004837//tyrosine decarboxylase activity;GO:0005488//binding;GO:0005515//protein binding;GO:0008144//drug binding;GO:0016597//amino acid binding;GO:0016740//transferase activity;GO:0016829//lyase activity;GO:0016830//carbon-carbon l…	GO:0000003//reproduction;GO:0001505//regulation of neurotransmitter levels;GO:0001717//conversion of seryl-tRNAsec to selenocys-tRNAsec;GO:0003008//system process;GO:0006082//organic acid metabolic process;GO:0006520//cellular amino acid metabolic process;GO:0006540//glutamate decarboxylation to succinate;GO:0006568//tryptophan metabolic process;GO:0006570//tyrosine metabolic process;GO:0006576//…
MSTRG.27815	4	4	2	11	14	5	1.132	0.902	0.393	2.618	3.128	1.241	0.809	2.329	1.52549903178089	0.00222876511542573	0.0142249558709501	Hells	-	-	-	--	XP_037571586.1 taxid=543639 lymphoid-specific helicase isoform X3 [Dermacentor silvarum]	-	GO:0000775//chromosome, centromeric region;GO:0000785//chromatin;GO:0000792//heterochromatin;GO:0005575//cellular_component;GO:0005622//intracellular;GO:0005623//cell;GO:0005634//nucleus;GO:0005694//chromosome;GO:0005721//pericentric heterochromatin;GO:0043226//organelle;GO:0043227//membrane-bounded organelle;GO:0043228//non-membrane-bounded organelle;GO:0043229//intracellular organelle;GO:004323…	GO:0000166//nucleotide binding;GO:0003674//molecular_function;GO:0003676//nucleic acid binding;GO:0003677//DNA binding;GO:0003682//chromatin binding;GO:0003824//catalytic activity;GO:0004386//helicase activity;GO:0005488//binding;GO:0005524//ATP binding;GO:0008144//drug binding;GO:0016462//pyrophosphatase activity;GO:0016787//hydrolase activity;GO:0016817//hydrolase activity, acting on acid anhyd…	GO:0001655//urogenital system development;GO:0001775//cell activation;GO:0002376//immune system process;GO:0002520//immune system development;GO:0002521//leukocyte differentiation;GO:0006139//nucleobase-containing compound metabolic process;GO:0006259//DNA metabolic process;GO:0006304//DNA modification;GO:0006305//DNA alkylation;GO:0006306//DNA methylation;GO:0006310//DNA recombination;GO:0006312…
MSTRG.27967	10.2	20.52	21.8	7.57	0	0	1.278	2.048	1.896	0.798	0.000	0.000	1.74066666666667	0.266	-2.7101418060905	9.19063039204863e-09	1.40699032720744e-07	--	-	-	-	--	-	-	-	GO:0008270//zinc ion binding	GO:0006281//DNA repair
MSTRG.27969	12	19	24	13	7	5	1.780	2.245	2.471	1.622	0.820	0.650	2.16533333333333	1.03066666666667	-1.07101131326032	0.00147651183661724	0.00986772158286369	--	-	-	-	--	KAH9379348.1 taxid=44386 hypothetical protein HPB48_013205 [Haemaphysalis longicornis]	-	-	GO:0008270//zinc ion binding	GO:0006281//DNA repair
MSTRG.28272	7.88	18.65	26.01	29.9	43.33	39.97	2.130	3.790	4.664	6.394	8.556	9.056	3.528	8.002	1.18151006778808	6.55229044266266e-07	8.01493664022505e-06	--	-	-	-	--	KAH9380259.1 taxid=44386 hypothetical protein HPB48_018197 [Haemaphysalis longicornis]	-	-	-	-
MSTRG.28332	4	0	0	1	19	0	0.949	0.000	0.000	0.200	3.561	0.000	0.316333333333333	1.25366666666667	1.9866363140192	0.00154704833601071	0.0102650246059707	--	-	-	-	--	GFW40958.1 taxid=2585209 probable RNA-directed DNA polymerase from transposon X-element [Trichonephila clavipes]	-	-	GO:0003676//nucleic acid binding;GO:0003824//catalytic activity;GO:0004523//RNA-DNA hybrid ribonuclease activity	-
MSTRG.28515	19	6	23	35	36	67	2.064	0.519	1.733	3.196	3.087	6.382	1.43866666666667	4.22166666666667	1.55308030711184	6.7224732684638e-12	1.33916539968605e-10	slc26a5	Human Diseases;Organismal Systems	Cancer: overview;Digestive system	K14704;K14704	--	XP_037525421.1 taxid=34632 solute carrier family 26 member 6 isoform X2 [Rhipicephalus sanguineus]	ko05208//Chemical carcinogenesis - reactive oxygen species;ko04978//Mineral absorption	GO:0016020//membrane	GO:0015116//sulfate transmembrane transporter activity;GO:0043856//anti-sigma factor antagonist activity;GO:0045152//antisigma factor binding	GO:0006355//regulation of transcription, DNA-templated;GO:0008272//sulfate transport;GO:0030435//sporulation resulting in formation of a cellular spore
MSTRG.28574	1	6.36	3.67	15.87	8.89	7.43	0.912	4.621	2.323	12.174	6.403	5.945	2.61866666666667	8.174	1.64220981442712	0.000944426118491105	0.00668509272605978	--	-	-	-	--	-	-	GO:0005615//extracellular space	GO:0005138//interleukin-6 receptor binding	GO:0030154//cell differentiation
MSTRG.28783	56.05	129.89	116.64	66.96	33.95	32	24.082	44.449	34.776	24.191	11.516	12.058	34.4356666666667	15.9216666666667	-1.1129122436585	1.46343343802335e-14	3.36494041501055e-13	--	-	-	-	--	-	-	-	-	-
MSTRG.28845	35	0	0	0	152	0	23.027	0.000	0.000	0.000	78.950	0.000	7.67566666666667	26.3166666666667	1.77761279968102	4.17425046747891e-16	1.06105586304847e-14	--	-	-	-	--	-	-	GO:0016020//membrane	-	-
MSTRG.28928	469	4	0	2	1741	2	258.038	1.785	0.000	0.942	760.076	0.984	86.6076666666667	254.000666666667	1.55226563791224	2.62108005326219e-138	5.12275534854243e-136	--	-	-	-	--	-	-	-	GO:0004623//phospholipase A2 activity;GO:0019957//C-C chemokine binding	GO:0006644//phospholipid metabolic process;GO:0050482//arachidonic acid secretion;GO:1900137//negative regulation of chemokine activity
MSTRG.28929	29	0	0	0	189	0	2.049	0.000	0.000	0.000	10.541	0.000	0.683	3.51366666666667	2.36301984910785	1.56573182922237e-26	6.21698033318769e-25	--	-	-	-	--	KAG0431252.1 taxid=34615 hypothetical protein HPB47_021964 [Ixodes persulcatus]	-	-	-	-
MSTRG.28930	11	0	0	0	157	0	1.144	0.000	0.000	0.000	12.896	0.000	0.381333333333333	4.29866666666667	3.49476469174958	1.97748102527528e-31	9.25103490281706e-30	--	-	-	-	--	KAG0429526.1 taxid=34615 hypothetical protein HPB47_023541 [Ixodes persulcatus]	-	-	-	-
MSTRG.28955	13	0	0	0	41	0	1.300	0.000	0.000	0.000	3.238	0.000	0.433333333333333	1.07933333333333	1.31659136238675	0.000538443884381921	0.00404580432562067	--	-	-	-	--	-	-	-	-	-
MSTRG.29171	4.21	6.07	8.03	27.56	17.42	7	1.493	1.714	1.975	8.216	4.876	2.176	1.72733333333333	5.08933333333333	1.55893017103547	5.90594665341395e-05	0.000531928323776505	--	-	-	-	--	-	-	-	-	-
MSTRG.29191	12	36	5	8	6	5	2.613	6.243	0.755	1.465	1.031	0.955	3.20366666666667	1.15033333333333	-1.47767207376919	0.00011329020165335	0.000971611236997768	--	-	-	-	--	-	-	-	-	-
MSTRG.29219	20	24	41	65	71	53	2.777	2.654	3.951	7.589	7.783	6.454	3.12733333333333	7.27533333333333	1.21808034925941	5.38105114482442e-11	1.00161576335938e-09	--	-	-	-	--	-	-	-	GO:0005524//ATP binding	GO:0007059//chromosome segregation;GO:0030261//chromosome condensation
MSTRG.29272	12	0	0	0	38	0	4.136	0.000	0.000	0.000	10.341	0.000	1.37866666666667	3.447	1.32206761377349	0.000940700286959326	0.00666140018019909	--	-	-	-	--	KAK8767208.1 taxid=6943 hypothetical protein V5799_006009 [Amblyomma americanum]	-	-	GO:0005515//protein binding;GO:0043176//amine binding	GO:0030682//evasion or tolerance of host defense response
MSTRG.29326	42.05	40.93	524.63	117.7	0	2186.03	5.480	4.249	47.447	12.898	0.000	249.862	19.0586666666667	87.5866666666667	2.20026407216223	3.80752595462615e-257	1.55754375678777e-254	--	-	-	-	--	XP_050029119.1 taxid=34620 techylectin-5A-like [Dermacentor andersoni]	-	-	-	-
MSTRG.29879	1	6.13	6.09	5.01	40.07	4	0.029	0.143	0.124	0.123	0.926	0.103	0.0986666666666667	0.384	1.96047163581336	3.21776219031579e-06	3.55977590739967e-05	--	-	-	-	--	XP_042146914.1 taxid=6945 uncharacterized protein LOC120849047 [Ixodes scapularis]	-	-	GO:0043176//amine binding	GO:0030682//evasion or tolerance of host defense response
MSTRG.29880	4091	23.93	4.91	227.99	10849.93	2	1422.703	6.628	1.185	66.668	2978.887	0.610	476.838666666667	1015.38833333333	1.09045845566578	0	0	--	-	-	-	--	XP_037524916.1 taxid=34632 male-specific histamine-binding salivary protein-like [Rhipicephalus sanguineus]	-	-	GO:0043176//amine binding	GO:0007224//smoothened signaling pathway;GO:0030682//evasion or tolerance of host defense response
MSTRG.29973	40	0	0	0	16	0	2.826	0.000	0.000	0.000	0.892	0.000	0.942	0.297333333333333	-1.66364585041364	0.000308949053449368	0.00243695688348627	--	-	-	-	--	XP_037582019.1 taxid=543639 A disintegrin and metalloproteinase with thrombospondin motifs 13-like [Dermacentor silvarum]	-	-	GO:0004222//metalloendopeptidase activity	GO:0006508//proteolysis
MSTRG.30216	5	1	17	32	27	16	2.070	0.330	4.884	11.141	8.826	5.810	2.428	8.59233333333333	1.82328154112205	6.21632845717075e-08	8.60119865476724e-07	--	-	-	-	--	-	-	-	-	-
MSTRG.30222	4	104	8	38	9	5	0.146	3.021	0.202	1.165	0.259	0.160	1.123	0.528	-1.08874809304215	5.22671934539844e-06	5.60939556348741e-05	--	-	-	-	--	XP_050024890.1 taxid=34620 uncharacterized protein LOC126519308 [Dermacentor andersoni]	-	-	-	-
MSTRG.30258	162	0	2	0	694	0	23.863	0.000	0.204	0.000	80.708	0.000	8.02233333333333	26.9026666666667	1.74565536633171	1.26106476879358e-66	1.1799004937808e-64	--	-	-	-	--	BAF43574.1 taxid=44386 metalloprotease [Haemaphysalis longicornis]	-	GO:0005575//cellular_component;GO:0005576//extracellular region;GO:0005615//extracellular space;GO:0005622//intracellular;GO:0005623//cell;GO:0005737//cytoplasm;GO:0005768//endosome;GO:0005798//Golgi-associated vesicle;GO:0012505//endomembrane system;GO:0031410//cytoplasmic vesicle;GO:0031982//vesicle;GO:0043226//organelle;GO:0043227//membrane-bounded organelle;GO:0043229//intracellular organelle…	GO:0003674//molecular_function;GO:0003824//catalytic activity;GO:0004175//endopeptidase activity;GO:0004222//metalloendopeptidase activity;GO:0008233//peptidase activity;GO:0008237//metallopeptidase activity;GO:0008270//zinc ion binding;GO:0016787//hydrolase activity;GO:0070011//peptidase activity, acting on L-amino acid peptides	GO:0002791//regulation of peptide secretion;GO:0002793//positive regulation of peptide secretion;GO:0006508//proteolysis;GO:0006629//lipid metabolic process;GO:0006807//nitrogen compound metabolic process;GO:0007275//multicellular organism development;GO:0008150//biological_process;GO:0008152//metabolic process;GO:0010646//regulation of cell communication;GO:0010647//positive regulation of cell c…
MSTRG.30348	44	497	47	123	37	55	4.460	40.125	3.306	10.484	2.961	4.889	15.9636666666667	6.11133333333333	-1.38523298184279	1.83867759011578e-36	9.92096282519526e-35	--	-	-	-	--	XP_037272202.1 taxid=6941 U8-agatoxin-Ao1a-like [Rhipicephalus microplus]	-	GO:0005576//extracellular region	GO:0008200//ion channel inhibitor activity	GO:0009755//hormone-mediated signaling pathway
MSTRG.30374	370	212	508	461	546	1101	125.952	57.478	120.000	131.954	146.737	328.697	101.143333333333	202.462666666667	1.00125467454689	2.60786941983853e-80	2.92181038821399e-78	--	-	-	-	--	EEC11423.1 taxid=6945 immunoglobulin-binding protein, putative [Ixodes scapularis]	-	-	GO:0003911//DNA ligase (NAD+) activity;GO:0016756//glutathione gamma-glutamylcysteinyltransferase activity;GO:0046872//metal ion binding	GO:0006260//DNA replication;GO:0006281//DNA repair;GO:0010038//response to metal ion;GO:0046938//phytochelatin biosynthetic process
MSTRG.30396	1162	1512	1120	508	662	433	48.636	50.404	32.530	17.878	21.875	15.894	43.8566666666667	18.549	-1.24145475246678	8.25269294110265e-186	2.37975194809829e-183	Abcc1	Environmental Information Processing;Organismal Systems;Human Diseases	Membrane transport;Digestive system;Drug resistance: antineoplastic	K05667;K05667;K05667	--	XP_037272321.1 taxid=6941 multidrug resistance-associated protein 1-like [Rhipicephalus microplus]	ko02010//ABC transporters;ko04976//Bile secretion;ko01523//Antifolate resistance	GO:0005575//cellular_component;GO:0005623//cell;GO:0005886//plasma membrane;GO:0005887//integral component of plasma membrane;GO:0005903//brush border;GO:0005911//cell-cell junction;GO:0009276//Gram-negative-bacterium-type cell wall;GO:0009380//excinuclease repair complex;GO:0009898//cytoplasmic side of plasma membrane;GO:0009986//cell surface;GO:0016020//membrane;GO:0016021//integral component o…	GO:0000166//nucleotide binding;GO:0003674//molecular_function;GO:0003677//DNA binding;GO:0003824//catalytic activity;GO:0003924//GTPase activity;GO:0005215//transporter activity;GO:0005260//channel-conductance-controlling ATPase activity;GO:0005310//dicarboxylic acid transmembrane transporter activity;GO:0005319//lipid transporter activity;GO:0005342//organic acid transmembrane transporter activi…	GO:0000003//reproduction;GO:0000041//transition metal ion transport;GO:0000910//cytokinesis;GO:0001101//response to acid chemical;GO:0002237//response to molecule of bacterial origin;GO:0003008//system process;GO:0003014//renal system process;GO:0006082//organic acid metabolic process;GO:0006289//nucleotide-excision repair;GO:0006400//tRNA modification;GO:0006508//proteolysis;GO:0006790//sulfur c…
MSTRG.30397	18	27	14	3	9	2	8.704	10.398	4.698	1.220	3.436	0.848	7.93333333333333	1.83466666666667	-2.11240919838057	1.67291252124127e-07	2.19437220347756e-06	ABCC1	Environmental Information Processing;Organismal Systems;Human Diseases	Membrane transport;Digestive system;Drug resistance: antineoplastic	K05667;K05667;K05667	--	XP_037524540.1 taxid=34632 multidrug resistance-associated protein 1 [Rhipicephalus sanguineus]	ko02010//ABC transporters;ko04976//Bile secretion;ko01523//Antifolate resistance	GO:0005575//cellular_component;GO:0016020//membrane;GO:0016021//integral component of membrane;GO:0031224//intrinsic component of membrane;GO:0044425//membrane part	GO:0000166//nucleotide binding;GO:0003674//molecular_function;GO:0003824//catalytic activity;GO:0005215//transporter activity;GO:0005488//binding;GO:0005524//ATP binding;GO:0008144//drug binding;GO:0015399//primary active transmembrane transporter activity;GO:0015405//P-P-bond-hydrolysis-driven transmembrane transporter activity;GO:0016462//pyrophosphatase activity;GO:0016787//hydrolase activity;…	GO:0006810//transport;GO:0006855//drug transmembrane transport;GO:0008150//biological_process;GO:0009410//response to xenobiotic stimulus;GO:0051179//localization;GO:0051234//establishment of localization;GO:0055085//transmembrane transport
MSTRG.30713	0	0	0	0	14	0	0.000	0.000	0.000	0.000	6.562	0.000	0.001	2.18733333333333	11.0949573777973	0.000122255551234001	0.00103988159874569	--	-	-	-	--	-	-	-	-	-
MSTRG.30739	0	0	0	0	8	0	0.000	0.000	0.000	0.000	1.304	0.000	0.001	0.434666666666667	8.76376565350992	0.00781614622828452	0.0419420415361576	ADAMTS-L	-	-	-	--	XP_049512623.1 taxid=543639 venom metalloproteinase antarease-like TtrivMP_A [Dermacentor silvarum]	-	-	GO:0004222//metalloendopeptidase activity;GO:0008237//metallopeptidase activity;GO:0008270//zinc ion binding	GO:0006508//proteolysis;GO:0015743//malate transport
MSTRG.30895	110	288	119	62	61	67	12.139	25.314	9.113	5.753	5.315	6.485	15.522	5.851	-1.40755933658663	4.83510308789779e-33	2.3624850921145e-31	--	-	-	-	--	XP_037520291.1 taxid=34632 MFS-type transporter SLC18B1 [Rhipicephalus sanguineus]	-	GO:0005576//extracellular region	GO:0022857//transmembrane transporter activity	GO:0055085//transmembrane transport
MSTRG.30897	20	26	18	4	10	12	3.938	4.077	2.459	0.662	1.554	2.072	3.49133333333333	1.42933333333333	-1.28843569899158	0.000111192508645841	0.000955017689004074	--	-	-	-	--	XP_065306134.1 taxid=60249 MFS-type transporter SLC18B1-like [Dermacentor albipictus]	-	GO:0005575//cellular_component;GO:0016020//membrane;GO:0016021//integral component of membrane;GO:0031224//intrinsic component of membrane;GO:0044425//membrane part	GO:0022857//transmembrane transporter activity;GO:0051082//unfolded protein binding	GO:0006810//transport;GO:0008150//biological_process;GO:0015031//protein transport;GO:0051179//localization;GO:0051234//establishment of localization;GO:0051262//protein tetramerization;GO:0055085//transmembrane transport
MSTRG.31007	346	220	71	129	164	53	26.720	13.532	3.805	8.377	9.999	3.590	14.6856666666667	7.322	-1.00409908059939	8.93508247452497e-22	2.9432228600542e-20	--	-	-	-	--	XP_037577765.1 taxid=543639 major facilitator superfamily domain-containing protein 6-like [Dermacentor silvarum]	-	GO:0016020//membrane	GO:0005337//nucleoside transmembrane transporter activity;GO:0005351//sugar:proton symporter activity;GO:0022857//transmembrane transporter activity	GO:0007275//multicellular organism development;GO:0007568//aging;GO:0008150//biological_process;GO:0008340//determination of adult lifespan;GO:0008643//carbohydrate transport;GO:0010259//multicellular organism aging;GO:0015858//nucleoside transport;GO:0032501//multicellular organismal process;GO:0032502//developmental process;GO:0048856//anatomical structure development;GO:0055085//transmembrane …
MSTRG.31043	452.53	585.13	683.47	1085.37	1324.46	1204.07	177.440	182.733	185.967	357.848	410.001	414.057	182.046666666667	393.968666666667	1.11377256821481	1.00274570188045e-158	2.32082853895752e-156	cpiB	-	-	-	--	XP_037519295.1 taxid=34632 cystatin-A2 [Rhipicephalus sanguineus]	-	-	GO:0003955//NAD(P)H dehydrogenase (quinone) activity;GO:0004869//cysteine-type endopeptidase inhibitor activity;GO:0010181//FMN binding	-
MSTRG.31132	0	28	0	7	0	0	0.000	3.308	0.000	0.873	0.000	0.000	1.10266666666667	0.291	-1.92190567554184	0.000824075515833603	0.00591411192309795	SMS	Metabolism;Metabolism;Metabolism;Metabolism	Global and overview maps;Metabolism of other amino acids;Amino acid metabolism;Amino acid metabolism	K00802;K00802;K00802;K00802	--	XP_037281324.1 taxid=6941 spermine synthase-like isoform X2 [Rhipicephalus microplus]	ko01100//Metabolic pathways;ko00480//Glutathione metabolism;ko00330//Arginine and proline metabolism;ko00270//Cysteine and methionine metabolism	GO:0005575//cellular_component;GO:0005622//intracellular;GO:0005623//cell;GO:0005737//cytoplasm;GO:0005829//cytosol;GO:0044424//intracellular part;GO:0044444//cytoplasmic part;GO:0044464//cell part	GO:0000179//rRNA (adenine-N6,N6-)-dimethyltransferase activity;GO:0003674//molecular_function;GO:0003824//catalytic activity;GO:0008168//methyltransferase activity;GO:0016740//transferase activity;GO:0016765//transferase activity, transferring alkyl or aryl (other than methyl) groups;GO:0016768//spermine synthase activity	GO:0000096//sulfur amino acid metabolic process;GO:0006082//organic acid metabolic process;GO:0006364//rRNA processing;GO:0006520//cellular amino acid metabolic process;GO:0006555//methionine metabolic process;GO:0006576//cellular biogenic amine metabolic process;GO:0006595//polyamine metabolic process;GO:0006596//polyamine biosynthetic process;GO:0006597//spermine biosynthetic process;GO:0006790…
MSTRG.31134	16	25	36	70	69	25	6.265	7.796	9.781	23.046	21.329	8.585	7.94733333333333	17.6533333333333	1.15139785995843	5.66058588150539e-09	8.77266129124932e-08	Utp14a	Genetic Information Processing	Translation	K14567	--	XP_037578457.1 taxid=543639 LOW QUALITY PROTEIN: U3 small nucleolar RNA-associated protein 14 homolog A-like [Dermacentor silvarum]	ko03008//Ribosome biogenesis in eukaryotes	GO:0005575//cellular_component;GO:0005622//intracellular;GO:0005623//cell;GO:0005634//nucleus;GO:0005730//nucleolus;GO:0030684//preribosome;GO:0031974//membrane-enclosed lumen;GO:0031981//nuclear lumen;GO:0032040//small-subunit processome;GO:0032991//macromolecular complex;GO:0043226//organelle;GO:0043227//membrane-bounded organelle;GO:0043228//non-membrane-bounded organelle;GO:0043229//intracell…	GO:0000166//nucleotide binding;GO:0003674//molecular_function;GO:0005488//binding;GO:0005515//protein binding;GO:0005524//ATP binding;GO:0008144//drug binding;GO:0017076//purine nucleotide binding;GO:0030554//adenyl nucleotide binding;GO:0032553//ribonucleotide binding;GO:0032555//purine ribonucleotide binding;GO:0032559//adenyl ribonucleotide binding;GO:0035639//purine ribonucleoside triphosphat…	GO:0000447//endonucleolytic cleavage in ITS1 to separate SSU-rRNA from 5.8S rRNA and LSU-rRNA from tricistronic rRNA transcript (SSU-rRNA, 5.8S rRNA, LSU-rRNA);GO:0000460//maturation of 5.8S rRNA;GO:0000462//maturation of SSU-rRNA from tricistronic rRNA transcript (SSU-rRNA, 5.8S rRNA, LSU-rRNA);GO:0000466//maturation of 5.8S rRNA from tricistronic rRNA transcript (SSU-rRNA, 5.8S rRNA, LSU-rRNA);…
MSTRG.31135	54	70	110	215	210	90	7.795	8.048	11.019	26.096	23.932	11.394	8.954	20.474	1.19318876549521	8.51816537757761e-27	3.42870775724463e-25	--	Genetic Information Processing	Translation	K14567	--	XP_037519321.1 taxid=34632 U3 small nucleolar RNA-associated protein 14 homolog A [Rhipicephalus sanguineus]	ko03008//Ribosome biogenesis in eukaryotes	GO:0005575//cellular_component;GO:0005622//intracellular;GO:0005623//cell;GO:0005634//nucleus;GO:0005730//nucleolus;GO:0030684//preribosome;GO:0031974//membrane-enclosed lumen;GO:0031981//nuclear lumen;GO:0032040//small-subunit processome;GO:0032991//macromolecular complex;GO:0043226//organelle;GO:0043227//membrane-bounded organelle;GO:0043228//non-membrane-bounded organelle;GO:0043229//intracell…	GO:0000166//nucleotide binding;GO:0003674//molecular_function;GO:0005488//binding;GO:0005515//protein binding;GO:0005524//ATP binding;GO:0008144//drug binding;GO:0017076//purine nucleotide binding;GO:0030554//adenyl nucleotide binding;GO:0032553//ribonucleotide binding;GO:0032555//purine ribonucleotide binding;GO:0032559//adenyl ribonucleotide binding;GO:0035639//purine ribonucleoside triphosphat…	GO:0000447//endonucleolytic cleavage in ITS1 to separate SSU-rRNA from 5.8S rRNA and LSU-rRNA from tricistronic rRNA transcript (SSU-rRNA, 5.8S rRNA, LSU-rRNA);GO:0000460//maturation of 5.8S rRNA;GO:0000462//maturation of SSU-rRNA from tricistronic rRNA transcript (SSU-rRNA, 5.8S rRNA, LSU-rRNA);GO:0000466//maturation of 5.8S rRNA from tricistronic rRNA transcript (SSU-rRNA, 5.8S rRNA, LSU-rRNA);…
MSTRG.31168	9	4	0	0	0	2	3.426	1.213	0.000	0.000	0.000	0.668	1.54633333333333	0.222666666666667	-2.79589383837578	0.00418560935921738	0.0247503104222497	--	-	-	-	--	KAK8758629.1 taxid=6943 hypothetical protein V5799_003739 [Amblyomma americanum]	-	-	GO:0043176//amine binding	GO:0030682//evasion or tolerance of host defense response
MSTRG.31237	155	479	314	111	127	208	13.442	33.084	18.896	8.094	8.695	15.819	21.8073333333333	10.8693333333333	-1.00454990775659	7.78414748103899e-36	4.12419139130952e-34	NAAT1	Organismal Systems	Nervous system	K05038	--	XP_037577925.1 taxid=543639 LOW QUALITY PROTEIN: sodium-dependent nutrient amino acid transporter 1-like [Dermacentor silvarum]	ko04721//Synaptic vesicle cycle	GO:0016020//membrane	-	-
MSTRG.31243	3	11	7	2	1	1	0.680	1.985	1.101	0.381	0.179	0.199	1.25533333333333	0.253	-2.31086120919876	0.00154704833601071	0.0102650246059707	--	-	-	-	--	-	-	-	-	-
MSTRG.31702	951	4	5	8	2972	3	172.350	0.470	0.548	1.347	410.553	0.621	57.7893333333333	137.507	1.25062993109127	5.41986907112867e-197	1.70241958859202e-194	--	-	-	-	--	BAF36722.1 taxid=44386 cement-like antigen, partial [Haemaphysalis longicornis]	-	GO:0005576//extracellular region	GO:0008289//lipid binding	GO:0006869//lipid transport;GO:0042157//lipoprotein metabolic process
MSTRG.31707	10.28	0	0	0	42.79	0	6.964	0.000	0.000	0.000	22.886	0.000	2.32133333333333	7.62866666666667	1.71647722353635	2.26538575035339e-05	0.000219066164643849	--	-	-	-	--	BAF36722.1 taxid=44386 cement-like antigen, partial [Haemaphysalis longicornis]	-	GO:0016020//membrane	-	-
MSTRG.31708	165.72	2	2	1	558.21	1	61.209	0.588	0.513	0.311	162.773	0.324	20.77	54.4693333333333	1.39094299352233	3.94585388721726e-41	2.3527989788526e-39	--	-	-	-	--	BAF36722.1 taxid=44386 cement-like antigen, partial [Haemaphysalis longicornis]	-	-	-	-
MSTRG.31716	13	0	0	0	36	0	3.884	0.000	0.000	0.000	8.492	0.000	1.29466666666667	2.83066666666667	1.12856117048618	0.00381566318813925	0.0228446274606431	--	-	-	-	--	BAB20558.1 taxid=44386 HL35 antigen U [Haemaphysalis longicornis]	-	GO:0016020//membrane	-	-
MSTRG.31720	38.89	1	0	1.5	272.48	0.5	6.601	0.134	0.000	0.222	36.202	0.077	2.245	12.167	2.43818613854253	1.30056655949693e-39	7.52531769129967e-38	--	-	-	-	--	-	-	-	-	-
MSTRG.31721	7	0	0	0	40	0	4.950	0.000	0.000	0.000	22.333	0.000	1.65	7.44433333333333	2.17367663162187	5.58332970326196e-06	5.96663241071554e-05	--	-	-	-	--	-	-	-	-	-
MSTRG.3179	1	8.39	3.54	11.69	13.48	4.62	0.950	6.350	2.334	9.341	10.113	3.850	3.21133333333333	7.768	1.27437077755337	0.00793728369623783	0.0424367234701591	--	-	-	-	--	-	-	-	GO:0005515//protein binding;GO:0046914//transition metal ion binding	-
MSTRG.318	31	0	0	11	0	0	20.105	0.000	0.000	5.999	0.000	0.000	6.70166666666667	1.99966666666667	-1.74476039951762	0.00126507556129091	0.0086083865079718	--	-	-	-	--	-	-	-	-	-
MSTRG.31868	25	0	0	7	2	0	10.399	0.000	0.000	2.448	0.657	0.000	3.46633333333333	1.035	-1.74377962746127	0.00394366120226365	0.02349102626069	--	-	-	-	--	XP_037280911.1 taxid=6941 uncharacterized protein LOC119174188 [Rhipicephalus microplus]	-	-	GO:0043176//amine binding	GO:0030682//evasion or tolerance of host defense response
MSTRG.31955	37	0	0	4	0	0	16.746	0.000	0.000	1.523	0.000	0.000	5.582	0.507666666666667	-3.45882868329993	1.72323097211977e-08	2.54933833470032e-07	--	-	-	-	--	XP_050028185.1 taxid=34620 uncharacterized protein LOC126523627 [Dermacentor andersoni]	-	-	GO:0043176//amine binding	GO:0030682//evasion or tolerance of host defense response
MSTRG.31956	43	0	0	13	0	0	20.003	0.000	0.000	4.796	0.000	0.000	6.66766666666667	1.59866666666667	-2.06031282416266	1.93406468824221e-05	0.000188896156947143	--	-	-	-	--	XP_037578995.1 taxid=543639 uncharacterized protein LOC119461701 [Dermacentor silvarum]	-	-	GO:0043176//amine binding	GO:0030682//evasion or tolerance of host defense response
MSTRG.31959	10	0	0	0	0	0	3.849	0.000	0.000	0.000	0.000	0.000	1.283	0.001	-10.3253054550897	0.000977457935940452	0.00686364307513958	--	-	-	-	--	XP_037520592.1 taxid=34632 uncharacterized protein LOC119397228 [Rhipicephalus sanguineus]	-	-	GO:0043176//amine binding	GO:0030682//evasion or tolerance of host defense response
MSTRG.31963	39	1	0	10	0	0	16.321	0.333	0.000	3.519	0.000	0.000	5.55133333333333	1.173	-2.24263130987336	5.60034723123512e-06	5.97755508479525e-05	--	-	-	-	--	XP_037521131.1 taxid=34632 uncharacterized protein LOC119397884 [Rhipicephalus sanguineus]	-	-	GO:0043176//amine binding;GO:0050371//tyrosine phenol-lyase activity	GO:0006570//tyrosine metabolic process;GO:0030682//evasion or tolerance of host defense response
MSTRG.32058	3	38	0	12	2	4	0.341	3.291	0.000	0.974	0.180	0.399	1.21066666666667	0.517666666666667	-1.22570637290362	0.00537674021085807	0.0308343288811932	--	-	-	-	--	XP_049273207.1 taxid=34632 acetylcholinesterase-1 isoform X1 [Rhipicephalus sanguineus]	-	-	-	-
MSTRG.32185	10	11	16	4	4	4	2.428	2.128	2.696	0.817	0.767	0.852	2.41733333333333	0.812	-1.57386479183782	0.000720690839935394	0.00523192400927098	--	-	-	-	--	XP_049511992.1 taxid=543639 uncharacterized protein LOC125940212 [Dermacentor silvarum]	-	-	-	-
MSTRG.32232	1	9	6	18	14	10	0.182	1.302	0.756	2.749	2.007	1.593	0.746666666666667	2.11633333333333	1.50303064564116	0.000462796541209454	0.00353017830003222	--	-	-	-	--	PIK34564.1 taxid=307972 endonuclease-reverse transcriptase [Apostichopus japonicus]	-	-	GO:0003964//RNA-directed DNA polymerase activity	GO:0000373//Group II intron splicing
MSTRG.33096	473	543	573	1563	1585	995	24.184	22.112	20.330	67.195	63.978	44.616	22.2086666666667	58.5963333333333	1.39968760985497	6.10250047466362e-267	2.82481535129824e-264	--	-	-	-	--	XP_050038214.1 taxid=34620 uncharacterized protein LOC126535373 [Dermacentor andersoni]	-	-	-	-
MSTRG.33205	10	9	18	52	57	49	1.216	0.872	1.519	5.316	5.471	5.225	1.20233333333333	5.33733333333333	2.15028219259997	1.37343029108674e-19	4.12263461095833e-18	--	-	-	-	--	-	-	-	-	-
MSTRG.33398	20	24	24	4	14	6	2.755	2.633	2.294	0.463	1.522	0.725	2.56066666666667	0.903333333333333	-1.50318911228983	7.4624339076142e-06	7.81334597826987e-05	--	-	-	-	--	KAI8514232.1 taxid=7741 Neurotrypsin [Branchiostoma belcheri]	-	-	-	-
MSTRG.33491	67	124.37	86.32	45.78	40.01	40.26	9.813	13.721	9.630	4.733	5.220	4.867	11.0546666666667	4.94	-1.16207257704682	5.80960099566181e-13	1.23418939026197e-11	--	-	-	-	--	XP_049516576.1 taxid=543639 THAP domain-containing protein 1-like [Dermacentor silvarum]	-	-	-	-
MSTRG.33654	21.43	43.57	47.22	63.14	91.14	73.1	3.877	6.277	5.927	9.604	13.016	11.597	5.36033333333333	11.4056666666667	1.08935615248226	4.41376302434312e-11	8.29466790579011e-10	--	-	-	-	--	-	-	-	-	-
MSTRG.33934	649	1173	790	1688	1179	2312	138.987	200.073	117.400	303.961	199.336	434.231	152.153333333333	312.509333333333	1.03837333725872	2.95906100739169e-196	9.13155844210875e-194	--	-	-	-	--	XP_050031552.1 taxid=34620 carboxypeptidase N subunit 2-like [Dermacentor andersoni]	-	-	GO:0005515//protein binding	-
MSTRG.34115	5	13	7	18	22	11	0.776	1.606	0.754	2.348	2.695	1.497	1.04533333333333	2.18	1.06036507627024	0.00245933698517565	0.0154720091449355	ESCO1	-	-	-	--	XP_037555338.1 taxid=543639 N-acetyltransferase ESCO2 [Dermacentor silvarum]	-	GO:0000228//nuclear chromosome;GO:0000775//chromosome, centromeric region;GO:0000785//chromatin;GO:0000790//nuclear chromatin;GO:0000792//heterochromatin;GO:0000803//sex chromosome;GO:0001741//XY body;GO:0005575//cellular_component;GO:0005622//intracellular;GO:0005623//cell;GO:0005634//nucleus;GO:0005654//nucleoplasm;GO:0005694//chromosome;GO:0005720//nuclear heterochromatin;GO:0005721//pericentr…	GO:0003674//molecular_function;GO:0003824//catalytic activity;GO:0004468//lysine N-acetyltransferase activity, acting on acetyl phosphate as donor;GO:0005488//binding;GO:0008080//N-acetyltransferase activity;GO:0016407//acetyltransferase activity;GO:0016410//N-acyltransferase activity;GO:0016740//transferase activity;GO:0016746//transferase activity, transferring acyl groups;GO:0016747//transfera…	GO:0000278//mitotic cell cycle;GO:0000819//sister chromatid segregation;GO:0002244//hematopoietic progenitor cell differentiation;GO:0002376//immune system process;GO:0002520//immune system development;GO:0006139//nucleobase-containing compound metabolic process;GO:0006259//DNA metabolic process;GO:0006275//regulation of DNA replication;GO:0006281//DNA repair;GO:0006302//double-strand break repai…
MSTRG.34173	3	0	0	0	23	0	0.537	0.000	0.000	0.000	3.248	0.000	0.179	1.08266666666667	2.59655763919977	0.000156974667866957	0.00130676024977746	CPVL	-	-	-	--	XP_029825248.2 taxid=6945 venom serine carboxypeptidase-like [Ixodes scapularis]	-	-	GO:0003674//molecular_function;GO:0003824//catalytic activity;GO:0004180//carboxypeptidase activity;GO:0004185//serine-type carboxypeptidase activity;GO:0008233//peptidase activity;GO:0008236//serine-type peptidase activity;GO:0008238//exopeptidase activity;GO:0016787//hydrolase activity;GO:0017171//serine hydrolase activity;GO:0070008//serine-type exopeptidase activity;GO:0070011//peptidase acti…	GO:0006403//RNA localization;GO:0006508//proteolysis;GO:0006807//nitrogen compound metabolic process;GO:0006810//transport;GO:0008150//biological_process;GO:0008152//metabolic process;GO:0009056//catabolic process;GO:0009057//macromolecule catabolic process;GO:0009987//cellular process;GO:0015931//nucleobase-containing compound transport;GO:0019538//protein metabolic process;GO:0030163//protein c…
MSTRG.34453	18	47	28	15	16	6	6.657	13.845	7.186	4.665	4.672	1.946	9.22933333333333	3.761	-1.29511013440398	2.05557960292662e-06	2.34181639996627e-05	--	-	-	-	--	XP_037568107.2 taxid=543639 collagen alpha-1(XII) chain-like isoform X3 [Dermacentor silvarum]	-	-	GO:0005515//protein binding;GO:0016891//endoribonuclease activity, producing 5'-phosphomonoesters	GO:0042780//tRNA 3'-end processing
MSTRG.34454	8.01	3	16.02	24.01	14.01	19.01	2.070	0.618	2.873	5.218	2.859	4.309	1.85366666666667	4.12866666666667	1.15529410891283	0.000633379727216728	0.00466938365538234	--	-	-	-	--	KAH9384850.1 taxid=44386 hypothetical protein HPB48_026874 [Haemaphysalis longicornis]	-	GO:0005576//extracellular region	GO:0005125//cytokine activity	-
MSTRG.34548	8	7	3	9	20	14	0.410	0.285	0.107	0.387	0.809	0.629	0.267333333333333	0.608333333333333	1.18622232219982	0.00187790559491849	0.0121710977946265	pxt	-	-	-	--	XP_037554810.1 taxid=543639 peroxidase [Dermacentor silvarum]	-	-	GO:0003677//DNA binding;GO:0004803//transposase activity	GO:0006313//transposition, DNA-mediated
MSTRG.34715	2550.44	7401.88	990.21	779.24	453.25	365.28	260.654	602.494	70.225	66.963	36.570	32.740	311.124333333333	45.4243333333333	-2.77595398772488	0	0	--	Organismal Systems;Organismal Systems	Digestive system;Endocrine system	K05030;K05030	--	XP_050030761.1 taxid=34620 calcium-activated chloride channel regulator 1-like [Dermacentor andersoni]	ko04972//Pancreatic secretion;ko04924//Renin secretion	GO:0005575//cellular_component;GO:0005576//extracellular region;GO:0005622//intracellular;GO:0005623//cell;GO:0005634//nucleus;GO:0005635//nuclear envelope;GO:0005737//cytoplasm;GO:0005829//cytosol;GO:0005886//plasma membrane;GO:0005887//integral component of plasma membrane;GO:0009925//basal plasma membrane;GO:0012505//endomembrane system;GO:0016020//membrane;GO:0016021//integral component of me…	GO:0003674//molecular_function;GO:0003824//catalytic activity;GO:0004175//endopeptidase activity;GO:0004222//metalloendopeptidase activity;GO:0005215//transporter activity;GO:0005216//ion channel activity;GO:0005229//intracellular calcium activated chloride channel activity;GO:0005253//anion channel activity;GO:0005254//chloride channel activity;GO:0005488//binding;GO:0008233//peptidase activity;…	GO:0006508//proteolysis;GO:0006807//nitrogen compound metabolic process;GO:0006810//transport;GO:0006811//ion transport;GO:0006820//anion transport;GO:0006821//chloride transport;GO:0007155//cell adhesion;GO:0008150//biological_process;GO:0008152//metabolic process;GO:0015698//inorganic anion transport;GO:0019538//protein metabolic process;GO:0022610//biological adhesion;GO:0034220//ion transmemb…
MSTRG.34716	142.89	373.63	82.21	37.74	36.72	30.22	43.991	91.614	17.563	9.770	8.925	8.159	51.056	8.95133333333333	-2.51190601561266	2.2949914872638e-81	2.60444517812711e-79	--	Organismal Systems;Organismal Systems	Digestive system;Endocrine system	K05030;K05030	--	XP_054924727.1 taxid=34620 calcium-activated chloride channel regulator 1-like [Dermacentor andersoni]	ko04972//Pancreatic secretion;ko04924//Renin secretion	-	-	-
MSTRG.34717	739.94	1651.57	277.52	189.36	97.77	125.04	128.504	228.160	33.523	27.615	13.397	18.954	130.062333333333	19.9886666666667	-2.70194906503665	0	0	--	-	-	-	--	-	-	-	-	-
MSTRG.34719	3608.73	10909.92	1768.06	1331.66	836.26	671.46	423.168	1018.924	143.869	131.301	77.418	69.053	528.653666666667	92.5906666666667	-2.51338420942203	0	0	--	Organismal Systems;Organismal Systems	Digestive system;Endocrine system	K05030;K05030	--	XP_050030761.1 taxid=34620 calcium-activated chloride channel regulator 1-like [Dermacentor andersoni]	ko04972//Pancreatic secretion;ko04924//Renin secretion	GO:0005575//cellular_component;GO:0005576//extracellular region;GO:0005623//cell;GO:0005886//plasma membrane;GO:0005887//integral component of plasma membrane;GO:0016020//membrane;GO:0016021//integral component of membrane;GO:0016324//apical plasma membrane;GO:0031224//intrinsic component of membrane;GO:0031226//intrinsic component of plasma membrane;GO:0044425//membrane part;GO:0044459//plasma m…	GO:0003674//molecular_function;GO:0003824//catalytic activity;GO:0004175//endopeptidase activity;GO:0004222//metalloendopeptidase activity;GO:0005215//transporter activity;GO:0005216//ion channel activity;GO:0005229//intracellular calcium activated chloride channel activity;GO:0005253//anion channel activity;GO:0005254//chloride channel activity;GO:0005488//binding;GO:0008233//peptidase activity;…	GO:0006508//proteolysis;GO:0006807//nitrogen compound metabolic process;GO:0006810//transport;GO:0006811//ion transport;GO:0006820//anion transport;GO:0006821//chloride transport;GO:0008150//biological_process;GO:0008152//metabolic process;GO:0015698//inorganic anion transport;GO:0019538//protein metabolic process;GO:0034220//ion transmembrane transport;GO:0043170//macromolecule metabolic process…
MSTRG.34795	10	15	18	32	37	16	1.695	2.025	2.117	4.560	4.950	2.378	1.94566666666667	3.96266666666667	1.02620704765636	0.000172771669424021	0.00142745592539621	--	-	-	-	--	XP_054924590.1 taxid=34620 claspin-like isoform X1 [Dermacentor andersoni]	-	-	GO:0003677//DNA binding;GO:0003700//transcription factor activity, sequence-specific DNA binding;GO:0016987//sigma factor activity	GO:0006352//DNA-templated transcription, initiation;GO:0006355//regulation of transcription, DNA-templated
MSTRG.34796	9	15	14	32	26	16	3.071	4.077	3.315	9.182	7.005	4.789	3.48766666666667	6.992	1.00344302354452	0.000426140803954349	0.00327042615251178	--	-	-	-	--	XP_037272993.1 taxid=6941 claspin-like [Rhipicephalus microplus]	-	-	-	-
MSTRG.34923	724	1757	993	420	471	318	182.966	353.642	174.138	89.248	93.971	70.479	236.915333333333	84.566	-1.48622192847668	4.07651815860627e-235	1.43411908819769e-232	nas-6	-	-	-	--	XP_065302567.1 taxid=60249 astacin-like metalloprotease toxin 5 [Dermacentor albipictus]	-	-	GO:0004222//metalloendopeptidase activity	GO:0006508//proteolysis
MSTRG.34937	30	13	19	49	70	39	8.370	2.889	3.678	11.495	15.418	9.542	4.979	12.1516666666667	1.28722628029658	5.65536345229383e-11	1.04934433677055e-09	--	-	-	-	--	XP_050032098.1 taxid=34620 uncharacterized protein LOC126528250 isoform X1 [Dermacentor andersoni]	-	GO:0005576//extracellular region	GO:0030414//peptidase inhibitor activity	-
MSTRG.35150	4	3	9	0	1	1	1.335	0.797	2.084	0.000	0.264	0.293	1.40533333333333	0.185666666666667	-2.92012563429718	0.00131428015283105	0.00889503189238096	--	-	-	-	--	XP_054924387.1 taxid=34620 gamma-tubulin complex component 6-like isoform X1 [Dermacentor andersoni]	-	-	-	-
MSTRG.35282	7	28	12	3	6	9	0.268	0.852	0.318	0.096	0.181	0.302	0.479333333333333	0.193	-1.31242842245006	0.000621428962515827	0.00459476059296065	stan	-	-	-	--	XP_050031862.1 taxid=34620 protocadherin-like wing polarity protein stan [Dermacentor andersoni]	-	GO:0005575//cellular_component;GO:0005623//cell;GO:0005886//plasma membrane;GO:0005887//integral component of plasma membrane;GO:0005911//cell-cell junction;GO:0016020//membrane;GO:0016021//integral component of membrane;GO:0030054//cell junction;GO:0031224//intrinsic component of membrane;GO:0031226//intrinsic component of plasma membrane;GO:0044425//membrane part;GO:0044459//plasma membrane par…	GO:0003674//molecular_function;GO:0004888//transmembrane signaling receptor activity;GO:0004930//G-protein coupled receptor activity;GO:0005488//binding;GO:0005509//calcium ion binding;GO:0005515//protein binding;GO:0038023//signaling receptor activity;GO:0043167//ion binding;GO:0043169//cation binding;GO:0046872//metal ion binding;GO:0050839//cell adhesion molecule binding;GO:0060089//molecular …	GO:0000902//cell morphogenesis;GO:0000904//cell morphogenesis involved in differentiation;GO:0001558//regulation of cell growth;GO:0001654//eye development;GO:0001736//establishment of planar polarity;GO:0001738//morphogenesis of a polarized epithelium;GO:0001745//compound eye morphogenesis;GO:0001751//compound eye photoreceptor cell differentiation;GO:0001752//compound eye photoreceptor fate com…
MSTRG.35311	5.06	7	9.55	18.52	21.83	11.34	1.012	1.115	1.326	3.116	3.448	1.990	1.151	2.85133333333333	1.30874887302295	0.00037433474932964	0.00289557970127896	--	-	-	-	--	-	-	-	-	-
MSTRG.35424	20	41.7	18	13.53	6	7	5.744	9.538	3.587	3.267	1.360	1.763	6.28966666666667	2.13	-1.56213013020038	4.42611154669585e-07	5.51383159393626e-06	--	-	-	-	--	XP_054929942.1 taxid=34620 THAP domain-containing protein 1-like [Dermacentor andersoni]	-	-	-	-
MSTRG.35596	20	47	36	11	23	15	8.097	15.156	10.114	3.745	7.352	5.326	11.1223333333333	5.47433333333333	-1.0227042915836	3.64613954764018e-05	0.000340965415433231	--	-	-	-	--	-	-	-	-	-
MSTRG.35674	90	174	380	1231	882	654	84.331	133.949	251.875	994.706	668.433	554.716	156.718333333333	739.285	2.23795668149282	8.32170577391078e-318	5.22781444727019e-315	--	-	-	-	--	-	-	GO:0019028//viral capsid;GO:0030894//replisome	GO:0003697//single-stranded DNA binding;GO:0005198//structural molecule activity;GO:0032266//phosphatidylinositol-3-phosphate binding;GO:0043130//ubiquitin binding	GO:0006260//DNA replication
MSTRG.35677	28	20	62	144	121	175	6.205	3.530	9.534	26.833	21.170	34.012	6.423	27.3383333333333	2.08960609094683	3.65126853002209e-50	2.6108054245158e-48	CDA8	-	-	-	--	XP_037582261.1 taxid=543639 chitin deacetylase 8 isoform X5 [Dermacentor silvarum]	-	GO:0005575//cellular_component;GO:0005576//extracellular region	GO:0003674//molecular_function;GO:0003824//catalytic activity;GO:0004553//hydrolase activity, hydrolyzing O-glycosyl compounds;GO:0004568//chitinase activity;GO:0005488//binding;GO:0008061//chitin binding;GO:0008144//drug binding;GO:0016787//hydrolase activity;GO:0016798//hydrolase activity, acting on glycosyl bonds;GO:0016810//hydrolase activity, acting on carbon-nitrogen (but not peptide) bonds…	GO:0005975//carbohydrate metabolic process;GO:0006022//aminoglycan metabolic process;GO:0006026//aminoglycan catabolic process;GO:0006030//chitin metabolic process;GO:0006032//chitin catabolic process;GO:0006040//amino sugar metabolic process;GO:0006807//nitrogen compound metabolic process;GO:0008150//biological_process;GO:0008152//metabolic process;GO:0009056//catabolic process;GO:0009057//macro…
MSTRG.35747	16	17	14	3	3	4	3.189	2.699	1.937	0.503	0.472	0.699	2.60833333333333	0.558	-2.224791224157	7.59793967016146e-07	9.16527764323766e-06	--	-	-	-	--	-	-	GO:0005789//endoplasmic reticulum membrane	GO:0008270//zinc ion binding;GO:0016638//oxidoreductase activity, acting on the CH-NH2 group of donors;GO:0016740//transferase activity	GO:0006281//DNA repair;GO:0006506//GPI anchor biosynthetic process
MSTRG.35805	0	0	78.43	0	0	996.49	0.000	0.000	13.492	0.000	0.000	216.655	4.49733333333333	72.2183333333333	4.00522340316794	5.31089746391572e-220	1.79651319981303e-217	--	-	-	-	--	-	-	-	-	-
MSTRG.35891	6	14	20	2	8	7	0.948	1.761	2.192	0.266	0.997	0.970	1.63366666666667	0.744333333333333	-1.13409289558729	0.00458011778899466	0.026747766237854	--	-	-	-	--	-	-	GO:0005840//ribosome;GO:0019028//viral capsid	GO:0003735//structural constituent of ribosome;GO:0005198//structural molecule activity;GO:0008270//zinc ion binding	GO:0006281//DNA repair;GO:0006412//translation
MSTRG.35974	35	40	38	19	16	10	15.278	13.906	11.510	6.974	5.514	3.828	13.5646666666667	5.43866666666667	-1.31852868425447	1.61163093675268e-07	2.12031325186833e-06	Iah1	-	-	-	--	XP_037278332.1 taxid=6941 LOW QUALITY PROTEIN: isoamyl acetate-hydrolyzing esterase 1 homolog [Rhipicephalus microplus]	-	GO:0005575//cellular_component	GO:0003674//molecular_function;GO:0003824//catalytic activity;GO:0016787//hydrolase activity;GO:0016788//hydrolase activity, acting on ester bonds	GO:0006082//organic acid metabolic process;GO:0006083//acetate metabolic process;GO:0006084//acetyl-CoA metabolic process;GO:0006139//nucleobase-containing compound metabolic process;GO:0006163//purine nucleotide metabolic process;GO:0006629//lipid metabolic process;GO:0006637//acyl-CoA metabolic process;GO:0006725//cellular aromatic compound metabolic process;GO:0006732//coenzyme metabolic proce…
MSTRG.35975	32	0	0	4	0	1	14.548	0.000	0.000	1.529	0.000	0.399	4.84933333333333	0.642666666666667	-2.91564387422565	2.44657131892078e-06	2.75689875078901e-05	--	-	-	-	--	KAK8759571.1 taxid=6943 hypothetical protein V5799_002797 [Amblyomma americanum]	-	-	GO:0005537//mannose binding;GO:0043176//amine binding	GO:0019049//evasion or tolerance of host defenses by virus;GO:0030682//evasion or tolerance of host defense response
MSTRG.36048	26	0	0	6.2	2	0	19.712	0.000	0.000	3.952	1.197	0.000	6.57066666666667	1.71633333333333	-1.93670998589745	0.00119715149594304	0.00818417987315899	--	-	-	-	--	-	-	-	GO:0051537//2 iron, 2 sulfur cluster binding	GO:0030682//evasion or tolerance of host defense response
MSTRG.36049	25	0	0	2	0	0	18.954	0.000	0.000	1.275	0.000	0.000	6.318	0.425	-3.89393319072181	1.63241058861512e-06	1.88289195106491e-05	--	-	-	-	--	-	-	-	GO:0016530//metallochaperone activity	GO:0036211//protein modification process
MSTRG.36050	23	0	0	2	0	0	14.274	0.000	0.000	1.044	0.000	0.000	4.758	0.348	-3.77319606057641	5.67155272134114e-06	6.04621893141762e-05	--	-	-	-	--	-	-	-	-	-
MSTRG.36057	3	0	0	0	15	0	2.111	0.000	0.000	0.000	8.332	0.000	0.703666666666667	2.77733333333333	1.98073626069349	0.00754640440275455	0.0408308992446794	--	-	-	-	--	-	-	-	GO:0043176//amine binding	GO:0030682//evasion or tolerance of host defense response
MSTRG.36080	4.63	3.48	5.08	5.72	16.26	10.84	1.729	1.035	1.316	1.796	4.793	3.550	1.36	3.37966666666667	1.31327431039828	0.00454898832143636	0.0265924574855652	--	-	-	-	--	-	-	-	-	-
MSTRG.36245	82.51	0	1	17	0	0	63.079	0.000	0.531	10.928	0.000	0.000	21.2033333333333	3.64266666666667	-2.54122419778052	3.66343409269435e-13	7.88736911756349e-12	--	-	-	-	--	-	-	-	-	-
MSTRG.36252	26.19	0	0	6	1	0	21.854	0.000	0.000	4.210	0.659	0.000	7.28466666666667	1.623	-2.16619995876639	0.000510089321258894	0.00384589419671837	--	-	-	-	--	-	-	GO:0030677//ribonuclease P complex	GO:0003723//RNA binding	GO:0001682//tRNA 5'-leader removal;GO:0006396//RNA processing
MSTRG.36253	51.89	0	2	7.8	0	0	41.843	0.000	1.134	5.258	0.000	0.000	14.3256666666667	1.75266666666667	-3.03097873220293	1.83235826431081e-10	3.25567493628557e-09	--	-	-	-	--	-	-	-	GO:0016491//oxidoreductase activity;GO:0042834//peptidoglycan binding	-
MSTRG.36335	36	0	1	1	103	3	2.862	0.000	0.055	0.067	6.464	0.209	0.972333333333333	2.24666666666667	1.20826320517105	1.21378343728081e-07	1.61501139650299e-06	PRY3	-	-	-	--	XP_030760506.1 taxid=7048 ancylostoma secreted protein-like isoform X4 [Sitophilus oryzae]	-	GO:0005575//cellular_component;GO:0005576//extracellular region;GO:0005840//ribosome	GO:0003674//molecular_function;GO:0045182//translation regulator activity	GO:0008150//biological_process;GO:0044238//primary metabolic process
MSTRG.36346	0	0	0	0	1	13	0.000	0.000	0.000	0.000	0.101	1.557	0.001	0.552666666666667	9.1102657907746	0.000122255551234001	0.00103988159874569	--	-	-	-	--	XP_049271203.1 taxid=34632 cuticle protein [Rhipicephalus sanguineus]	-	-	-	-
MSTRG.36399	0	0	0.62	47.04	0	168.29	0.000	0.000	0.086	7.902	0.000	29.485	0.0286666666666667	12.4623333333333	8.76398433624763	4.45943224606212e-67	4.21728028001251e-65	--	-	-	-	--	CAL6214345.1 taxid=34612 unnamed protein product [Ixodes hexagonus]	-	-	GO:0004519//endonuclease activity	GO:0006316//movement of group I intron
MSTRG.36456	9	7	9	3	3	3	1.685	1.044	1.169	0.472	0.443	0.493	1.29933333333333	0.469333333333333	-1.46908675662059	0.00906027700376607	0.0476158567362549	--	-	-	-	--	-	-	-	GO:0008270//zinc ion binding	GO:0006281//DNA repair
MSTRG.36500	59	0	0	19	0	0	20.697	0.000	0.000	5.669	0.000	0.000	6.899	1.88966666666667	-1.86825549206417	7.51645403097238e-07	9.08066115417611e-06	--	-	-	-	--	-	-	-	GO:0003676//nucleic acid binding;GO:0004519//endonuclease activity;GO:0046872//metal ion binding	GO:0043571//maintenance of CRISPR repeat elements;GO:0051607//defense response to virus
MSTRG.36502	7	0	0	0	0	0	2.925	0.000	0.000	0.000	0.000	0.000	0.975	0.001	-9.92925840863697	0.00781614622828452	0.0419420415361576	--	-	-	-	--	-	-	-	-	-
MSTRG.36626	6	5	7	23	14	12	1.533	1.018	1.241	4.942	2.824	2.689	1.264	3.485	1.46316219257868	0.000195857072223982	0.00160761824564622	--	Metabolism;Metabolism	Global and overview maps;Glycan biosynthesis and metabolism	K14464;K14464	--	XP_064462127.1 taxid=34597 alpha-(1,3)-fucosyltransferase C-like isoform X1 [Ornithodoros turicata]	ko01100//Metabolic pathways;ko00513//Various types of N-glycan biosynthesis	GO:0000139//Golgi membrane;GO:0005575//cellular_component;GO:0005622//intracellular;GO:0005623//cell;GO:0005737//cytoplasm;GO:0005794//Golgi apparatus;GO:0005795//Golgi stack;GO:0012505//endomembrane system;GO:0016020//membrane;GO:0016021//integral component of membrane;GO:0031090//organelle membrane;GO:0031224//intrinsic component of membrane;GO:0031984//organelle subcompartment;GO:0031985//Golg…	GO:0003674//molecular_function;GO:0003824//catalytic activity;GO:0008417//fucosyltransferase activity;GO:0016740//transferase activity;GO:0016757//transferase activity, transferring glycosyl groups;GO:0016758//transferase activity, transferring hexosyl groups;GO:0017060//3-galactosyl-N-acetylglucosaminide 4-alpha-L-fucosyltransferase activity	GO:0006464//cellular protein modification process;GO:0006486//protein glycosylation;GO:0006807//nitrogen compound metabolic process;GO:0008150//biological_process;GO:0008152//metabolic process;GO:0009058//biosynthetic process;GO:0009059//macromolecule biosynthetic process;GO:0009100//glycoprotein metabolic process;GO:0009101//glycoprotein biosynthetic process;GO:0009987//cellular process;GO:00195…
MSTRG.36660	146	231	226	79	92	118	10.395	13.088	11.153	4.727	5.171	7.352	11.5453333333333	5.75	-1.00567596559371	2.64318415720615e-23	9.29872186505123e-22	THAP4	-	-	-	--	XP_065288467.1 taxid=60249 THAP domain-containing protein 1-like [Dermacentor albipictus]	-	-	-	-
MSTRG.36664	12	19	18	32	28	21	0.628	0.824	0.745	4.774	1.312	0.963	0.732333333333333	2.34966666666667	1.68188373564112	0.00367042793275716	0.0220727614828029	--	-	-	-	--	KAH6944350.1 taxid=266040 hypothetical protein HPB50_002732 [Hyalomma asiaticum]	-	-	-	-
MSTRG.36791	6	9	16	4	3	2	1.098	1.312	2.033	0.616	0.434	0.321	1.481	0.457	-1.69630557023078	0.00106887891104765	0.0074138722576215	--	-	-	-	--	XP_037276838.1 taxid=6941 uncharacterized protein LOC119169943 [Rhipicephalus microplus]	-	-	-	-
MSTRG.36947	2	0	0	0	13	0	0.797	0.000	0.000	0.000	4.089	0.000	0.265666666666667	1.363	2.35909643353589	0.00739219827515612	0.040181078984612	--	-	-	-	--	-	-	-	-	-
MSTRG.36962	10	31	14	6	2	6	5.989	14.787	5.818	3.021	0.946	3.151	8.86466666666667	2.37266666666667	-1.90155695112508	1.12446182884844e-06	1.32836021285723e-05	--	-	-	-	--	-	-	-	-	-
MSTRG.37088	394	466	936	1007	979	1435	110.713	104.291	182.511	237.929	217.183	353.636	132.505	269.582666666667	1.0246809386929	9.73827376345539e-126	1.7129623549918e-123	--	-	-	-	--	XP_049521012.1 taxid=543639 uncharacterized protein LOC125944557 [Dermacentor silvarum]	-	-	GO:0008233//peptidase activity;GO:0008830//dTDP-4-dehydrorhamnose 3,5-epimerase activity	-
MSTRG.37099	9	42	14	6	12	8	0.301	1.120	0.325	0.169	0.317	0.235	0.582	0.240333333333333	-1.27598239438862	0.000111192508645841	0.000955017689004074	MYO15A	Environmental Information Processing	Signal transduction	K16677	--	XP_037571830.2 taxid=543639 unconventional myosin-Vb [Dermacentor silvarum]	ko04391//Hippo signaling pathway - fly	GO:0005575//cellular_component;GO:0005622//intracellular;GO:0005623//cell;GO:0005737//cytoplasm;GO:0005829//cytosol;GO:0005856//cytoskeleton;GO:0005886//plasma membrane;GO:0015629//actin cytoskeleton;GO:0016020//membrane;GO:0016327//apicolateral plasma membrane;GO:0016459//myosin complex;GO:0032991//macromolecular complex;GO:0043226//organelle;GO:0043228//non-membrane-bounded organelle;GO:0043229…	GO:0003674//molecular_function;GO:0003774//motor activity;GO:0003777//microtubule motor activity;GO:0003779//actin binding;GO:0003824//catalytic activity;GO:0005198//structural molecule activity;GO:0005488//binding;GO:0005515//protein binding;GO:0005524//ATP binding;GO:0008017//microtubule binding;GO:0008092//cytoskeletal protein binding;GO:0015631//tubulin binding;GO:0016301//kinase activity;GO:…	GO:0001654//eye development;GO:0001736//establishment of planar polarity;GO:0001738//morphogenesis of a polarized epithelium;GO:0001745//compound eye morphogenesis;GO:0002009//morphogenesis of an epithelium;GO:0002165//instar larval or pupal development;GO:0006928//movement of cell or subcellular component;GO:0007017//microtubule-based process;GO:0007018//microtubule-based movement;GO:0007163//es…
MSTRG.37681	137	130	132	46	56	83	13.120	9.915	8.772	3.704	4.234	6.971	10.6023333333333	4.96966666666667	-1.09316081079605	1.43391033173459e-17	3.8923584467919e-16	--	-	-	-	--	-	-	-	-	-
MSTRG.37740	2	0	0	1	17	0	0.545	0.000	0.000	0.229	3.655	0.000	0.181666666666667	1.29466666666667	2.8332150657549	0.000403266517164012	0.00310980185748135	--	-	-	-	--	KAK8759255.1 taxid=6943 hypothetical protein V5799_003113 [Amblyomma americanum]	-	-	-	-
MSTRG.37743	1	0	0	0	13	0	0.234	0.000	0.000	0.000	2.399	0.000	0.078	0.799666666666667	3.35785272271003	0.00183309190609085	0.01193783288713	--	-	-	-	--	EEC07242.1 taxid=6945 secreted protein, putative [Ixodes scapularis]	-	-	-	-
MSTRG.38009	0	1	1	5	4	5	0.000	0.100	0.087	0.526	0.395	0.549	0.0623333333333333	0.49	2.97470597983609	0.00418560935921738	0.0247503104222497	--	-	-	-	--	XP_065289533.1 taxid=60249 basic proline-rich protein-like isoform X6 [Dermacentor albipictus]	-	-	-	-
MSTRG.38021	30	55	57	87	80	114	3.320	4.848	4.377	8.096	6.990	11.065	4.18166666666667	8.717	1.05975364465272	5.79080621169662e-13	1.233175317963e-11	GLO5	Metabolism;Metabolism;Cellular Processes;Metabolism	Global and overview maps;Global and overview maps;Transport and catabolism;Carbohydrate metabolism	K11517;K11517;K11517;K11517	--	XP_037286719.1 taxid=6941 peroxisomal (S)-2-hydroxy-acid oxidase GLO5-like [Rhipicephalus microplus]	ko01100//Metabolic pathways;ko01200//Carbon metabolism;ko04146//Peroxisome;ko00630//Glyoxylate and dicarboxylate metabolism	GO:0005737//cytoplasm;GO:1902560//GMP reductase complex	GO:0003824//catalytic activity;GO:0003920//GMP reductase activity;GO:0003938//IMP dehydrogenase activity;GO:0003949//1-(5-phosphoribosyl)-5-[(5-phosphoribosylamino)methylideneamino]imidazole-4-carboxamide isomerase activity;GO:0004452//isopentenyl-diphosphate delta-isomerase activity;GO:0004640//phosphoribosylanthranilate isomerase activity;GO:0010181//FMN binding;GO:0015930//glutamate synthase a…	GO:0000105//histidine biosynthetic process;GO:0000162//tryptophan biosynthetic process;GO:0006163//purine nucleotide metabolic process;GO:0006164//purine nucleotide biosynthetic process;GO:0006537//glutamate biosynthetic process;GO:0008299//isoprenoid biosynthetic process
MSTRG.38119	33	0	0	0	106	0	5.753	0.000	0.000	0.000	14.588	0.000	1.91766666666667	4.86266666666667	1.34239572945187	2.25765908432478e-08	3.28471656685466e-07	crn-7	Cellular Processes	Transport and catabolism	K01158	--	XP_037274626.1 taxid=6941 plancitoxin-1-like [Rhipicephalus microplus]	ko04142//Lysosome	-	GO:0003674//molecular_function;GO:0003824//catalytic activity;GO:0004518//nuclease activity;GO:0004519//endonuclease activity;GO:0004520//endodeoxyribonuclease activity;GO:0004531//deoxyribonuclease II activity;GO:0004536//deoxyribonuclease activity;GO:0016787//hydrolase activity;GO:0016788//hydrolase activity, acting on ester bonds;GO:0016889//endodeoxyribonuclease activity, producing 3'-phospho…	GO:0006139//nucleobase-containing compound metabolic process;GO:0006259//DNA metabolic process;GO:0006725//cellular aromatic compound metabolic process;GO:0006807//nitrogen compound metabolic process;GO:0008150//biological_process;GO:0008152//metabolic process;GO:0009987//cellular process;GO:0034641//cellular nitrogen compound metabolic process;GO:0043170//macromolecule metabolic process;GO:00442…
MSTRG.3816	3	5	9	9	15	14	0.258	0.342	0.536	0.650	1.017	1.054	0.378666666666667	0.907	1.260174121745	0.00385385839731991	0.0230576085744413	scra	-	-	-	--	XP_050051401.1 taxid=34620 anillin-like isoform X1 [Dermacentor andersoni]	-	GO:0005575//cellular_component;GO:0005576//extracellular region;GO:0005622//intracellular;GO:0005623//cell;GO:0005634//nucleus;GO:0005654//nucleoplasm;GO:0005737//cytoplasm;GO:0005819//spindle;GO:0005826//actomyosin contractile ring;GO:0005856//cytoskeleton;GO:0005886//plasma membrane;GO:0005938//cell cortex;GO:0015629//actin cytoskeleton;GO:0015630//microtubule cytoskeleton;GO:0016020//membrane;…	GO:0003674//molecular_function;GO:0003779//actin binding;GO:0005488//binding;GO:0005515//protein binding;GO:0008017//microtubule binding;GO:0008092//cytoskeletal protein binding;GO:0015631//tubulin binding;GO:0017016//Ras GTPase binding;GO:0017022//myosin binding;GO:0017048//Rho GTPase binding;GO:0017049//GTP-Rho binding;GO:0019899//enzyme binding;GO:0031267//small GTPase binding;GO:0044877//macr…	GO:0000003//reproduction;GO:0000278//mitotic cell cycle;GO:0000280//nuclear division;GO:0000281//mitotic cytokinesis;GO:0000910//cytokinesis;GO:0000912//assembly of actomyosin apparatus involved in cytokinesis;GO:0000915//actomyosin contractile ring assembly;GO:0000921//septin ring assembly;GO:0001667//ameboidal-type cell migration;GO:0002244//hematopoietic progenitor cell differentiation;GO:0002…
MSTRG.38227	3	4	3	6	11.5	9	1.233	1.309	0.855	2.073	3.731	3.244	1.13233333333333	3.016	1.41333771111062	0.0076503376363672	0.0412916351714327	--	-	-	-	--	-	-	-	-	-
MSTRG.38232	14	12	7	1	6	3	2.747	1.875	0.953	0.165	0.929	0.516	1.85833333333333	0.536666666666667	-1.79191111669305	0.000608748051602451	0.00451238020551501	SMURF2	Genetic Information Processing;Cellular Processes;Environmental Information Processing;Environmental Information Processing;Environmental Information Processing	Folding, sorting and degradation;Transport and catabolism;Signal transduction;Signal transduction;Signal transduction	K04678;K04678;K04678;K04678;K04678	--	XP_037286935.1 taxid=6941 E3 ubiquitin-protein ligase SMURF2-like [Rhipicephalus microplus]	ko04120//Ubiquitin mediated proteolysis;ko04144//Endocytosis;ko04341//Hedgehog signaling pathway - fly;ko04340//Hedgehog signaling pathway;ko04350//TGF-beta signaling pathway	GO:0000151//ubiquitin ligase complex;GO:0005575//cellular_component;GO:0005622//intracellular;GO:0005623//cell;GO:0005737//cytoplasm;GO:0005829//cytosol;GO:0032991//macromolecular complex;GO:0044424//intracellular part;GO:0044444//cytoplasmic part;GO:0044464//cell part;GO:1902494//catalytic complex;GO:1990234//transferase complex	GO:0003674//molecular_function;GO:0003824//catalytic activity;GO:0004842//ubiquitin-protein transferase activity;GO:0005488//binding;GO:0005515//protein binding;GO:0016740//transferase activity;GO:0019787//ubiquitin-like protein transferase activity;GO:0061630//ubiquitin protein ligase activity;GO:0061659//ubiquitin-like protein ligase activity	GO:0000003//reproduction;GO:0001700//embryonic development via the syncytial blastoderm;GO:0003006//developmental process involved in reproduction;GO:0006355//regulation of transcription, DNA-templated;GO:0006357//regulation of transcription from RNA polymerase II promoter;GO:0006464//cellular protein modification process;GO:0006508//proteolysis;GO:0006511//ubiquitin-dependent protein catabolic p…
MSTRG.38421	1	1	11	1	0	0	0.474	0.377	3.614	0.398	0.000	0.000	1.48833333333333	0.132666666666667	-3.48781983946493	0.00342114339803359	0.020679287679448	--	-	-	-	--	-	-	-	-	-
MSTRG.38480	30	45	31	22	13	6	9.267	11.071	6.645	5.714	3.170	1.625	8.99433333333333	3.503	-1.36042536367168	1.21378343728081e-07	1.61501139650299e-06	CYP3A14	Metabolism;Human Diseases;Metabolism;Human Diseases;Metabolism;Metabolism	Global and overview maps;Cancer: overview;Metabolism of cofactors and vitamins;Cancer: overview;Lipid metabolism;Lipid metabolism	K07424;K07424;K07424;K07424;K07424;K07424	--	XP_050041393.1 taxid=34620 cytochrome P450 3A14-like [Dermacentor andersoni]	ko01100//Metabolic pathways;ko05207//Chemical carcinogenesis - receptor activation;ko00830//Retinol metabolism;ko05204//Chemical carcinogenesis - DNA adducts;ko00140//Steroid hormone biosynthesis;ko00591//Linoleic acid metabolism	GO:0016020//membrane	GO:0004497//monooxygenase activity;GO:0005506//iron ion binding;GO:0015079//potassium ion transmembrane transporter activity;GO:0016705//oxidoreductase activity, acting on paired donors, with incorporation or reduction of molecular oxygen;GO:0020037//heme binding	GO:0046148//pigment biosynthetic process;GO:0071805//potassium ion transmembrane transport
MSTRG.38854	25	0	3	8	0	0	4.944	0.000	0.412	1.330	0.000	0.000	1.78533333333333	0.443333333333333	-2.00972971493576	0.000473857350638413	0.00360205306729891	Cyp3a11	Metabolism;Human Diseases;Metabolism;Human Diseases;Metabolism;Metabolism	Global and overview maps;Cancer: overview;Metabolism of cofactors and vitamins;Cancer: overview;Lipid metabolism;Lipid metabolism	K07424;K07424;K07424;K07424;K07424;K07424	--	XP_065308057.1 taxid=60249 cytochrome P450 3A11-like [Dermacentor albipictus]	ko01100//Metabolic pathways;ko05207//Chemical carcinogenesis - receptor activation;ko00830//Retinol metabolism;ko05204//Chemical carcinogenesis - DNA adducts;ko00140//Steroid hormone biosynthesis;ko00591//Linoleic acid metabolism	-	GO:0004497//monooxygenase activity;GO:0005506//iron ion binding;GO:0016705//oxidoreductase activity, acting on paired donors, with incorporation or reduction of molecular oxygen;GO:0020037//heme binding	GO:0009399//nitrogen fixation;GO:0046148//pigment biosynthetic process
MSTRG.38939	6	12	5	19	20	12	2.769	4.411	1.601	7.374	7.287	4.857	2.927	6.506	1.15234807663238	0.00152626733971169	0.0101577913376953	--	-	-	-	--	XP_065294233.1 taxid=60249 protein C19orf12 homolog [Dermacentor albipictus]	-	-	GO:0042834//peptidoglycan binding	-
MSTRG.39044	7	1	5	9	9	14	1.959	0.223	0.971	2.118	1.988	3.436	1.051	2.514	1.25822198045833	0.00662875823803569	0.0367012456427598	--	-	-	-	--	-	-	-	GO:0008233//peptidase activity	-
MSTRG.3906	31	25	92	196	150	131	17.106	10.987	35.227	90.939	65.345	63.395	21.1066666666667	73.2263333333333	1.79466380273786	6.1894768776316e-44	3.91629130494748e-42	Tfpi	-	-	-	--	XP_017464238.1 taxid=28612 PREDICTED: putative Kunitz-type serine protease inhibitor [Rhagoletis zephyria]	-	GO:0005575//cellular_component;GO:0005576//extracellular region;GO:0005615//extracellular space;GO:0005763//mitochondrial small ribosomal subunit;GO:0044421//extracellular region part	GO:0003674//molecular_function;GO:0004857//enzyme inhibitor activity;GO:0004866//endopeptidase inhibitor activity;GO:0004867//serine-type endopeptidase inhibitor activity;GO:0005102//receptor binding;GO:0005488//binding;GO:0005515//protein binding;GO:0008191//metalloendopeptidase inhibitor activity;GO:0019838//growth factor binding;GO:0019955//cytokine binding;GO:0030234//enzyme regulator activit…	GO:0001501//skeletal system development;GO:0007154//cell communication;GO:0007165//signal transduction;GO:0007166//cell surface receptor signaling pathway;GO:0007167//enzyme linked receptor protein signaling pathway;GO:0007178//transmembrane receptor protein serine/threonine kinase signaling pathway;GO:0007179//transforming growth factor beta receptor signaling pathway;GO:0007275//multicellular o…
MSTRG.39117	10.57	38	59.95	40	62	104	1.340	3.837	5.274	4.311	6.301	11.611	3.48366666666667	7.40766666666667	1.08841259424515	1.40911098252151e-09	2.33612273162614e-08	--	-	-	-	--	-	-	-	-	-
MSTRG.39118	2.43	0	9.05	0	0	0	0.461	0.000	1.191	0.000	0.000	0.000	0.550666666666667	0.001	-9.10503547069829	0.000977457935940452	0.00686364307513958	--	-	-	-	--	-	-	-	-	-
MSTRG.39203	6	33	31	17	11	4	0.908	3.976	3.255	2.163	1.314	0.531	2.713	1.336	-1.02196903980781	0.000568054412180499	0.00423931994495332	--	-	-	-	--	-	-	-	-	-
MSTRG.4002	1	1	5	11.82	10.53	5	0.393	0.313	1.364	3.908	3.269	1.724	0.69	2.967	2.10433665981474	0.000824075515833603	0.00591411192309795	--	-	-	-	--	KAH8009784.1 taxid=6941 hypothetical protein HPB51_019343 [Rhipicephalus microplus]	-	-	GO:0005515//protein binding	-
MSTRG.40185	1	322	0	54	4	0	0.025	6.473	0.000	1.146	0.080	0.000	2.166	0.408666666666667	-2.4060367646387	1.11696484160449e-42	6.86972432301503e-41	Rdl	Environmental Information Processing;Organismal Systems;Organismal Systems;Human Diseases;Organismal Systems;Human Diseases	Signaling molecules and interaction;Nervous system;Nervous system;Substance dependence;Nervous system;Substance dependence	K05181;K05181;K05181;K05181;K05181;K05181	--	XP_054929767.1 taxid=34620 gamma-aminobutyric acid receptor subunit beta-like isoform X1 [Dermacentor andersoni]	ko04080//Neuroactive ligand-receptor interaction;ko04723//Retrograde endocannabinoid signaling;ko04727//GABAergic synapse;ko05032//Morphine addiction;ko04726//Serotonergic synapse;ko05033//Nicotine addiction	GO:0016020//membrane	-	GO:0006811//ion transport
MSTRG.41426	1524	2343	1324	561	681	269	218.952	268.101	131.997	67.771	77.242	33.894	206.35	59.6356666666667	-1.79084610300263	0	0	--	-	-	-	--	XP_049271352.1 taxid=34632 uncharacterized protein LOC119389077 [Rhipicephalus sanguineus]	-	-	-	-
MSTRG.42035	10	10	9.13	20.25	25	21	1.731	1.379	1.097	2.948	3.417	3.188	1.40233333333333	3.18433333333333	1.18316204650358	0.000133833161574904	0.00113179101543392	--	-	-	-	--	-	-	GO:0005744//mitochondrial inner membrane presequence translocase complex	GO:0005524//ATP binding;GO:0030983//mismatched DNA binding	GO:0006298//mismatch repair;GO:0030150//protein import into mitochondrial matrix
MSTRG.42083	0	0	0	0	89	0	0.000	0.000	0.000	0.000	27.394	0.000	0.001	9.13133333333333	13.1566098187973	1.37549704445599e-26	5.4863929732383e-25	EPHX4	Human Diseases;Human Diseases	Cancer: overview;Cancer: overview	K22369;K22369	--	XP_065306837.1 taxid=60249 epoxide hydrolase 4-like isoform X2 [Dermacentor albipictus]	ko05207//Chemical carcinogenesis - receptor activation;ko05208//Chemical carcinogenesis - reactive oxygen species	GO:0005737//cytoplasm	GO:0004177//aminopeptidase activity;GO:0008233//peptidase activity;GO:0008374//O-acyltransferase activity;GO:0016746//transferase activity, transferring acyl groups;GO:0016787//hydrolase activity;GO:0016788//hydrolase activity, acting on ester bonds;GO:0016811//hydrolase activity, acting on carbon-nitrogen (but not peptide) bonds, in linear amides;GO:0016823//hydrolase activity, acting on acid ca…	GO:0006112//energy reserve metabolic process;GO:0006212//uracil catabolic process;GO:0006508//proteolysis;GO:0006629//lipid metabolic process;GO:0009056//catabolic process;GO:0009058//biosynthetic process;GO:0009102//biotin biosynthetic process;GO:0009234//menaquinone biosynthetic process;GO:0015979//photosynthesis;GO:0030163//protein catabolic process;GO:0042619//poly-hydroxybutyrate biosyntheti…
MSTRG.42173	9	16	16	30	31	19	4.367	6.184	5.388	12.241	11.876	8.086	5.313	10.7343333333333	1.01463397601549	0.000334903269012288	0.00261703620698629	PSMC4	Human Diseases;Human Diseases;Human Diseases;Human Diseases;Human Diseases;Human Diseases;Human Diseases;Human Diseases;Genetic Information Processing	Neurodegenerative disease;Neurodegenerative disease;Neurodegenerative disease;Neurodegenerative disease;Infectious disease: viral;Neurodegenerative disease;Neurodegenerative disease;Neurodegenerative disease;Folding, sorting and degradation	K03063;K03063;K03063;K03063;K03063;K03063;K03063;K03063;K03063	--	KAG6922570.1 taxid=8475 proteasome 26S subunit, ATPase 4 [Chelydra serpentina]	ko05010//Alzheimer disease;ko05022//Pathways of neurodegeneration - multiple diseases;ko05014//Amyotrophic lateral sclerosis;ko05016//Huntington disease;ko05169//Epstein-Barr virus infection;ko05017//Spinocerebellar ataxia;ko05012//Parkinson disease;ko05020//Prion disease;ko03050//Proteasome	GO:0000228//nuclear chromosome;GO:0000502//proteasome complex;GO:0000785//chromatin;GO:0000790//nuclear chromatin;GO:0001673//male germ cell nucleus;GO:0005575//cellular_component;GO:0005622//intracellular;GO:0005623//cell;GO:0005634//nucleus;GO:0005654//nucleoplasm;GO:0005694//chromosome;GO:0005737//cytoplasm;GO:0005783//endoplasmic reticulum;GO:0005789//endoplasmic reticulum membrane;GO:0005811…	GO:0000166//nucleotide binding;GO:0002020//protease binding;GO:0003674//molecular_function;GO:0003824//catalytic activity;GO:0005102//receptor binding;GO:0005488//binding;GO:0005515//protein binding;GO:0005524//ATP binding;GO:0008047//enzyme activator activity;GO:0008134//transcription factor binding;GO:0008144//drug binding;GO:0008289//lipid binding;GO:0016462//pyrophosphatase activity;GO:001650…	GO:0000731//DNA synthesis involved in DNA repair;GO:0001701//in utero embryonic development;GO:0001824//blastocyst development;GO:0002082//regulation of oxidative phosphorylation;GO:0006139//nucleobase-containing compound metabolic process;GO:0006140//regulation of nucleotide metabolic process;GO:0006163//purine nucleotide metabolic process;GO:0006259//DNA metabolic process;GO:0006281//DNA repair…
MSTRG.42429	7	10	14	18	21	21	4.305	4.898	5.975	9.309	10.197	11.327	5.05933333333333	10.2776666666667	1.02249356828771	0.0015289159497889	0.0101688388284979	--	-	-	-	--	-	-	-	-	-
MSTRG.442	855	936	1208	2084	1835	1959	144.716	126.179	141.883	296.595	245.204	290.796	137.592666666667	277.531666666667	1.01224881376259	4.30376370357168e-208	1.40191117677455e-205	CASP9	Cellular Processes	Cell growth and death	K02186	--	XP_065310770.1 taxid=60249 caspase-7-like isoform X1 [Dermacentor albipictus]	ko04210//Apoptosis	-	GO:0004197//cysteine-type endopeptidase activity	GO:0006508//proteolysis;GO:0042981//regulation of apoptotic process
MSTRG.4683	1	15	10	16	26	8	0.922	11.009	6.395	12.398	18.916	6.465	6.10866666666667	12.593	1.0436925900274	0.00339159931580487	0.0205505449414425	--	-	-	-	--	-	-	-	-	-
MSTRG.4839	52	184	233	600	395	127	2.912	8.207	9.055	28.254	17.465	6.238	6.72466666666667	17.319	1.36482096921774	3.13553296844944e-67	2.98129864405544e-65	--	Environmental Information Processing	Signaling molecules and interaction	K06267	--	XP_049511923.1 taxid=543639 hyaluronan mediated motility receptor-like isoform X10 [Dermacentor silvarum]	ko04512//ECM-receptor interaction	-	GO:0005524//ATP binding	GO:0007059//chromosome segregation;GO:0030261//chromosome condensation
MSTRG.4950	4	11	6	25	13	4	0.178	0.389	0.185	0.934	0.456	0.156	0.250666666666667	0.515333333333333	1.03973575224721	0.00717811128004334	0.0392486718731621	--	-	-	-	--	XP_037283533.1 taxid=6941 vegetative cell wall protein gp1-like [Rhipicephalus microplus]	-	-	-	-
MSTRG.4968	6.4	19.4	0	0	6.91	0	0.481	1.160	0.000	0.000	0.410	0.000	0.547	0.136666666666667	-2.00087942400826	0.00132260999628157	0.00893765264486853	--	-	-	-	--	-	-	-	-	-
MSTRG.4972	4	0	0	2	18	1	0.165	0.000	0.000	0.069	0.585	0.036	0.055	0.23	2.06413033741972	0.000912633351396483	0.0064756840060767	--	-	-	-	--	XP_063071944.1 taxid=184585 zinc finger MYM-type protein 1-like [Engraulis encrasicolus]	-	-	GO:0046983//protein dimerization activity	-
MSTRG.5092	23	23	37	84	60	34	2.488	1.982	2.777	7.641	5.124	3.226	2.41566666666667	5.33033333333333	1.14180436139235	1.24485090759931e-09	2.07948029104197e-08	--	Human Diseases;Genetic Information Processing;Human Diseases	Cancer: overview;Transcription;Cancer: overview	K12823;K12823;K12823	--	XP_054917881.1 taxid=34620 nucleolar protein dao-5-like [Dermacentor andersoni]	ko05205//Proteoglycans in cancer;ko03040//Spliceosome;ko05202//Transcriptional misregulation in cancer	GO:0019031//viral envelope	GO:0016788//hydrolase activity, acting on ester bonds;GO:0046789//host cell surface receptor binding	GO:0019064//fusion of virus membrane with host plasma membrane
MSTRG.528	20.88	20.65	16.2	44.46	38.98	39.65	4.007	3.157	2.158	7.175	5.906	6.674	3.10733333333333	6.585	1.08350642832609	7.29958175897473e-07	8.84488085933582e-06	pol	-	-	-	--	GFW47578.1 taxid=2585209 retrovirus-related Pol polyprotein from transposon 297 [Trichonephila clavipes]	-	GO:0070069//cytochrome complex	GO:0009055//electron carrier activity;GO:0016669//oxidoreductase activity, acting on a sulfur group of donors, cytochrome as acceptor;GO:0020037//heme binding	GO:0019417//sulfur oxidation
MSTRG.5291	0	20.22	56.58	0	11.4	0	0.000	1.080	2.634	0.000	0.604	0.000	1.238	0.201333333333333	-2.62035336061034	4.03998360784009e-12	8.18701747256995e-11	--	-	-	-	--	-	-	-	-	-
MSTRG.5589	32	54	47	25	17	22.03	3.111	4.182	3.171	2.044	1.305	1.878	3.488	1.74233333333333	-1.00137938153819	3.90150932102009e-06	4.26258068054306e-05	--	-	-	-	--	-	-	-	-	GO:0007217//tachykinin receptor signaling pathway
MSTRG.5646	4	3	4	0	1	0	0.625	0.373	0.434	0.000	0.123	0.000	0.477333333333333	0.041	-3.54130127192502	0.00635249116085858	0.0354056779212618	m009L	Genetic Information Processing	Folding, sorting and degradation	K10447	--	XP_050046876.1 taxid=34620 kelch-like protein 40a [Dermacentor andersoni]	ko04120//Ubiquitin mediated proteolysis	-	GO:0005515//protein binding	-
MSTRG.5708	82	233	314	513	533	171	4.041	9.101	10.650	21.252	20.647	7.395	7.93066666666667	16.4313333333333	1.05093550186831	1.46241681795962e-47	9.9705084604301e-46	--	-	-	-	--	-	-	-	-	-
MSTRG.5920	55	2	1	3	151	0	11.615	0.336	0.147	0.533	25.175	0.000	4.03266666666667	8.56933333333333	1.0874488116873	2.4452694955905e-09	3.95333551722766e-08	--	-	-	-	--	EEC07242.1 taxid=6945 secreted protein, putative [Ixodes scapularis]	-	-	-	-
MSTRG.6472	0	0	0	48.66	0	0	0.000	0.000	0.000	3.107	0.000	0.000	0.001	1.03566666666667	10.0163440254007	3.62297640605395e-15	8.61191283547148e-14	--	-	-	-	--	XP_042149586.1 taxid=6945 uncharacterized protein LOC121837825 [Ixodes scapularis]	-	-	-	-
MSTRG.6575	7.72	10.34	22.02	33.95	27.65	26.46	2.564	2.735	5.075	9.482	7.251	7.708	3.458	8.147	1.23633103921036	7.12711634339625e-06	7.47560980801074e-05	--	-	-	-	--	-	-	-	-	-
MSTRG.6578	47.45	36.44	73.18	134.81	118.19	81.51	14.791	9.047	15.830	35.335	29.086	22.283	13.2226666666667	28.9013333333333	1.1281228914012	7.83236946600822e-17	2.0686393229292e-15	--	-	-	-	--	-	-	-	-	-
MSTRG.6594	10	8	12	20	19	27	3.048	1.942	2.538	5.125	4.572	7.217	2.50933333333333	5.638	1.16787935056304	0.000133833161574904	0.00113179101543392	--	-	-	-	--	-	-	-	-	GO:0009292//genetic transfer
MSTRG.6602	139	388	149	36	35	109	15.688	34.877	11.669	3.416	3.119	10.789	20.7446666666667	5.77466666666667	-1.84493089881653	1.12164962852487e-62	1.00151355156104e-60	--	-	-	-	--	-	-	-	-	-
MSTRG.6696	17	0	0	2	102	0	6.572	0.000	0.000	0.650	31.129	0.000	2.19066666666667	10.593	2.27366934225184	1.13682417025196e-14	2.64507105221322e-13	--	-	-	-	--	-	-	GO:0005576//extracellular region	GO:0004859//phospholipase inhibitor activity	-
MSTRG.6743	0	1	0	21	19	8	0.000	0.369	0.000	8.191	6.958	3.255	0.123	6.13466666666667	5.64025473504285	1.80865232692774e-13	3.97180954190498e-12	ube2z	Genetic Information Processing	Folding, sorting and degradation	K10585	--	XP_037278997.1 taxid=6941 ubiquitin-conjugating enzyme E2 Z-like [Rhipicephalus microplus]	ko04120//Ubiquitin mediated proteolysis	GO:0005575//cellular_component;GO:0005622//intracellular;GO:0005623//cell;GO:0005634//nucleus;GO:0005654//nucleoplasm;GO:0005737//cytoplasm;GO:0005829//cytosol;GO:0031974//membrane-enclosed lumen;GO:0031981//nuclear lumen;GO:0043226//organelle;GO:0043227//membrane-bounded organelle;GO:0043229//intracellular organelle;GO:0043231//intracellular membrane-bounded organelle;GO:0043233//organelle lumen…	GO:0000166//nucleotide binding;GO:0003674//molecular_function;GO:0003676//nucleic acid binding;GO:0003677//DNA binding;GO:0003682//chromatin binding;GO:0003824//catalytic activity;GO:0004842//ubiquitin-protein transferase activity;GO:0005488//binding;GO:0005515//protein binding;GO:0005524//ATP binding;GO:0008144//drug binding;GO:0016740//transferase activity;GO:0017076//purine nucleotide binding;…	GO:0000209//protein polyubiquitination;GO:0006464//cellular protein modification process;GO:0006508//proteolysis;GO:0006511//ubiquitin-dependent protein catabolic process;GO:0006807//nitrogen compound metabolic process;GO:0006915//apoptotic process;GO:0008150//biological_process;GO:0008152//metabolic process;GO:0008219//cell death;GO:0009056//catabolic process;GO:0009057//macromolecule catabolic …
MSTRG.7133	0	0.93	0	8.35	5.44	2	0.000	0.536	0.000	5.084	3.110	1.270	0.178666666666667	3.15466666666667	4.14214516788202	0.000275142709985845	0.00219192041152673	--	-	-	-	--	-	-	-	-	-
MSTRG.723	4	22	20	3	10	2	0.315	1.380	1.093	0.199	0.622	0.138	0.929333333333333	0.319666666666667	-1.53962784085029	0.000205146527215921	0.00167838484359444	--	-	-	-	--	XP_040079191.1 taxid=6945 uncharacterized protein LOC115318693, partial [Ixodes scapularis]	-	-	GO:0003964//RNA-directed DNA polymerase activity	GO:0000373//Group II intron splicing
MSTRG.7231	1	8	10	16	25	5	0.119	0.761	0.829	1.607	2.357	0.524	0.569666666666667	1.496	1.39292027893265	0.000621428962515827	0.00459476059296065	--	-	-	-	--	XP_040070076.1 taxid=6945 zinc finger protein 346 isoform X2 [Ixodes scapularis]	-	-	GO:0003676//nucleic acid binding;GO:0003677//DNA binding;GO:0004334//fumarylacetoacetase activity;GO:0008270//zinc ion binding	GO:0006559//L-phenylalanine catabolic process;GO:0006572//tyrosine catabolic process
MSTRG.7274	0	0	0	0	8	0	0.000	0.000	0.000	0.000	2.194	0.000	0.001	0.731333333333333	9.51438530968204	0.00781614622828452	0.0419420415361576	--	-	-	-	--	XP_054931207.1 taxid=34620 kielin/chordin-like protein isoform X1 [Dermacentor andersoni]	-	-	-	-
MSTRG.7330	0	2	0	0	10	3	0.000	0.705	0.000	0.000	3.496	1.165	0.235	1.55366666666667	2.72494435025279	0.00739219827515612	0.040181078984612	--	-	-	-	--	XP_049526716.1 taxid=543639 zinc finger protein 106-like [Dermacentor silvarum]	-	GO:0009279//cell outer membrane	GO:0005515//protein binding	-
MSTRG.7828	0	1.6	0	10.44	0	0	0.000	0.144	0.000	0.989	0.000	0.000	0.048	0.329666666666667	2.7799017093168	0.00635249116085858	0.0354056779212618	--	-	-	-	--	XP_037287838.1 taxid=6941 ran-binding protein 3-like [Rhipicephalus microplus]	-	-	GO:0070917//inositol phosphoceramide synthase regulator activity	GO:0006673//inositolphosphoceramide metabolic process
MSTRG.7937	10	0	0	0	33	0	2.933	0.000	0.000	0.000	7.642	0.000	0.977666666666667	2.54733333333333	1.38157318660055	0.00192094413125829	0.0124362927010796	--	-	-	-	--	-	-	-	-	-
MSTRG.7970	33	65	49	13	28	21	5.561	8.725	5.730	1.842	3.725	3.104	6.672	2.89033333333333	-1.20688340484014	1.88960244120452e-08	2.78376105031722e-07	--	-	-	-	--	KAH9378086.1 taxid=44386 hypothetical protein HPB48_006648 [Haemaphysalis longicornis]	-	-	-	-
MSTRG.8456	21.39	24.33	22.67	6.09	9.56	9.26	4.531	4.105	3.332	1.085	1.599	1.720	3.98933333333333	1.468	-1.44229570632327	9.52106413541265e-06	9.73129100185407e-05	--	-	-	-	--	-	-	-	-	-
MSTRG.8665	86	112	76	202.01	233	137	17.671	18.329	10.836	34.902	37.797	24.688	15.612	32.4623333333333	1.05611133401254	8.35137186321995e-26	3.22858529833053e-24	--	-	-	-	--	KAH9371787.1 taxid=44386 hypothetical protein HPB48_000657 [Haemaphysalis longicornis]	-	-	GO:0003676//nucleic acid binding;GO:0003824//catalytic activity;GO:0008270//zinc ion binding	-
MSTRG.8878	566.52	505.27	963.36	1164.72	1114.21	1683.5	104.774	71.062	103.365	151.119	171.278	241.195	93.067	187.864	1.013347024435	1.2331027670367e-147	2.64515581367995e-145	--	-	-	-	--	CAL6214043.1 taxid=34612 unnamed protein product, partial [Ixodes hexagonus]	-	-	GO:0003964//RNA-directed DNA polymerase activity	GO:0000373//Group II intron splicing
MSTRG.9288	18	0	1	1	0	0	2.699	0.000	0.104	0.126	0.000	0.000	0.934333333333333	0.042	-4.47547610553258	2.10409820633553e-05	0.000204594181588955	CPVL	-	-	-	--	XP_037573033.1 taxid=543639 venom serine carboxypeptidase-like isoform X1 [Dermacentor silvarum]	-	GO:0005575//cellular_component;GO:0005576//extracellular region	GO:0003674//molecular_function;GO:0003824//catalytic activity;GO:0004180//carboxypeptidase activity;GO:0004185//serine-type carboxypeptidase activity;GO:0008233//peptidase activity;GO:0008236//serine-type peptidase activity;GO:0008238//exopeptidase activity;GO:0016787//hydrolase activity;GO:0017171//serine hydrolase activity;GO:0070008//serine-type exopeptidase activity;GO:0070011//peptidase acti…	GO:0006403//RNA localization;GO:0006508//proteolysis;GO:0006807//nitrogen compound metabolic process;GO:0006810//transport;GO:0008150//biological_process;GO:0008152//metabolic process;GO:0009056//catabolic process;GO:0009057//macromolecule catabolic process;GO:0009987//cellular process;GO:0015931//nucleobase-containing compound transport;GO:0019538//protein metabolic process;GO:0030163//protein c…
MSTRG.9903	3443	2962	7073	6910	7281	14903	1774.607	1215.939	2529.773	2994.748	2962.773	6736.638	1840.10633333333	4231.38633333333	1.20134127540054	0	0	--	-	-	-	--	XP_037517704.2 taxid=34632 putative defense protein 2 [Rhipicephalus sanguineus]	-	-	-	-
gene-HPB48_000118	0	1	2	5	6	4	0.000	0.773	1.347	4.080	4.597	3.405	0.706666666666667	4.02733333333333	2.510723121786	0.00754640440275455	0.0408308992446794	--	-	-	-	--	KAH9359471.1 hypothetical protein HPB48_000118 [Haemaphysalis longicornis]	-	-	-	-
gene-HPB48_000240	15	25	20	8	9	4	5.388	7.152	4.985	2.416	2.552	1.260	5.84166666666667	2.076	-1.49257359470631	2.55965295932011e-05	0.000245631726974581	faah2b	-	-	-	--	KAH9381613.1 hypothetical protein HPB48_000240 [Haemaphysalis longicornis]	-	GO:0030956//glutamyl-tRNA(Gln) amidotransferase complex	GO:0004039//allophanate hydrolase activity;GO:0016811//hydrolase activity, acting on carbon-nitrogen (but not peptide) bonds, in linear amides;GO:0050567//glutaminyl-tRNA synthase (glutamine-hydrolyzing) activity;GO:0070273//phosphatidylinositol-4-phosphate binding	GO:0006424//glutamyl-tRNA aminoacylation;GO:0019627//urea metabolic process
gene-HPB48_000241	19	44	40	13	13	12	7.345	13.547	10.730	4.226	3.967	4.068	10.5406666666667	4.087	-1.3668519676764	2.40482238642788e-07	3.10806949134948e-06	--	-	-	-	--	KAH9381612.1 hypothetical protein HPB48_000241 [Haemaphysalis longicornis]	-	GO:0005575//cellular_component;GO:0016020//membrane;GO:0016021//integral component of membrane;GO:0031224//intrinsic component of membrane;GO:0044425//membrane part	GO:0003674//molecular_function;GO:0003824//catalytic activity;GO:0016787//hydrolase activity;GO:0016810//hydrolase activity, acting on carbon-nitrogen (but not peptide) bonds;GO:0016811//hydrolase activity, acting on carbon-nitrogen (but not peptide) bonds, in linear amides	-
gene-HPB48_000768	58	40	35	19	21	24	7.209	3.960	3.019	1.986	2.061	2.616	4.72933333333333	2.221	-1.09042743666705	1.59418295561795e-06	1.8424230084967e-05	MAST4	-	-	-	--	KAH9372367.1 hypothetical protein HPB48_000768 [Haemaphysalis longicornis]	-	GO:0005575//cellular_component;GO:0005622//intracellular;GO:0005623//cell;GO:0005737//cytoplasm;GO:0030288//outer membrane-bounded periplasmic space;GO:0044424//intracellular part;GO:0044464//cell part	GO:0000166//nucleotide binding;GO:0000287//magnesium ion binding;GO:0003674//molecular_function;GO:0003723//RNA binding;GO:0003824//catalytic activity;GO:0004252//serine-type endopeptidase activity;GO:0004672//protein kinase activity;GO:0004674//protein serine/threonine kinase activity;GO:0005488//binding;GO:0005515//protein binding;GO:0005524//ATP binding;GO:0008144//drug binding;GO:0008236//ser…	GO:0000003//reproduction;GO:0001667//ameboidal-type cell migration;GO:0001817//regulation of cytokine production;GO:0002064//epithelial cell development;GO:0002065//columnar/cuboidal epithelial cell differentiation;GO:0002066//columnar/cuboidal epithelial cell development;GO:0003006//developmental process involved in reproduction;GO:0006464//cellular protein modification process;GO:0006468//prote…
gene-HPB48_000837	0	0	1	4	8	11	0.000	0.000	0.249	1.208	2.268	3.465	0.083	2.31366666666667	4.80092588155177	2.99176562268212e-06	3.33070615841636e-05	--	Metabolism	Metabolism of terpenoids and polyketides	K10718	--	KAH9371599.1 hypothetical protein HPB48_000837 [Haemaphysalis longicornis]	ko00981//Insect hormone biosynthesis	-	GO:0008168//methyltransferase activity;GO:0008170//N-methyltransferase activity;GO:0008171//O-methyltransferase activity;GO:0008173//RNA methyltransferase activity;GO:0008689//3-demethylubiquinone-9 3-O-methyltransferase activity;GO:0008757//S-adenosylmethionine-dependent methyltransferase activity;GO:0046025//precorrin-6Y C5,15-methyltransferase (decarboxylating) activity;GO:0046406//magnesium p…	GO:0006400//tRNA modification;GO:0006412//translation;GO:0006744//ubiquinone biosynthetic process;GO:0008299//isoprenoid biosynthetic process;GO:0009102//biotin biosynthetic process;GO:0009234//menaquinone biosynthetic process;GO:0015995//chlorophyll biosynthetic process;GO:0018364//peptidyl-glutamine methylation;GO:0042245//RNA repair;GO:0044272//sulfur compound biosynthetic process;GO:0046140//…
gene-HPB48_001007	272	289	531	792	827	763	119.301	100.957	161.615	292.090	286.367	293.497	127.291	290.651333333333	1.19115910846048	6.86061587229732e-119	1.13847389805387e-116	SULT1B1	-	-	-	--	KAH9379897.1 hypothetical protein HPB48_001007 [Haemaphysalis longicornis]	-	-	GO:0008146//sulfotransferase activity	-
gene-HPB48_001069	13	17	15	4	8	7	4.651	4.844	3.724	1.203	2.260	2.196	4.40633333333333	1.88633333333333	-1.22399400045385	0.00223924989148253	0.0142815103666344	--	-	-	-	--	KAH9380414.1 hypothetical protein HPB48_001069 [Haemaphysalis longicornis]	-	-	-	-
gene-HPB48_001121	313	637	517	220	184	130	37.972	61.549	43.523	22.442	17.623	13.831	47.6813333333333	17.9653333333333	-1.40820887534037	9.46895207926518e-90	1.20694831213242e-87	PDE2A	Metabolism;Environmental Information Processing;Metabolism;Organismal Systems;Human Diseases;Organismal Systems	Global and overview maps;Signal transduction;Nucleotide metabolism;Endocrine system;Substance dependence;Sensory system	K18283;K18283;K18283;K18283;K18283;K18283	--	KAH9373945.1 hypothetical protein HPB48_001121 [Haemaphysalis longicornis]	ko01100//Metabolic pathways;ko04022//cGMP-PKG signaling pathway;ko00230//Purine metabolism;ko04925//Aldosterone synthesis and secretion;ko05032//Morphine addiction;ko04740//Olfactory transduction	GO:0005575//cellular_component;GO:0005622//intracellular;GO:0005623//cell;GO:0005634//nucleus;GO:0005737//cytoplasm;GO:0005739//mitochondrion;GO:0005740//mitochondrial envelope;GO:0005741//mitochondrial outer membrane;GO:0005743//mitochondrial inner membrane;GO:0005759//mitochondrial matrix;GO:0005783//endoplasmic reticulum;GO:0005794//Golgi apparatus;GO:0005829//cytosol;GO:0005886//plasma membra…	GO:0000166//nucleotide binding;GO:0003674//molecular_function;GO:0003824//catalytic activity;GO:0004112//cyclic-nucleotide phosphodiesterase activity;GO:0004114//3',5'-cyclic-nucleotide phosphodiesterase activity;GO:0004115//3',5'-cyclic-AMP phosphodiesterase activity;GO:0004118//cGMP-stimulated cyclic-nucleotide phosphodiesterase activity;GO:0005102//receptor binding;GO:0005215//transporter acti…	GO:0000122//negative regulation of transcription from RNA polymerase II promoter;GO:0000302//response to reactive oxygen species;GO:0001101//response to acid chemical;GO:0001568//blood vessel development;GO:0001885//endothelial cell development;GO:0001944//vasculature development;GO:0002064//epithelial cell development;GO:0002082//regulation of oxidative phosphorylation;GO:0002237//response to mo…
gene-HPB48_001184	26	20	10	3	13	0	3.605	2.209	0.962	0.350	1.423	0.000	2.25866666666667	0.591	-1.93424133843351	1.546991246359e-06	1.79141382642889e-05	Hr38	Organismal Systems;Organismal Systems	Endocrine system;Endocrine system	K08558;K08558	NGFIB-like	KAH9362719.1 hypothetical protein HPB48_001184 [Haemaphysalis longicornis]	ko04925//Aldosterone synthesis and secretion;ko04928//Parathyroid hormone synthesis, secretion and action	GO:0005575//cellular_component;GO:0005622//intracellular;GO:0005623//cell;GO:0005634//nucleus;GO:0005654//nucleoplasm;GO:0005737//cytoplasm;GO:0016604//nuclear body;GO:0016607//nuclear speck;GO:0031974//membrane-enclosed lumen;GO:0031981//nuclear lumen;GO:0043226//organelle;GO:0043227//membrane-bounded organelle;GO:0043229//intracellular organelle;GO:0043231//intracellular membrane-bounded organe…	GO:0000976//transcription regulatory region sequence-specific DNA binding;GO:0000977//RNA polymerase II regulatory region sequence-specific DNA binding;GO:0000978//RNA polymerase II core promoter proximal region sequence-specific DNA binding;GO:0000981//RNA polymerase II transcription factor activity, sequence-specific DNA binding;GO:0000982//transcription factor activity, RNA polymerase II core …	GO:0000122//negative regulation of transcription from RNA polymerase II promoter;GO:0000902//cell morphogenesis;GO:0000904//cell morphogenesis involved in differentiation;GO:0001666//response to hypoxia;GO:0001764//neuron migration;GO:0001776//leukocyte homeostasis;GO:0001780//neutrophil homeostasis;GO:0001975//response to amphetamine;GO:0002262//myeloid cell homeostasis;GO:0002376//immune system…
gene-HPB48_001185	3	19	15	5	5	2	0.518	2.615	1.798	0.726	0.682	0.303	1.64366666666667	0.570333333333333	-1.52704049301171	0.00109330965093211	0.00755650953237558	--	-	-	-	--	KAH9362718.1 hypothetical protein HPB48_001185 [Haemaphysalis longicornis]	-	-	-	-
gene-HPB48_001257	0	2	3	7	6	5	0.000	0.738	0.964	2.726	2.194	2.031	0.567333333333333	2.317	2.02998950790002	0.00435031434587805	0.0255926519545134	Nsun2	-	-	-	--	KAH9362646.1 hypothetical protein HPB48_001257 [Haemaphysalis longicornis]	-	GO:0005575//cellular_component;GO:0005622//intracellular;GO:0005623//cell;GO:0005634//nucleus;GO:0005654//nucleoplasm;GO:0005730//nucleolus;GO:0005737//cytoplasm;GO:0005819//spindle;GO:0005856//cytoskeleton;GO:0015630//microtubule cytoskeleton;GO:0031974//membrane-enclosed lumen;GO:0031981//nuclear lumen;GO:0032991//macromolecular complex;GO:0033391//chromatoid body;GO:0035770//ribonucleoprotein …	GO:0000049//tRNA binding;GO:0003674//molecular_function;GO:0003676//nucleic acid binding;GO:0003723//RNA binding;GO:0003824//catalytic activity;GO:0005488//binding;GO:0008168//methyltransferase activity;GO:0008173//RNA methyltransferase activity;GO:0008175//tRNA methyltransferase activity;GO:0008757//S-adenosylmethionine-dependent methyltransferase activity;GO:0016427//tRNA (cytosine) methyltrans…	GO:0000003//reproduction;GO:0000075//cell cycle checkpoint;GO:0000154//rRNA modification;GO:0000302//response to reactive oxygen species;GO:0001510//RNA methylation;GO:0001942//hair follicle development;GO:0002097//tRNA wobble base modification;GO:0002101//tRNA wobble cytosine modification;GO:0002127//wobble base cytosine methylation;GO:0002946//tRNA C5-cytosine methylation;GO:0003006//developmen…
gene-HPB48_001599	10	4	5	14	20	17	2.816	0.897	0.977	3.315	4.446	4.198	1.56333333333333	3.98633333333333	1.35043692996387	0.00016746318882661	0.00138816092905752	--	-	-	-	--	KAH9376332.1 hypothetical protein HPB48_001599 [Haemaphysalis longicornis]	-	GO:0005575//cellular_component;GO:0016020//membrane;GO:0016021//integral component of membrane;GO:0031224//intrinsic component of membrane;GO:0044425//membrane part	GO:0003674//molecular_function;GO:0005215//transporter activity;GO:0005342//organic acid transmembrane transporter activity;GO:0008028//monocarboxylic acid transmembrane transporter activity;GO:0008509//anion transmembrane transporter activity;GO:0008514//organic anion transmembrane transporter activity;GO:0015075//ion transmembrane transporter activity;GO:0015318//inorganic solute uptake transme…	GO:0006810//transport;GO:0006811//ion transport;GO:0006820//anion transport;GO:0008150//biological_process;GO:0015711//organic anion transport;GO:0015718//monocarboxylic acid transport;GO:0015849//organic acid transport;GO:0034220//ion transmembrane transport;GO:0046942//carboxylic acid transport;GO:0051179//localization;GO:0051234//establishment of localization;GO:0055085//transmembrane transpor…
gene-HPB48_001937	157	350	505	971	841	334	26.524	47.095	59.204	137.937	112.172	49.487	44.2743333333333	99.8653333333333	1.1735133726501	2.87220923500532e-103	4.14116069211013e-101	Nop58	Genetic Information Processing	Translation	K14565	--	KAH9370060.1 hypothetical protein HPB48_001937 [Haemaphysalis longicornis]	ko03008//Ribosome biogenesis in eukaryotes	GO:0001650//fibrillar center;GO:0005575//cellular_component;GO:0005622//intracellular;GO:0005623//cell;GO:0005634//nucleus;GO:0005654//nucleoplasm;GO:0005730//nucleolus;GO:0005732//small nucleolar ribonucleoprotein complex;GO:0005737//cytoplasm;GO:0005829//cytosol;GO:0015030//Cajal body;GO:0016021//integral component of membrane;GO:0016604//nuclear body;GO:0030684//preribosome;GO:0030686//90S pre…	GO:0001085//RNA polymerase II transcription factor binding;GO:0001091//RNA polymerase II basal transcription factor binding;GO:0001094//TFIID-class transcription factor binding;GO:0001098//basal transcription machinery binding;GO:0001099//basal RNA polymerase II transcription machinery binding;GO:0003674//molecular_function;GO:0003676//nucleic acid binding;GO:0003723//RNA binding;GO:0003729//mRNA…	GO:0000154//rRNA modification;GO:0000447//endonucleolytic cleavage in ITS1 to separate SSU-rRNA from 5.8S rRNA and LSU-rRNA from tricistronic rRNA transcript (SSU-rRNA, 5.8S rRNA, LSU-rRNA);GO:0000460//maturation of 5.8S rRNA;GO:0000462//maturation of SSU-rRNA from tricistronic rRNA transcript (SSU-rRNA, 5.8S rRNA, LSU-rRNA);GO:0000466//maturation of 5.8S rRNA from tricistronic rRNA transcript (S…
gene-HPB48_002008	4	6	12	12	23	11	2.449	2.926	5.099	6.178	11.118	5.907	3.49133333333333	7.73433333333333	1.14749883878543	0.00308151798404907	0.0189656757660683	--	-	-	-	--	KAH9366317.1 hypothetical protein HPB48_002008 [Haemaphysalis longicornis]	-	-	-	-
gene-HPB48_002033	7	15	14	21	26	22	3.735	6.374	5.183	9.421	10.951	10.294	5.09733333333333	10.222	1.00386289188672	0.000830025798909173	0.0059495329269814	--	Human Diseases;Human Diseases;Human Diseases;Cellular Processes;Human Diseases;Genetic Information Processing;Human Diseases;Human Diseases;Cellular Processes;Human Diseases;Organismal Systems;Environmental Information Processing;Human Diseases;Human Diseases;Human Diseases;Human Diseases;Human Diseases;Human Diseases;Environmental Information Processing;Environmental Information Processing;Organ…	Cancer: overview;Infectious disease: viral;Infectious disease: bacterial;Transport and catabolism;Infectious disease: viral;Folding, sorting and degradation;Infectious disease: bacterial;Cardiovascular disease;Transport and catabolism;Infectious disease: viral;Immune system;Signal transduction;Infectious disease: viral;Endocrine and metabolic disease;Infectious disease: bacterial;Cancer: specific…	K03175;K03175;K03175;K03175;K03175;K03175;K03175;K03175;K03175;K03175;K03175;K03175;K03175;K03175;K03175;K03175;K03175;K03175;K03175;K03175;K03175;K03175;K03175;K03175;K03175;K03175;K03175;K03175;K03175;K03175;K03175;K03175;K03175;K03175	--	KAH9363688.1 hypothetical protein HPB48_002033 [Haemaphysalis longicornis]	ko05200//Pathways in cancer;ko05168//Herpes simplex virus 1 infection;ko05131//Shigellosis;ko04140//Autophagy - animal;ko05170//Human immunodeficiency virus 1 infection;ko04120//Ubiquitin mediated proteolysis;ko05132//Salmonella infection;ko05417//Lipid and atherosclerosis;ko04144//Endocytosis;ko05169//Epstein-Barr virus infection;ko04621//NOD-like receptor signaling pathway;ko04010//MAPK signali…	GO:0005575//cellular_component;GO:0005622//intracellular;GO:0005623//cell;GO:0005737//cytoplasm;GO:0005739//mitochondrion;GO:0005768//endosome;GO:0005829//cytosol;GO:0005886//plasma membrane;GO:0005887//integral component of plasma membrane;GO:0009898//cytoplasmic side of plasma membrane;GO:0012505//endomembrane system;GO:0016020//membrane;GO:0016021//integral component of membrane;GO:0031224//in…	GO:0003674//molecular_function;GO:0003824//catalytic activity;GO:0004842//ubiquitin-protein transferase activity;GO:0005102//receptor binding;GO:0005126//cytokine receptor binding;GO:0005164//tumor necrosis factor receptor binding;GO:0005488//binding;GO:0005515//protein binding;GO:0008270//zinc ion binding;GO:0016740//transferase activity;GO:0019787//ubiquitin-like protein transferase activity;GO…	GO:0001817//regulation of cytokine production;GO:0002218//activation of innate immune response;GO:0002221//pattern recognition receptor signaling pathway;GO:0002224//toll-like receptor signaling pathway;GO:0002253//activation of immune response;GO:0002376//immune system process;GO:0002682//regulation of immune system process;GO:0002684//positive regulation of immune system process;GO:0002697//reg…
gene-HPB48_002092	7	10	16	2	4	6	1.750	1.991	2.775	0.420	0.789	1.315	2.172	0.841333333333333	-1.36827469354297	0.00366992698450443	0.0220727614828029	--	Cellular Processes	Cell growth and death	K17595	--	KAH9362114.1 hypothetical protein HPB48_002092 [Haemaphysalis longicornis]	ko04217//Necroptosis	GO:0005575//cellular_component;GO:0005622//intracellular;GO:0005623//cell;GO:0005737//cytoplasm;GO:0044424//intracellular part;GO:0044464//cell part	GO:0003674//molecular_function;GO:0005488//binding;GO:0005515//protein binding;GO:0008536//Ran GTPase binding;GO:0017016//Ras GTPase binding;GO:0019899//enzyme binding;GO:0031267//small GTPase binding;GO:0051020//GTPase binding	GO:0006810//transport;GO:0007275//multicellular organism development;GO:0008104//protein localization;GO:0008150//biological_process;GO:0015031//protein transport;GO:0015833//peptide transport;GO:0032501//multicellular organismal process;GO:0032502//developmental process;GO:0033036//macromolecule localization;GO:0042886//amide transport;GO:0045184//establishment of protein localization;GO:0048856…
gene-HPB48_002231	5	6	1	6	22	11	1.417	1.354	0.197	1.429	4.921	2.733	0.989333333333333	3.02766666666667	1.61367778818832	0.000199233516110576	0.00163228577009084	Abhd5	Organismal Systems	Endocrine system	K13699	--	KAH9362253.1 hypothetical protein HPB48_002231 [Haemaphysalis longicornis]	ko04923//Regulation of lipolysis in adipocytes	GO:0005575//cellular_component;GO:0005622//intracellular;GO:0005623//cell;GO:0005737//cytoplasm;GO:0005777//peroxisome;GO:0042579//microbody;GO:0043226//organelle;GO:0043227//membrane-bounded organelle;GO:0043229//intracellular organelle;GO:0043231//intracellular membrane-bounded organelle;GO:0044424//intracellular part;GO:0044444//cytoplasmic part;GO:0044464//cell part	GO:0003674//molecular_function;GO:0003824//catalytic activity;GO:0003841//1-acylglycerol-3-phosphate O-acyltransferase activity;GO:0004301//epoxide hydrolase activity;GO:0004414//homoserine O-acetyltransferase activity;GO:0004620//phospholipase activity;GO:0004623//phospholipase A2 activity;GO:0008374//O-acyltransferase activity;GO:0016298//lipase activity;GO:0016411//acylglycerol O-acyltransfera…	GO:0006112//energy reserve metabolic process;GO:0006629//lipid metabolic process;GO:0006644//phospholipid metabolic process;GO:0006793//phosphorus metabolic process;GO:0006796//phosphate-containing compound metabolic process;GO:0008150//biological_process;GO:0008152//metabolic process;GO:0008610//lipid biosynthetic process;GO:0008654//phospholipid biosynthetic process;GO:0009058//biosynthetic pro…
gene-HPB48_002604	28	43	45	128	132	93	5.458	6.676	6.087	20.981	20.315	15.899	6.07366666666667	19.065	1.65028689287292	2.87080249462654e-30	1.26877929347942e-28	MYO1B	Human Diseases	Infectious disease: bacterial	K10356	--	KAH9369050.1 hypothetical protein HPB48_002604 [Haemaphysalis longicornis]	ko05130//Pathogenic Escherichia coli infection	GO:0005575//cellular_component;GO:0005622//intracellular;GO:0005623//cell;GO:0005856//cytoskeleton;GO:0015629//actin cytoskeleton;GO:0016459//myosin complex;GO:0032991//macromolecular complex;GO:0043226//organelle;GO:0043228//non-membrane-bounded organelle;GO:0043229//intracellular organelle;GO:0043232//intracellular non-membrane-bounded organelle;GO:0044422//organelle part;GO:0044424//intracellu…	GO:0000166//nucleotide binding;GO:0003674//molecular_function;GO:0003774//motor activity;GO:0003777//microtubule motor activity;GO:0003824//catalytic activity;GO:0005488//binding;GO:0005515//protein binding;GO:0005524//ATP binding;GO:0008017//microtubule binding;GO:0008092//cytoskeletal protein binding;GO:0008144//drug binding;GO:0015631//tubulin binding;GO:0016462//pyrophosphatase activity;GO:00…	GO:0006928//movement of cell or subcellular component;GO:0007017//microtubule-based process;GO:0007018//microtubule-based movement;GO:0008150//biological_process;GO:0009987//cellular process
gene-HPB48_002605	47	54	87	147	143	135	11.225	10.271	14.418	29.520	26.962	28.276	11.9713333333333	28.2526666666667	1.23880320016952	9.75793943703538e-24	3.47453754448284e-22	MYO1A	Human Diseases	Infectious disease: bacterial	K10356	--	KAH9369049.1 hypothetical protein HPB48_002605 [Haemaphysalis longicornis]	ko05130//Pathogenic Escherichia coli infection	GO:0005575//cellular_component;GO:0005622//intracellular;GO:0005623//cell;GO:0005856//cytoskeleton;GO:0015629//actin cytoskeleton;GO:0016459//myosin complex;GO:0032991//macromolecular complex;GO:0043226//organelle;GO:0043228//non-membrane-bounded organelle;GO:0043229//intracellular organelle;GO:0043232//intracellular non-membrane-bounded organelle;GO:0044422//organelle part;GO:0044424//intracellu…	GO:0000166//nucleotide binding;GO:0003674//molecular_function;GO:0003774//motor activity;GO:0003777//microtubule motor activity;GO:0003779//actin binding;GO:0003824//catalytic activity;GO:0005488//binding;GO:0005515//protein binding;GO:0005524//ATP binding;GO:0008017//microtubule binding;GO:0008092//cytoskeletal protein binding;GO:0008144//drug binding;GO:0015631//tubulin binding;GO:0016462//pyro…	GO:0006928//movement of cell or subcellular component;GO:0007017//microtubule-based process;GO:0007018//microtubule-based movement;GO:0008150//biological_process;GO:0009987//cellular process
gene-HPB48_002630	17	13	29	44	40	34	5.787	3.525	6.850	12.594	10.750	10.150	5.38733333333333	11.1646666666667	1.05129694087822	3.53059820071966e-06	3.88874278964677e-05	Rrp7a	Genetic Information Processing	Translation	K14545	--	KAH9369024.1 hypothetical protein HPB48_002630 [Haemaphysalis longicornis]	ko03008//Ribosome biogenesis in eukaryotes	GO:0005575//cellular_component;GO:0005622//intracellular;GO:0005623//cell;GO:0005634//nucleus;GO:0005654//nucleoplasm;GO:0005730//nucleolus;GO:0005737//cytoplasm;GO:0030684//preribosome;GO:0030686//90S preribosome;GO:0031974//membrane-enclosed lumen;GO:0031981//nuclear lumen;GO:0032545//CURI complex;GO:0032991//macromolecular complex;GO:0034456//UTP-C complex;GO:0043226//organelle;GO:0043227//mem…	GO:0003674//molecular_function;GO:0003676//nucleic acid binding;GO:0003723//RNA binding;GO:0005488//binding;GO:0097159//organic cyclic compound binding;GO:1901363//heterocyclic compound binding	GO:0000028//ribosomal small subunit assembly;GO:0001701//in utero embryonic development;GO:0001824//blastocyst development;GO:0001825//blastocyst formation;GO:0006139//nucleobase-containing compound metabolic process;GO:0006364//rRNA processing;GO:0006396//RNA processing;GO:0006725//cellular aromatic compound metabolic process;GO:0006807//nitrogen compound metabolic process;GO:0006996//organelle …
gene-HPB48_002674	1	1	0	8	2	4	0.493	0.393	0.000	3.317	0.779	1.730	0.295333333333333	1.942	2.71712709758533	0.00418560935921738	0.0247503104222497	--	-	-	-	--	KAH9366400.1 hypothetical protein HPB48_002674 [Haemaphysalis longicornis]	-	-	-	-
gene-HPB48_002788	8	5	5	13	16	10	3.613	1.799	1.567	4.937	5.705	3.961	2.32633333333333	4.86766666666667	1.06517254593301	0.00753619546174036	0.0408258941090277	--	-	-	-	--	KAH9376897.1 hypothetical protein HPB48_002788 [Haemaphysalis longicornis]	-	-	-	-
gene-HPB48_002922	14	13	20	43	68	51	0.786	0.581	0.779	2.030	3.014	2.511	0.715333333333333	2.51833333333333	1.81578167929567	1.72200717668723e-16	4.46098766390697e-15	Cdh23	-	-	-	--	KAH9361060.1 hypothetical protein HPB48_002922 [Haemaphysalis longicornis]	-	GO:0001917//photoreceptor inner segment;GO:0005575//cellular_component;GO:0005622//intracellular;GO:0005623//cell;GO:0005813//centrosome;GO:0005815//microtubule organizing center;GO:0005856//cytoskeleton;GO:0005886//plasma membrane;GO:0005887//integral component of plasma membrane;GO:0005902//microvillus;GO:0005903//brush border;GO:0005929//cilium;GO:0015630//microtubule cytoskeleton;GO:0016020//…	GO:0003674//molecular_function;GO:0005488//binding;GO:0005509//calcium ion binding;GO:0005515//protein binding;GO:0043167//ion binding;GO:0043169//cation binding;GO:0046872//metal ion binding;GO:0047485//protein N-terminus binding;GO:0050839//cell adhesion molecule binding	GO:0000902//cell morphogenesis;GO:0000904//cell morphogenesis involved in differentiation;GO:0001558//regulation of cell growth;GO:0001894//tissue homeostasis;GO:0001895//retina homeostasis;GO:0002064//epithelial cell development;GO:0002065//columnar/cuboidal epithelial cell differentiation;GO:0002066//columnar/cuboidal epithelial cell development;GO:0002093//auditory receptor cell morphogenesis;…
gene-HPB48_002934	4	12	10	2	2	0	3.801	9.083	6.594	1.598	1.501	0.000	6.49266666666667	1.033	-2.65197088913849	0.000104084953826886	0.000899240833897308	PPP6C	-	-	-	--	KAH9361072.1 hypothetical protein HPB48_002934 [Haemaphysalis longicornis]	-	-	GO:0016787//hydrolase activity	-
gene-HPB48_002936	0	7	7	1	0	1	0.000	0.611	0.533	0.092	0.000	0.096	0.381333333333333	0.0626666666666667	-2.60528248510075	0.00739219827515612	0.040181078984612	ift172	-	-	-	--	KAH9361074.1 hypothetical protein HPB48_002936 [Haemaphysalis longicornis]	-	GO:0005575//cellular_component;GO:0005622//intracellular;GO:0005623//cell;GO:0005634//nucleus;GO:0005737//cytoplasm;GO:0005815//microtubule organizing center;GO:0005856//cytoskeleton;GO:0005871//kinesin complex;GO:0005875//microtubule associated complex;GO:0005929//cilium;GO:0005930//axoneme;GO:0015630//microtubule cytoskeleton;GO:0030117//membrane coat;GO:0030990//intraciliary transport particle…	GO:0003674//molecular_function;GO:0005198//structural molecule activity;GO:0005488//binding;GO:0005515//protein binding;GO:0008134//transcription factor binding	GO:0000122//negative regulation of transcription from RNA polymerase II promoter;GO:0000226//microtubule cytoskeleton organization;GO:0001501//skeletal system development;GO:0001654//eye development;GO:0001655//urogenital system development;GO:0001822//kidney development;GO:0001838//embryonic epithelial tube formation;GO:0001841//neural tube formation;GO:0001843//neural tube closure;GO:0001894//t…
gene-HPB48_002967	21	49	39	15	22	15	5.136	9.545	6.619	3.085	4.248	3.218	7.1	3.517	-1.0134736896541	2.13885425626613e-05	0.000207744043996252	--	-	-	-	--	KAH9361105.1 hypothetical protein HPB48_002967 [Haemaphysalis longicornis]	-	GO:0005575//cellular_component;GO:0005576//extracellular region;GO:0032991//macromolecular complex	GO:0003674//molecular_function;GO:0005102//receptor binding;GO:0005121//Toll binding;GO:0005125//cytokine activity;GO:0005488//binding;GO:0005515//protein binding;GO:0008083//growth factor activity;GO:0016015//morphogen activity;GO:0030545//receptor regulator activity;GO:0042802//identical protein binding;GO:0042803//protein homodimerization activity;GO:0046983//protein dimerization activity;GO:0…	GO:0000003//reproduction;GO:0000578//embryonic axis specification;GO:0000902//cell morphogenesis;GO:0000904//cell morphogenesis involved in differentiation;GO:0002164//larval development;GO:0002225//positive regulation of antimicrobial peptide production;GO:0002376//immune system process;GO:0002682//regulation of immune system process;GO:0002684//positive regulation of immune system process;GO:00…
gene-HPB48_003033	2	1	0	6.99	3.91	13.84	0.890	0.354	0.000	2.616	1.374	5.402	0.414666666666667	3.13066666666667	2.91644592297945	2.75474331784565e-05	0.000263204426729522	--	-	-	-	--	KAH9364362.1 hypothetical protein HPB48_003033 [Haemaphysalis longicornis]	-	-	-	-
gene-HPB48_003132	12	5	24	6	4	8	2.889	0.959	4.009	1.214	0.760	1.689	2.619	1.221	-1.10095285936319	0.00537674021085807	0.0308343288811932	--	Human Diseases;Human Diseases	Neurodegenerative disease;Neurodegenerative disease	K19026;K19026	--	KAH9359864.1 hypothetical protein HPB48_003132 [Haemaphysalis longicornis]	ko05022//Pathways of neurodegeneration - multiple diseases;ko05014//Amyotrophic lateral sclerosis	-	-	-
gene-HPB48_003275	61	116	168	336	317	97	10.287	15.580	19.659	47.643	42.203	14.346	15.1753333333333	34.7306666666667	1.1944818976916	1.09478493728481e-37	6.09407185026576e-36	Ftsj3	-	-	-	--	KAH9381294.1 hypothetical protein HPB48_003275 [Haemaphysalis longicornis]	-	GO:0005575//cellular_component;GO:0005622//intracellular;GO:0005623//cell;GO:0005634//nucleus;GO:0005730//nucleolus;GO:0030684//preribosome;GO:0030687//preribosome, large subunit precursor;GO:0031974//membrane-enclosed lumen;GO:0031981//nuclear lumen;GO:0032991//macromolecular complex;GO:0043226//organelle;GO:0043227//membrane-bounded organelle;GO:0043228//non-membrane-bounded organelle;GO:004322…	GO:0003674//molecular_function;GO:0003824//catalytic activity;GO:0003977//UDP-N-acetylglucosamine diphosphorylase activity;GO:0008168//methyltransferase activity;GO:0008171//O-methyltransferase activity;GO:0008173//RNA methyltransferase activity;GO:0008649//rRNA methyltransferase activity;GO:0008650//rRNA (uridine-2'-O-)-methyltransferase activity;GO:0008757//S-adenosylmethionine-dependent methyl…	GO:0000154//rRNA modification;GO:0000451//rRNA 2'-O-methylation;GO:0000453//enzyme-directed rRNA 2'-O-methylation;GO:0000460//maturation of 5.8S rRNA;GO:0000463//maturation of LSU-rRNA from tricistronic rRNA transcript (SSU-rRNA, 5.8S rRNA, LSU-rRNA);GO:0000466//maturation of 5.8S rRNA from tricistronic rRNA transcript (SSU-rRNA, 5.8S rRNA, LSU-rRNA);GO:0000470//maturation of LSU-rRNA;GO:0001510/…
gene-HPB48_003276	39	97	101	221	211	87	14.063	27.858	25.273	67.008	60.068	27.513	22.398	51.5296666666667	1.20203334559035	3.7644021259374e-27	1.5257104468949e-25	FTSJ3	-	-	-	--	KAH9381295.1 hypothetical protein HPB48_003276 [Haemaphysalis longicornis]	-	GO:0005575//cellular_component;GO:0005622//intracellular;GO:0005623//cell;GO:0005634//nucleus;GO:0005730//nucleolus;GO:0030684//preribosome;GO:0030687//preribosome, large subunit precursor;GO:0031974//membrane-enclosed lumen;GO:0031981//nuclear lumen;GO:0032991//macromolecular complex;GO:0043226//organelle;GO:0043227//membrane-bounded organelle;GO:0043228//non-membrane-bounded organelle;GO:004322…	GO:0003674//molecular_function;GO:0003824//catalytic activity;GO:0008168//methyltransferase activity;GO:0008171//O-methyltransferase activity;GO:0008173//RNA methyltransferase activity;GO:0008649//rRNA methyltransferase activity;GO:0008650//rRNA (uridine-2'-O-)-methyltransferase activity;GO:0008757//S-adenosylmethionine-dependent methyltransferase activity;GO:0016435//rRNA (guanine) methyltransfe…	GO:0000154//rRNA modification;GO:0000451//rRNA 2'-O-methylation;GO:0000453//enzyme-directed rRNA 2'-O-methylation;GO:0000460//maturation of 5.8S rRNA;GO:0000463//maturation of LSU-rRNA from tricistronic rRNA transcript (SSU-rRNA, 5.8S rRNA, LSU-rRNA);GO:0000466//maturation of 5.8S rRNA from tricistronic rRNA transcript (SSU-rRNA, 5.8S rRNA, LSU-rRNA);GO:0000470//maturation of LSU-rRNA;GO:0001510/…
gene-HPB48_003460	12	9	12	2	3	4	2.564	1.531	1.779	0.359	0.506	0.750	1.958	0.538333333333333	-1.86280910074356	0.000272823902825339	0.00217739221900985	scocb	-	-	-	zf-C2H2	KAH9373508.1 hypothetical protein HPB48_003460 [Haemaphysalis longicornis]	-	GO:0000139//Golgi membrane;GO:0000776//kinetochore;GO:0005575//cellular_component;GO:0005622//intracellular;GO:0005623//cell;GO:0005634//nucleus;GO:0005654//nucleoplasm;GO:0005737//cytoplasm;GO:0005768//endosome;GO:0005794//Golgi apparatus;GO:0005802//trans-Golgi network;GO:0005829//cytosol;GO:0012505//endomembrane system;GO:0016020//membrane;GO:0016021//integral component of membrane;GO:0016459/…	GO:0003674//molecular_function;GO:0003677//DNA binding;GO:0003700//transcription factor activity, sequence-specific DNA binding;GO:0005488//binding;GO:0005515//protein binding;GO:0043565//sequence-specific DNA binding	GO:0001558//regulation of cell growth;GO:0003008//system process;GO:0006260//DNA replication;GO:0006355//regulation of transcription, DNA-templated;GO:0007275//multicellular organism development;GO:0007399//nervous system development;GO:0007600//sensory perception;GO:0008150//biological_process;GO:0008361//regulation of cell size;GO:0008608//attachment of spindle microtubules to kinetochore;GO:00…
gene-HPB48_003572	4	0	9	17	33	39	1.471	0.000	2.297	5.258	9.584	12.582	1.256	9.14133333333333	2.86356814449972	2.58020398004678e-15	6.2257596720196e-14	4CLL1	Metabolism;Metabolism	Global and overview maps;Metabolism of cofactors and vitamins	K01904;K01904	--	KAH9372756.1 hypothetical protein HPB48_003572 [Haemaphysalis longicornis]	ko01100//Metabolic pathways;ko00130//Ubiquinone and other terpenoid-quinone biosynthesis	-	GO:0003987//acetate-CoA ligase activity;GO:0005524//ATP binding;GO:0008668//(2,3-dihydroxybenzoyl)adenylate synthase activity;GO:0008756//o-succinylbenzoate-CoA ligase activity;GO:0047473//D-alanine-poly(phosphoribitol) ligase activity;GO:0050218//propionate-CoA ligase activity	GO:0009234//menaquinone biosynthetic process;GO:0019290//siderophore biosynthetic process;GO:0019350//teichoic acid biosynthetic process;GO:0019427//acetyl-CoA biosynthetic process from acetate
gene-HPB48_003574	1	4	3	0	0	0	0.362	1.153	0.754	0.000	0.000	0.000	0.756333333333333	0.001	-9.56287839295118	0.00781614622828452	0.0419420415361576	--	-	-	-	--	KAH9364694.1 hypothetical protein HPB48_003574 [Haemaphysalis longicornis]	-	-	GO:0003676//nucleic acid binding;GO:0008270//zinc ion binding	-
gene-HPB48_003661	12	19	15	42	38	14	1.219	1.537	1.057	3.588	3.048	1.247	1.271	2.62766666666667	1.04781824347266	4.01875380209748e-05	0.000372051996731025	RECQL4	-	-	-	--	KAH9361930.1 hypothetical protein HPB48_003661 [Haemaphysalis longicornis]	-	GO:0000781//chromosome, telomeric region;GO:0005575//cellular_component;GO:0005622//intracellular;GO:0005623//cell;GO:0005634//nucleus;GO:0005694//chromosome;GO:0005737//cytoplasm;GO:0043226//organelle;GO:0043227//membrane-bounded organelle;GO:0043228//non-membrane-bounded organelle;GO:0043229//intracellular organelle;GO:0043231//intracellular membrane-bounded organelle;GO:0043232//intracellular …	GO:0000166//nucleotide binding;GO:0000217//DNA secondary structure binding;GO:0000405//bubble DNA binding;GO:0003674//molecular_function;GO:0003676//nucleic acid binding;GO:0003677//DNA binding;GO:0003678//DNA helicase activity;GO:0003684//damaged DNA binding;GO:0003690//double-stranded DNA binding;GO:0003697//single-stranded DNA binding;GO:0003824//catalytic activity;GO:0004003//ATP-dependent DN…	GO:0000003//reproduction;GO:0000723//telomere maintenance;GO:0000724//double-strand break repair via homologous recombination;GO:0000725//recombinational repair;GO:0000733//DNA strand renaturation;GO:0001501//skeletal system development;GO:0002064//epithelial cell development;GO:0002065//columnar/cuboidal epithelial cell differentiation;GO:0002066//columnar/cuboidal epithelial cell development;GO…
gene-HPB48_003698	39	56	31	20	13	27	10.166	11.626	5.607	4.383	2.675	6.172	9.133	4.41	-1.05031017750468	3.22022319544442e-06	3.56025933424685e-05	Kctd15	-	-	-	--	KAH9361893.1 hypothetical protein HPB48_003698 [Haemaphysalis longicornis]	-	GO:0005680//anaphase-promoting complex	GO:0005515//protein binding	GO:0030071//regulation of mitotic metaphase/anaphase transition;GO:0031145//anaphase-promoting complex-dependent proteasomal ubiquitin-dependent protein catabolic process;GO:0051260//protein homooligomerization
gene-HPB48_003956	0	0	1	1	8	4	0.000	0.000	0.550	0.667	5.010	2.783	0.183333333333333	2.82	3.94315413959529	0.00183309190609085	0.01193783288713	--	Metabolism;Organismal Systems;Metabolism	Global and overview maps;Immune system;Lipid metabolism	K01832;K01832;K01832	--	KAH9365440.1 hypothetical protein HPB48_003956 [Haemaphysalis longicornis]	ko01100//Metabolic pathways;ko04611//Platelet activation;ko00590//Arachidonic acid metabolism	-	GO:0005506//iron ion binding;GO:0016705//oxidoreductase activity, acting on paired donors, with incorporation or reduction of molecular oxygen;GO:0020037//heme binding	GO:0055114//oxidation-reduction process
gene-HPB48_004047	57	43	73	154	129	126	17.568	10.555	15.613	39.910	31.389	34.058	14.5786666666667	35.119	1.26839298534347	4.18610087456484e-24	1.51198181485822e-22	B3GALT1	Metabolism;Metabolism	Global and overview maps;Glycan biosynthesis and metabolism	K07819;K07819	--	KAH9368602.1 hypothetical protein HPB48_004047 [Haemaphysalis longicornis]	ko01100//Metabolic pathways;ko00601//Glycosphingolipid biosynthesis - lacto and neolacto series	GO:0016020//membrane	GO:0016757//transferase activity, transferring glycosyl groups;GO:0016758//transferase activity, transferring hexosyl groups	GO:0006486//protein glycosylation
gene-HPB48_004048	319	432	313	134	163	156	60.378	65.123	41.110	21.326	24.357	25.895	55.537	23.8593333333333	-1.21889551523414	3.72956261989473e-52	2.75642884386338e-50	Tret1	-	-	-	--	KAH9368601.1 hypothetical protein HPB48_004048 [Haemaphysalis longicornis]	-	GO:0005575//cellular_component;GO:0005622//intracellular;GO:0005623//cell;GO:0005737//cytoplasm;GO:0005886//plasma membrane;GO:0005887//integral component of plasma membrane;GO:0008021//synaptic vesicle;GO:0012505//endomembrane system;GO:0012506//vesicle membrane;GO:0016020//membrane;GO:0016021//integral component of membrane;GO:0030133//transport vesicle;GO:0030135//coated vesicle;GO:0030136//cl…	GO:0003674//molecular_function;GO:0005215//transporter activity;GO:0005351//sugar:proton symporter activity;GO:0005353//fructose transmembrane transporter activity;GO:0005354//galactose transmembrane transporter activity;GO:0005355//glucose transmembrane transporter activity;GO:0005402//cation:sugar symporter activity;GO:0005488//binding;GO:0005536//glucose binding;GO:0008028//monocarboxylic acid…	GO:0000003//reproduction;GO:0000280//nuclear division;GO:0001666//response to hypoxia;GO:0005975//carbohydrate metabolic process;GO:0005996//monosaccharide metabolic process;GO:0006006//glucose metabolic process;GO:0006810//transport;GO:0006811//ion transport;GO:0006812//cation transport;GO:0006817//phosphate ion transport;GO:0006855//drug transmembrane transport;GO:0006950//response to stress;GO…
gene-HPB48_004548	0	0	0	0	0	10.42	0.000	0.000	0.000	0.000	0.000	2.817	0.001	0.939	9.87498134765377	0.000977457935940452	0.00686364307513958	--	-	-	-	--	KAH9377840.1 hypothetical protein HPB48_004548 [Haemaphysalis longicornis]	-	-	-	-
gene-HPB48_004562	25	33	32	8	6	16	16.648	17.502	14.787	4.479	3.154	9.344	16.3123333333333	5.659	-1.52734411889468	1.15049894351313e-07	1.53778696173222e-06	cyp-44A1	Metabolism	Metabolism of terpenoids and polyketides	K10721	--	KAH9382108.1 hypothetical protein HPB48_004562 [Haemaphysalis longicornis]	ko00981//Insect hormone biosynthesis	-	GO:0005506//iron ion binding;GO:0016705//oxidoreductase activity, acting on paired donors, with incorporation or reduction of molecular oxygen;GO:0020037//heme binding	GO:0055114//oxidation-reduction process
gene-HPB48_004564	2	31	4	9	3	1	0.508	6.274	0.705	1.923	0.602	0.223	2.49566666666667	0.916	-1.44600575029211	0.00140885452365216	0.00945507480772283	--	-	-	-	--	KAH9382106.1 hypothetical protein HPB48_004564 [Haemaphysalis longicornis]	-	-	-	-
gene-HPB48_004643	6	5	12	14	26	21	1.983	1.316	2.752	3.891	6.785	6.088	2.017	5.588	1.4701209367965	2.20842068084447e-05	0.000214264312057663	aurka-a	Cellular Processes;Organismal Systems	Cell growth and death;Endocrine system	K11481;K11481	--	KAH9368624.1 hypothetical protein HPB48_004643 [Haemaphysalis longicornis]	ko04114//Oocyte meiosis;ko04914//Progesterone-mediated oocyte maturation	GO:0000228//nuclear chromosome;GO:0000775//chromosome, centromeric region;GO:0000776//kinetochore;GO:0000777//condensed chromosome kinetochore;GO:0000778//condensed nuclear chromosome kinetochore;GO:0000779//condensed chromosome, centromeric region;GO:0000780//condensed nuclear chromosome, centromeric region;GO:0000781//chromosome, telomeric region;GO:0000784//nuclear chromosome, telomeric region…	GO:0000166//nucleotide binding;GO:0003674//molecular_function;GO:0003824//catalytic activity;GO:0004672//protein kinase activity;GO:0004674//protein serine/threonine kinase activity;GO:0004712//protein serine/threonine/tyrosine kinase activity;GO:0005488//binding;GO:0005515//protein binding;GO:0005524//ATP binding;GO:0008092//cytoskeletal protein binding;GO:0008144//drug binding;GO:0016301//kinas…	GO:0000003//reproduction;GO:0000022//mitotic spindle elongation;GO:0000070//mitotic sister chromatid segregation;GO:0000075//cell cycle checkpoint;GO:0000077//DNA damage checkpoint;GO:0000086//G2/M transition of mitotic cell cycle;GO:0000122//negative regulation of transcription from RNA polymerase II promoter;GO:0000212//meiotic spindle organization;GO:0000226//microtubule cytoskeleton organizat…
gene-HPB48_004709	0	11	0	0	0	0	0.000	0.393	0.000	0.000	0.000	0.000	0.131	0.001	-7.03342300153745	0.000977457935940452	0.00686364307513958	Dscam2	-	-	-	--	KAH9368690.1 hypothetical protein HPB48_004709 [Haemaphysalis longicornis]	-	GO:0005575//cellular_component;GO:0005623//cell;GO:0005886//plasma membrane;GO:0005887//integral component of plasma membrane;GO:0016020//membrane;GO:0016021//integral component of membrane;GO:0030424//axon;GO:0030425//dendrite;GO:0031224//intrinsic component of membrane;GO:0031226//intrinsic component of plasma membrane;GO:0036477//somatodendritic compartment;GO:0042995//cell projection;GO:00430…	GO:0003674//molecular_function;GO:0003823//antigen binding;GO:0004888//transmembrane signaling receptor activity;GO:0005488//binding;GO:0005515//protein binding;GO:0008046//axon guidance receptor activity;GO:0038023//signaling receptor activity;GO:0042802//identical protein binding;GO:0042803//protein homodimerization activity;GO:0046983//protein dimerization activity;GO:0060089//molecular transd…	GO:0000902//cell morphogenesis;GO:0000904//cell morphogenesis involved in differentiation;GO:0002237//response to molecule of bacterial origin;GO:0003008//system process;GO:0006810//transport;GO:0006897//endocytosis;GO:0006909//phagocytosis;GO:0006928//movement of cell or subcellular component;GO:0006935//chemotaxis;GO:0007154//cell communication;GO:0007155//cell adhesion;GO:0007165//signal trans…
gene-HPB48_005119	4	7	8	9	20	10	0.658	0.916	0.913	1.244	2.595	1.442	0.829	1.76033333333333	1.08640463385453	0.00753619546174036	0.0408258941090277	--	-	-	-	--	KAH9361728.1 hypothetical protein HPB48_005119 [Haemaphysalis longicornis]	-	-	-	-
gene-HPB48_005202	7	5	5	2	0	2	3.568	2.030	1.768	0.857	0.000	0.894	2.45533333333333	0.583666666666667	-2.07270231346618	0.0072070865402489	0.0393826195225158	PPIF	Human Diseases;Human Diseases;Human Diseases;Human Diseases;Human Diseases;Human Diseases;Human Diseases;Human Diseases;Environmental Information Processing;Human Diseases;Environmental Information Processing;Organismal Systems	Neurodegenerative disease;Neurodegenerative disease;Neurodegenerative disease;Neurodegenerative disease;Neurodegenerative disease;Neurodegenerative disease;Infectious disease: parasitic;Cancer: overview;Signal transduction;Cardiovascular disease;Signal transduction;Immune system	K09565;K09565;K09565;K09565;K09565;K09565;K09565;K09565;K09565;K09565;K09565;K09565	--	KAH9361645.1 hypothetical protein HPB48_005202 [Haemaphysalis longicornis]	ko05010//Alzheimer disease;ko05022//Pathways of neurodegeneration - multiple diseases;ko05016//Huntington disease;ko05017//Spinocerebellar ataxia;ko05012//Parkinson disease;ko05020//Prion disease;ko05145//Toxoplasmosis;ko05208//Chemical carcinogenesis - reactive oxygen species;ko04022//cGMP-PKG signaling pathway;ko05415//Diabetic cardiomyopathy;ko04020//Calcium signaling pathway;ko04613//Neutroph…	GO:0005575//cellular_component;GO:0005622//intracellular;GO:0005623//cell;GO:0005737//cytoplasm;GO:0005739//mitochondrion;GO:0005740//mitochondrial envelope;GO:0005743//mitochondrial inner membrane;GO:0005757//mitochondrial permeability transition pore complex;GO:0005759//mitochondrial matrix;GO:0016020//membrane;GO:0016021//integral component of membrane;GO:0019866//organelle inner membrane;GO:0…	GO:0003674//molecular_function;GO:0003755//peptidyl-prolyl cis-trans isomerase activity;GO:0003824//catalytic activity;GO:0005488//binding;GO:0008144//drug binding;GO:0016018//cyclosporin A binding;GO:0016853//isomerase activity;GO:0016859//cis-trans isomerase activity;GO:0033218//amide binding;GO:0042277//peptide binding	GO:0000302//response to reactive oxygen species;GO:0000413//protein peptidyl-prolyl isomerization;GO:0002082//regulation of oxidative phosphorylation;GO:0002931//response to ischemia;GO:0006140//regulation of nucleotide metabolic process;GO:0006457//protein folding;GO:0006464//cellular protein modification process;GO:0006807//nitrogen compound metabolic process;GO:0006810//transport;GO:0006839//m…
gene-HPB48_005334	2	0	2	4	9	8	0.278	0.000	0.193	0.468	0.988	0.976	0.157	0.810666666666667	2.3683442638308	0.000912633351396483	0.0064756840060767	--	-	-	-	--	KAH9374065.1 hypothetical protein HPB48_005334 [Haemaphysalis longicornis]	-	-	-	-
gene-HPB48_005376	0	5	3	20	2	3	0.000	0.424	0.222	1.792	0.168	0.280	0.215333333333333	0.746666666666667	1.79389266225104	0.00210795708793057	0.0135176686754279	--	-	-	-	--	KAH9374107.1 hypothetical protein HPB48_005376 [Haemaphysalis longicornis]	-	-	GO:0016491//oxidoreductase activity	GO:0055114//oxidation-reduction process
gene-HPB48_005414	0	1	5	3	7	10	0.000	0.064	0.281	0.204	0.447	0.710	0.115	0.453666666666667	1.97999879983846	0.00408470827446776	0.0242408969459811	--	-	-	-	--	KAH9374145.1 hypothetical protein HPB48_005414 [Haemaphysalis longicornis]	-	-	-	-
gene-HPB48_005461	5	1	1	6	4	17	1.471	0.234	0.204	1.485	0.929	4.388	0.636333333333333	2.26733333333333	1.8331419033039	0.000510089321258894	0.00384589419671837	JHAMT	Metabolism	Metabolism of terpenoids and polyketides	K10718	--	KAH9382197.1 hypothetical protein HPB48_005461 [Haemaphysalis longicornis]	ko00981//Insect hormone biosynthesis	-	GO:0008168//methyltransferase activity;GO:0008171//O-methyltransferase activity;GO:0008689//3-demethylubiquinone-9 3-O-methyltransferase activity;GO:0046406//magnesium protoporphyrin IX methyltransferase activity	GO:0006744//ubiquinone biosynthetic process;GO:0008299//isoprenoid biosynthetic process;GO:0009102//biotin biosynthetic process;GO:0015995//chlorophyll biosynthetic process
gene-HPB48_005608	9	12	18	22	37	51	1.696	1.802	2.354	3.487	5.506	8.431	1.95066666666667	5.808	1.57407418457842	1.81576375768259e-09	2.97941086731686e-08	--	-	-	-	--	KAH9374288.1 hypothetical protein HPB48_005608 [Haemaphysalis longicornis]	-	-	-	-
gene-HPB48_005705	2	8	4	0	1	0	1.285	4.094	1.783	0.000	0.507	0.000	2.38733333333333	0.169	-3.82030486631718	0.000977844772387708	0.00686364307513958	Borcs5	-	-	-	--	KAH9380643.1 hypothetical protein HPB48_005705 [Haemaphysalis longicornis]	-	-	-	GO:0032418//lysosome localization
gene-HPB48_005819	3	6	3	14	17	7	0.294	0.469	0.204	1.155	1.317	0.602	0.322333333333333	1.02466666666667	1.66852937021394	0.000307574611990162	0.00243047503365092	--	-	-	-	--	KAH9376608.1 hypothetical protein HPB48_005819 [Haemaphysalis longicornis]	-	-	GO:0005524//ATP binding	GO:0007059//chromosome segregation;GO:0030261//chromosome condensation
gene-HPB48_005888	20	36	31	87	110	27	4.175	5.986	4.491	15.272	18.130	4.943	4.884	12.7816666666667	1.38794086347302	8.7304980989923e-16	2.16473916238131e-14	MAN2A1	Metabolism	Glycan biosynthesis and metabolism	K01191	--	KAH9376677.1 hypothetical protein HPB48_005888 [Haemaphysalis longicornis]	ko00511//Other glycan degradation	-	GO:0004559//alpha-mannosidase activity	GO:0006013//mannose metabolic process
gene-HPB48_005889	24	31	30	86	108	24	3.619	3.723	3.139	10.904	12.857	3.174	3.49366666666667	8.97833333333333	1.36170569312851	4.50310920810721e-15	1.06321732846451e-13	MAN2A2	Metabolism	Glycan biosynthesis and metabolism	K01191	--	KAH9376678.1 hypothetical protein HPB48_005889 [Haemaphysalis longicornis]	ko00511//Other glycan degradation	GO:0000139//Golgi membrane;GO:0005575//cellular_component;GO:0005622//intracellular;GO:0005623//cell;GO:0005737//cytoplasm;GO:0005794//Golgi apparatus;GO:0012505//endomembrane system;GO:0016020//membrane;GO:0031090//organelle membrane;GO:0031984//organelle subcompartment;GO:0043226//organelle;GO:0043227//membrane-bounded organelle;GO:0043229//intracellular organelle;GO:0043231//intracellular memb…	GO:0003674//molecular_function;GO:0003824//catalytic activity;GO:0004553//hydrolase activity, hydrolyzing O-glycosyl compounds;GO:0004559//alpha-mannosidase activity;GO:0004571//mannosyl-oligosaccharide 1,2-alpha-mannosidase activity;GO:0005488//binding;GO:0015923//mannosidase activity;GO:0015924//mannosyl-oligosaccharide mannosidase activity;GO:0016787//hydrolase activity;GO:0016798//hydrolase a…	GO:0002252//immune effector process;GO:0002376//immune system process;GO:0005975//carbohydrate metabolic process;GO:0005996//monosaccharide metabolic process;GO:0006013//mannose metabolic process;GO:0006464//cellular protein modification process;GO:0006491//N-glycan processing;GO:0006517//protein deglycosylation;GO:0006726//eye pigment biosynthetic process;GO:0006807//nitrogen compound metabolic …
gene-HPB48_005908	10	15	18	37	32	20	4.516	5.396	5.641	14.051	11.410	7.922	5.18433333333333	11.1276666666667	1.10192072294367	3.64346793649387e-05	0.000340896813845358	PPIL1	Genetic Information Processing	Transcription	K12733	--	KAH9363559.1 hypothetical protein HPB48_005908 [Haemaphysalis longicornis]	ko03040//Spliceosome	GO:0005575//cellular_component;GO:0005622//intracellular;GO:0005623//cell;GO:0005634//nucleus;GO:0005654//nucleoplasm;GO:0005681//spliceosomal complex;GO:0005684//U2-type spliceosomal complex;GO:0005737//cytoplasm;GO:0005829//cytosol;GO:0031974//membrane-enclosed lumen;GO:0031981//nuclear lumen;GO:0032991//macromolecular complex;GO:0043226//organelle;GO:0043227//membrane-bounded organelle;GO:0043…	GO:0003674//molecular_function;GO:0003755//peptidyl-prolyl cis-trans isomerase activity;GO:0003824//catalytic activity;GO:0005488//binding;GO:0005515//protein binding;GO:0008144//drug binding;GO:0016018//cyclosporin A binding;GO:0016853//isomerase activity;GO:0016859//cis-trans isomerase activity;GO:0019904//protein domain specific binding;GO:0033218//amide binding;GO:0042277//peptide binding	GO:0000375//RNA splicing, via transesterification reactions;GO:0000377//RNA splicing, via transesterification reactions with bulged adenosine as nucleophile;GO:0000398//mRNA splicing, via spliceosome;GO:0000413//protein peptidyl-prolyl isomerization;GO:0006139//nucleobase-containing compound metabolic process;GO:0006396//RNA processing;GO:0006397//mRNA processing;GO:0006457//protein folding;GO:00…
gene-HPB48_005938	19	8	13	9	8	1	5.434	1.822	2.580	2.164	1.806	0.251	3.27866666666667	1.407	-1.22048690563839	0.00537674021085807	0.0308343288811932	--	-	-	-	--	KAH9363529.1 hypothetical protein HPB48_005938 [Haemaphysalis longicornis]	-	-	-	-
gene-HPB48_006210	3019	3184	5648	8034	7053	8236	423.078	355.379	549.243	946.687	780.321	1012.228	442.566666666667	913.078666666667	1.04484436753752	0	0	GLB1	Metabolism;Cellular Processes;Metabolism;Metabolism;Metabolism;Metabolism;Metabolism	Global and overview maps;Transport and catabolism;Glycan biosynthesis and metabolism;Glycan biosynthesis and metabolism;Lipid metabolism;Carbohydrate metabolism;Glycan biosynthesis and metabolism	K12309;K12309;K12309;K12309;K12309;K12309;K12309	--	KAH9366338.1 hypothetical protein HPB48_006210 [Haemaphysalis longicornis]	ko01100//Metabolic pathways;ko04142//Lysosome;ko00531//Glycosaminoglycan degradation;ko00511//Other glycan degradation;ko00600//Sphingolipid metabolism;ko00052//Galactose metabolism;ko00604//Glycosphingolipid biosynthesis - ganglio series	GO:0000323//lytic vacuole;GO:0000506//glycosylphosphatidylinositol-N-acetylglucosaminyltransferase (GPI-GnT) complex;GO:0005575//cellular_component;GO:0005622//intracellular;GO:0005623//cell;GO:0005737//cytoplasm;GO:0005764//lysosome;GO:0005773//vacuole;GO:0005783//endoplasmic reticulum;GO:0005789//endoplasmic reticulum membrane;GO:0009341//beta-galactosidase complex;GO:0012505//endomembrane syst…	GO:0000166//nucleotide binding;GO:0001882//nucleoside binding;GO:0001883//purine nucleoside binding;GO:0003674//molecular_function;GO:0003824//catalytic activity;GO:0004553//hydrolase activity, hydrolyzing O-glycosyl compounds;GO:0004565//beta-galactosidase activity;GO:0005488//binding;GO:0005525//GTP binding;GO:0008194//UDP-glycosyltransferase activity;GO:0008375//acetylglucosaminyltransferase a…	GO:0005975//carbohydrate metabolic process;GO:0006464//cellular protein modification process;GO:0006497//protein lipidation;GO:0006505//GPI anchor metabolic process;GO:0006506//GPI anchor biosynthetic process;GO:0006629//lipid metabolic process;GO:0006643//membrane lipid metabolic process;GO:0006644//phospholipid metabolic process;GO:0006650//glycerophospholipid metabolic process;GO:0006661//phos…
gene-HPB48_006343	8	13	26	20	36	36	1.701	2.202	3.837	3.576	6.044	6.714	2.58	5.44466666666667	1.07747266133453	5.4783803190546e-05	0.000496725308310157	PPAF2	-	-	-	--	KAH9379239.1 hypothetical protein HPB48_006343 [Haemaphysalis longicornis]	-	-	GO:0004252//serine-type endopeptidase activity	GO:0006508//proteolysis
gene-HPB48_006568	4	15	11	5	2	3	2.466	7.364	4.705	2.592	0.973	1.622	4.845	1.729	-1.48655879666016	0.00338791743462993	0.020535309329821	Ado	Metabolism;Metabolism	Global and overview maps;Metabolism of other amino acids	K10712;K10712	--	KAH9376483.1 hypothetical protein HPB48_006568 [Haemaphysalis longicornis]	ko01100//Metabolic pathways;ko00430//Taurine and hypotaurine metabolism	-	GO:0016702//oxidoreductase activity, acting on single donors with incorporation of molecular oxygen, incorporation of two atoms of oxygen	GO:0055114//oxidation-reduction process
gene-HPB48_006591	0	14	0	1	0	0	0.000	2.296	0.000	0.173	0.000	0.000	0.765333333333333	0.0576666666666667	-3.73027869903896	0.000977844772387708	0.00686364307513958	ARA1	-	-	-	--	KAH9376506.1 hypothetical protein HPB48_006591 [Haemaphysalis longicornis]	-	GO:0016021//integral component of membrane	GO:0005230//extracellular ligand-gated ion channel activity	GO:0006811//ion transport
gene-HPB48_006727	29	19	4	15	9	3	9.656	5.039	0.924	4.199	2.366	0.876	5.20633333333333	2.48033333333333	-1.06973366444551	0.00489628504274433	0.0284149303536367	SLC38A11	-	-	-	--	KAH9370355.1 hypothetical protein HPB48_006727 [Haemaphysalis longicornis]	-	GO:0005575//cellular_component;GO:0005622//intracellular;GO:0005623//cell;GO:0005737//cytoplasm;GO:0005773//vacuole;GO:0005774//vacuolar membrane;GO:0005783//endoplasmic reticulum;GO:0012505//endomembrane system;GO:0016020//membrane;GO:0016021//integral component of membrane;GO:0031090//organelle membrane;GO:0031224//intrinsic component of membrane;GO:0043226//organelle;GO:0043227//membrane-bound…	GO:0003674//molecular_function;GO:0005215//transporter activity;GO:0005342//organic acid transmembrane transporter activity;GO:0008509//anion transmembrane transporter activity;GO:0008514//organic anion transmembrane transporter activity;GO:0015075//ion transmembrane transporter activity;GO:0015171//amino acid transmembrane transporter activity;GO:0015318//inorganic solute uptake transmembrane tr…	GO:0003333//amino acid transmembrane transport;GO:0006810//transport;GO:0006811//ion transport;GO:0006812//cation transport;GO:0006814//sodium ion transport;GO:0006820//anion transport;GO:0006865//amino acid transport;GO:0008150//biological_process;GO:0015672//monovalent inorganic cation transport;GO:0015711//organic anion transport;GO:0015849//organic acid transport;GO:0030001//metal ion transpo…
gene-HPB48_006812	6	24	3	6	4	2	0.446	1.421	0.155	0.375	0.235	0.130	0.674	0.246666666666667	-1.4501858213867	0.00246790178775721	0.0155164691720813	CAC	-	-	-	--	KAH9361250.1 hypothetical protein HPB48_006812 [Haemaphysalis longicornis]	-	GO:0005575//cellular_component;GO:0005623//cell;GO:0005886//plasma membrane;GO:0005891//voltage-gated calcium channel complex;GO:0016020//membrane;GO:0016021//integral component of membrane;GO:0016323//basolateral plasma membrane;GO:0016324//apical plasma membrane;GO:0031224//intrinsic component of membrane;GO:0031594//neuromuscular junction;GO:0032991//macromolecular complex;GO:0034702//ion chan…	GO:0003674//molecular_function;GO:0005215//transporter activity;GO:0005216//ion channel activity;GO:0005244//voltage-gated ion channel activity;GO:0005245//voltage-gated calcium channel activity;GO:0005261//cation channel activity;GO:0005262//calcium channel activity;GO:0005488//binding;GO:0005509//calcium ion binding;GO:0008324//cation transmembrane transporter activity;GO:0008331//high voltage-…	GO:0000003//reproduction;GO:0001505//regulation of neurotransmitter levels;GO:0001508//action potential;GO:0002027//regulation of heart rate;GO:0003008//system process;GO:0006810//transport;GO:0006811//ion transport;GO:0006812//cation transport;GO:0006816//calcium ion transport;GO:0006836//neurotransmitter transport;GO:0006873//cellular ion homeostasis;GO:0006874//cellular calcium ion homeostasis…
gene-HPB48_006830	0	11	0	0	0	0	0.000	1.029	0.000	0.000	0.000	0.000	0.343	0.001	-8.42206476617281	0.000977457935940452	0.00686364307513958	inx-10	-	-	-	--	KAH9361268.1 hypothetical protein HPB48_006830 [Haemaphysalis longicornis]	-	-	-	-
gene-HPB48_006831	5	15	7	3	3	1	0.837	2.000	0.813	0.422	0.396	0.147	1.21666666666667	0.321666666666667	-1.9192956164993	0.00132260999628157	0.00893765264486853	--	-	-	-	--	KAH9361269.1 hypothetical protein HPB48_006831 [Haemaphysalis longicornis]	-	GO:0005575//cellular_component;GO:0005576//extracellular region	GO:0003674//molecular_function;GO:0003824//catalytic activity;GO:0004175//endopeptidase activity;GO:0004222//metalloendopeptidase activity;GO:0005488//binding;GO:0005509//calcium ion binding;GO:0008233//peptidase activity;GO:0008237//metallopeptidase activity;GO:0008270//zinc ion binding;GO:0016787//hydrolase activity;GO:0043167//ion binding;GO:0043169//cation binding;GO:0046872//metal ion bindin…	GO:0006508//proteolysis;GO:0006807//nitrogen compound metabolic process;GO:0008150//biological_process;GO:0008152//metabolic process;GO:0019538//protein metabolic process;GO:0043170//macromolecule metabolic process;GO:0044238//primary metabolic process;GO:0071704//organic substance metabolic process;GO:1901564//organonitrogen compound metabolic process
gene-HPB48_006939	6	19	4	1	3	5	0.531	1.339	0.246	0.074	0.210	0.388	0.705333333333333	0.224	-1.65480648933526	0.00166350417350466	0.0109756333128083	--	-	-	-	--	KAH9377256.1 hypothetical protein HPB48_006939 [Haemaphysalis longicornis]	-	-	GO:0005515//protein binding	-
gene-HPB48_006994	1	2	4	2	8	12	0.877	1.397	2.435	1.475	5.540	9.232	1.56966666666667	5.41566666666667	1.78668072210256	0.0081449890056928	0.0433626987318815	--	-	-	-	--	KAH9379294.1 hypothetical protein HPB48_006994 [Haemaphysalis longicornis]	-	GO:0000313//organellar ribosome;GO:0000314//organellar small ribosomal subunit;GO:0005575//cellular_component;GO:0005622//intracellular;GO:0005623//cell;GO:0005634//nucleus;GO:0005635//nuclear envelope;GO:0005737//cytoplasm;GO:0005739//mitochondrion;GO:0005740//mitochondrial envelope;GO:0005743//mitochondrial inner membrane;GO:0005759//mitochondrial matrix;GO:0005761//mitochondrial ribosome;GO:00…	GO:0003674//molecular_function;GO:0003735//structural constituent of ribosome;GO:0005198//structural molecule activity	GO:0006412//translation;GO:0006414//translational elongation;GO:0006415//translational termination;GO:0006518//peptide metabolic process;GO:0006807//nitrogen compound metabolic process;GO:0008150//biological_process;GO:0008152//metabolic process;GO:0009058//biosynthetic process;GO:0009059//macromolecule biosynthetic process;GO:0009987//cellular process;GO:0010467//gene expression;GO:0016043//cell…
gene-HPB48_007071	0	0	0	5	6	4	0.000	0.000	0.000	0.257	0.290	0.215	0.001	0.254	7.98868468677217	6.11420354373494e-05	0.000549840697005612	Nep3	Human Diseases;Organismal Systems;Organismal Systems;Organismal Systems	Neurodegenerative disease;Digestive system;Endocrine system;Immune system	K01389;K01389;K01389;K01389	--	KAH9368935.1 hypothetical protein HPB48_007071 [Haemaphysalis longicornis]	ko05010//Alzheimer disease;ko04974//Protein digestion and absorption;ko04614//Renin-angiotensin system;ko04640//Hematopoietic cell lineage	GO:0005575//cellular_component;GO:0005576//extracellular region;GO:0005615//extracellular space;GO:0005622//intracellular;GO:0005623//cell;GO:0005737//cytoplasm;GO:0005783//endoplasmic reticulum;GO:0012505//endomembrane system;GO:0016020//membrane;GO:0016021//integral component of membrane;GO:0016528//sarcoplasm;GO:0016529//sarcoplasmic reticulum;GO:0031224//intrinsic component of membrane;GO:004…	GO:0003674//molecular_function;GO:0003824//catalytic activity;GO:0004175//endopeptidase activity;GO:0004222//metalloendopeptidase activity;GO:0008233//peptidase activity;GO:0008237//metallopeptidase activity;GO:0016787//hydrolase activity;GO:0070011//peptidase activity, acting on L-amino acid peptides	GO:0006508//proteolysis;GO:0006807//nitrogen compound metabolic process;GO:0008150//biological_process;GO:0008152//metabolic process;GO:0019538//protein metabolic process;GO:0043170//macromolecule metabolic process;GO:0044238//primary metabolic process;GO:0071704//organic substance metabolic process;GO:1901564//organonitrogen compound metabolic process
gene-HPB48_007207	18	16	23	11	9	7	4.276	3.028	3.792	2.197	1.688	1.459	3.69866666666667	1.78133333333333	-1.05404777984955	0.0019452390214663	0.0125703983842558	Alp-m	Metabolism;Metabolism;Metabolism	Global and overview maps;Metabolism of cofactors and vitamins;Metabolism of cofactors and vitamins	K01077;K01077;K01077	--	KAH9369429.1 hypothetical protein HPB48_007207 [Haemaphysalis longicornis]	ko01100//Metabolic pathways;ko00790//Folate biosynthesis;ko00730//Thiamine metabolism	-	GO:0003824//catalytic activity;GO:0016791//phosphatase activity;GO:0046872//metal ion binding	-
gene-HPB48_007347	33	61	19	10	14	7	7.100	10.454	2.837	1.809	2.378	1.321	6.797	1.836	-1.88833206406299	6.16134855010977e-12	1.23156955677762e-10	--	-	-	-	--	KAH9370316.1 hypothetical protein HPB48_007347 [Haemaphysalis longicornis]	-	-	GO:0042302//structural constituent of cuticle	-
gene-HPB48_007412	0	0	0	0	9	0	0.000	0.000	0.000	0.000	1.174	0.000	0.001	0.391333333333333	8.6122541923889	0.0039085941210902	0.0233058205389751	NT5E	Metabolism;Metabolism;Metabolism;Metabolism	Global and overview maps;Nucleotide metabolism;Nucleotide metabolism;Metabolism of cofactors and vitamins	K19970;K19970;K19970;K19970	--	KAH9370251.1 hypothetical protein HPB48_007412 [Haemaphysalis longicornis]	ko01100//Metabolic pathways;ko00230//Purine metabolism;ko00240//Pyrimidine metabolism;ko00760//Nicotinate and nicotinamide metabolism	GO:0009897//external side of plasma membrane;GO:0030288//outer membrane-bounded periplasmic space	GO:0000210//NAD+ diphosphatase activity;GO:0008253//5'-nucleotidase activity;GO:0008663//2',3'-cyclic-nucleotide 2'-phosphodiesterase activity;GO:0016787//hydrolase activity;GO:0030145//manganese ion binding	GO:0006139//nucleobase-containing compound metabolic process;GO:0009166//nucleotide catabolic process;GO:0019677//NAD catabolic process;GO:0051181//cofactor transport
gene-HPB48_007458	6	5	9	13	11	17	4.678	3.105	4.870	8.523	6.772	11.625	4.21766666666667	8.97333333333333	1.08919892447591	0.00717811128004334	0.0392486718731621	--	-	-	-	--	KAH9373820.1 hypothetical protein HPB48_007458 [Haemaphysalis longicornis]	-	-	GO:0000155//phosphorelay sensor kinase activity	GO:0007165//signal transduction
gene-HPB48_007597	8	4	1	0	2	0	0.380	0.151	0.033	0.000	0.075	0.000	0.188	0.025	-2.91073266190291	0.00739219827515612	0.040181078984612	--	Human Diseases;Human Diseases;Human Diseases;Cellular Processes;Environmental Information Processing;Organismal Systems;Human Diseases;Organismal Systems;Human Diseases;Environmental Information Processing	Cancer: overview;Cancer: specific types;Infectious disease: viral;Cellular community - eukaryotes;Signal transduction;Digestive system;Infectious disease: parasitic;Endocrine system;Endocrine and metabolic disease;Signaling molecules and interaction	K06237;K06237;K06237;K06237;K06237;K06237;K06237;K06237;K06237;K06237	--	KAH9365331.1 hypothetical protein HPB48_007597 [Haemaphysalis longicornis]	ko05200//Pathways in cancer;ko05222//Small cell lung cancer;ko05165//Human papillomavirus infection;ko04510//Focal adhesion;ko04151//PI3K-Akt signaling pathway;ko04974//Protein digestion and absorption;ko05146//Amoebiasis;ko04926//Relaxin signaling pathway;ko04933//AGE-RAGE signaling pathway in diabetic complications;ko04512//ECM-receptor interaction	GO:0005575//cellular_component;GO:0005576//extracellular region;GO:0031012//extracellular matrix;GO:0044421//extracellular region part	GO:0003674//molecular_function;GO:0005198//structural molecule activity;GO:0005201//extracellular matrix structural constituent;GO:0005488//binding;GO:0008061//chitin binding;GO:0008144//drug binding;GO:0097367//carbohydrate derivative binding	GO:0006022//aminoglycan metabolic process;GO:0006030//chitin metabolic process;GO:0006040//amino sugar metabolic process;GO:0006807//nitrogen compound metabolic process;GO:0008150//biological_process;GO:0008152//metabolic process;GO:0009987//cellular process;GO:0017144//drug metabolic process;GO:0043170//macromolecule metabolic process;GO:0044237//cellular metabolic process;GO:0071704//organic su…
gene-HPB48_007636	283	478	386	188	188	181	57.630	77.526	54.546	32.191	30.225	32.325	63.234	31.5803333333333	-1.0016740840574	1.19173774105359e-41	7.20366558939264e-40	CYP17A1	Metabolism;Metabolism;Human Diseases;Organismal Systems;Organismal Systems;Organismal Systems	Global and overview maps;Lipid metabolism;Endocrine and metabolic disease;Endocrine system;Endocrine system;Endocrine system	K00512;K00512;K00512;K00512;K00512;K00512	--	KAH9369669.1 hypothetical protein HPB48_007636 [Haemaphysalis longicornis]	ko01100//Metabolic pathways;ko00140//Steroid hormone biosynthesis;ko04934//Cushing syndrome;ko04927//Cortisol synthesis and secretion;ko04913//Ovarian steroidogenesis;ko04917//Prolactin signaling pathway	-	GO:0003676//nucleic acid binding;GO:0005506//iron ion binding;GO:0016705//oxidoreductase activity, acting on paired donors, with incorporation or reduction of molecular oxygen;GO:0020037//heme binding	GO:0055114//oxidation-reduction process
gene-HPB48_007646	14	12	15	41	46	44	5.109	3.488	3.798	12.581	13.253	14.082	4.13166666666667	13.3053333333333	1.6872088833863	1.19226259945018e-12	2.49368598386786e-11	--	-	-	-	--	KAH9369679.1 hypothetical protein HPB48_007646 [Haemaphysalis longicornis]	-	GO:0005575//cellular_component;GO:0005622//intracellular;GO:0005623//cell;GO:0005737//cytoplasm;GO:0005829//cytosol;GO:0005886//plasma membrane;GO:0016020//membrane;GO:0032991//macromolecular complex;GO:0035770//ribonucleoprotein granule;GO:0036464//cytoplasmic ribonucleoprotein granule;GO:0043226//organelle;GO:0043228//non-membrane-bounded organelle;GO:0043229//intracellular organelle;GO:0043232…	GO:0003674//molecular_function;GO:0004807//triose-phosphate isomerase activity;GO:0005068//transmembrane receptor protein tyrosine kinase adaptor activity;GO:0005070//SH3/SH2 adaptor activity;GO:0005102//receptor binding;GO:0005488//binding;GO:0005515//protein binding;GO:0019899//enzyme binding;GO:0019900//kinase binding;GO:0019901//protein kinase binding;GO:0030674//protein binding, bridging;GO:…	GO:0001775//cell activation;GO:0002376//immune system process;GO:0002520//immune system development;GO:0002521//leukocyte differentiation;GO:0006260//DNA replication;GO:0006950//response to stress;GO:0006952//defense response;GO:0006954//inflammatory response;GO:0006955//immune response;GO:0006959//humoral immune response;GO:0007154//cell communication;GO:0007165//signal transduction;GO:0007166//…
gene-HPB48_007931	1	1	2	14	20	5	0.332	0.264	0.460	3.905	5.238	1.455	0.352	3.53266666666667	3.32711029268488	3.1392922984416e-08	4.51145028836502e-07	--	Human Diseases	Infectious disease: viral	K09228	--	KAH9359655.1 hypothetical protein HPB48_007931 [Haemaphysalis longicornis]	ko05168//Herpes simplex virus 1 infection	-	-	-
gene-HPB48_007953	0	1	1	7	3	6	0.000	0.332	0.289	2.452	0.987	2.192	0.207	1.877	3.18072597733155	0.00131428015283105	0.00889503189238096	HSPB1	Environmental Information Processing;Human Diseases;Environmental Information Processing	Signal transduction;Infectious disease: parasitic;Signal transduction	K04455;K04455;K04455	--	KAH9363827.1 hypothetical protein HPB48_007953 [Haemaphysalis longicornis]	ko04010//MAPK signaling pathway;ko05146//Amoebiasis;ko04370//VEGF signaling pathway	GO:0000502//proteasome complex;GO:0005575//cellular_component;GO:0005622//intracellular;GO:0005623//cell;GO:0005634//nucleus;GO:0005737//cytoplasm;GO:0005739//mitochondrion;GO:0005819//spindle;GO:0005829//cytosol;GO:0005856//cytoskeleton;GO:0005886//plasma membrane;GO:0014069//postsynaptic density;GO:0015630//microtubule cytoskeleton;GO:0016020//membrane;GO:0030016//myofibril;GO:0030017//sarcomer…	GO:0003674//molecular_function;GO:0004857//enzyme inhibitor activity;GO:0004860//protein kinase inhibitor activity;GO:0005080//protein kinase C binding;GO:0005488//binding;GO:0005515//protein binding;GO:0008426//protein kinase C inhibitor activity;GO:0019207//kinase regulator activity;GO:0019210//kinase inhibitor activity;GO:0019887//protein kinase regulator activity;GO:0019899//enzyme binding;GO…	GO:0000003//reproduction;GO:0000302//response to reactive oxygen species;GO:0001101//response to acid chemical;GO:0001817//regulation of cytokine production;GO:0001819//positive regulation of cytokine production;GO:0001932//regulation of protein phosphorylation;GO:0001933//negative regulation of protein phosphorylation;GO:0002931//response to ischemia;GO:0006417//regulation of translation;GO:0006…
gene-HPB48_008047	8	14	23	16	36	33	10.893	15.183	21.732	18.319	38.700	39.408	15.936	32.1423333333333	1.01218511097602	0.000194965988606598	0.00160105123230162	SEC61G	Genetic Information Processing;Cellular Processes;Human Diseases;Genetic Information Processing	Folding, sorting and degradation;Transport and catabolism;Infectious disease: bacterial;Folding, sorting and degradation	K07342;K07342;K07342;K07342	--	KAH7944806.1 hypothetical protein HPB49_000747 [Dermacentor silvarum]	ko04141//Protein processing in endoplasmic reticulum;ko04145//Phagosome;ko05110//Vibrio cholerae infection;ko03060//Protein export	GO:0005575//cellular_component;GO:0005622//intracellular;GO:0005623//cell;GO:0005737//cytoplasm;GO:0005783//endoplasmic reticulum;GO:0005784//Sec61 translocon complex;GO:0005789//endoplasmic reticulum membrane;GO:0005791//rough endoplasmic reticulum;GO:0005829//cytosol;GO:0012505//endomembrane system;GO:0016020//membrane;GO:0016021//integral component of membrane;GO:0030176//integral component of…	GO:0003674//molecular_function;GO:0005198//structural molecule activity;GO:0005215//transporter activity;GO:0005488//binding;GO:0005543//phospholipid binding;GO:0008289//lipid binding;GO:0008320//protein transmembrane transporter activity;GO:0008565//protein transporter activity;GO:0015399//primary active transmembrane transporter activity;GO:0015405//P-P-bond-hydrolysis-driven transmembrane tran…	GO:0000003//reproduction;GO:0001555//oocyte growth;GO:0003006//developmental process involved in reproduction;GO:0006605//protein targeting;GO:0006612//protein targeting to membrane;GO:0006613//cotranslational protein targeting to membrane;GO:0006614//SRP-dependent cotranslational protein targeting to membrane;GO:0006616//SRP-dependent cotranslational protein targeting to membrane, translocation;…
gene-HPB48_008090	7	3	7	0	1	1	3.242	1.107	2.249	0.000	0.366	0.406	2.19933333333333	0.257333333333333	-3.09535602529685	0.000729901687116185	0.00529442089747369	ATP1B1	Environmental Information Processing;Environmental Information Processing;Organismal Systems;Organismal Systems;Organismal Systems;Organismal Systems;Organismal Systems;Organismal Systems;Organismal Systems;Organismal Systems;Organismal Systems;Organismal Systems;Organismal Systems;Organismal Systems;Organismal Systems;Organismal Systems;Organismal Systems;Organismal Systems	Signal transduction;Signal transduction;Digestive system;Digestive system;Digestive system;Circulatory system;Endocrine system;Endocrine system;Digestive system;Endocrine system;Endocrine system;Digestive system;Circulatory system;Digestive system;Excretory system;Digestive system;Excretory system;Excretory system	K01540;K01540;K01540;K01540;K01540;K01540;K01540;K01540;K01540;K01540;K01540;K01540;K01540;K01540;K01540;K01540;K01540;K01540	--	KAH9379378.1 hypothetical protein HPB48_008090 [Haemaphysalis longicornis]	ko04024//cAMP signaling pathway;ko04022//cGMP-PKG signaling pathway;ko04972//Pancreatic secretion;ko04974//Protein digestion and absorption;ko04976//Bile secretion;ko04261//Adrenergic signaling in cardiomyocytes;ko04919//Thyroid hormone signaling pathway;ko04925//Aldosterone synthesis and secretion;ko04970//Salivary secretion;ko04911//Insulin secretion;ko04918//Thyroid hormone synthesis;ko04971//…	GO:0005575//cellular_component;GO:0005623//cell;GO:0005886//plasma membrane;GO:0005887//integral component of plasma membrane;GO:0005890//sodium:potassium-exchanging ATPase complex;GO:0016020//membrane;GO:0016021//integral component of membrane;GO:0031224//intrinsic component of membrane;GO:0031226//intrinsic component of plasma membrane;GO:0032991//macromolecular complex;GO:0044425//membrane par…	GO:0005391//sodium:potassium-exchanging ATPase activity	GO:0003008//system process;GO:0006810//transport;GO:0006811//ion transport;GO:0006812//cation transport;GO:0006813//potassium ion transport;GO:0006814//sodium ion transport;GO:0007600//sensory perception;GO:0007605//sensory perception of sound;GO:0008150//biological_process;GO:0009605//response to external stimulus;GO:0009612//response to mechanical stimulus;GO:0009628//response to abiotic stimul…
gene-HPB48_008284	3	7	7	14	13	10	0.327	0.608	0.530	1.285	1.120	0.957	0.488333333333333	1.12066666666667	1.19841905992656	0.00550669167821338	0.0313979600064095	gpr161	Environmental Information Processing	Signal transduction	K08439	--	KAH9377214.1 hypothetical protein HPB48_008284 [Haemaphysalis longicornis]	ko04340//Hedgehog signaling pathway	GO:0016021//integral component of membrane	GO:0004930//G-protein coupled receptor activity;GO:0004984//olfactory receptor activity	GO:0007186//G-protein coupled receptor signaling pathway
gene-HPB48_008333	6	1	4	10	8	15	0.442	0.059	0.205	0.620	0.465	0.969	0.235333333333333	0.684666666666667	1.54069609304702	0.000827684206212174	0.00593516721861889	--	-	-	-	--	KAH9366247.1 hypothetical protein HPB48_008333 [Haemaphysalis longicornis]	-	GO:0005575//cellular_component;GO:0005622//intracellular;GO:0005623//cell;GO:0005737//cytoplasm;GO:0005886//plasma membrane;GO:0005887//integral component of plasma membrane;GO:0005903//brush border;GO:0008021//synaptic vesicle;GO:0009986//cell surface;GO:0012505//endomembrane system;GO:0012506//vesicle membrane;GO:0016020//membrane;GO:0016021//integral component of membrane;GO:0030133//transport…	GO:0003674//molecular_function;GO:0003824//catalytic activity;GO:0004175//endopeptidase activity;GO:0004222//metalloendopeptidase activity;GO:0005488//binding;GO:0008233//peptidase activity;GO:0008237//metallopeptidase activity;GO:0008238//exopeptidase activity;GO:0008270//zinc ion binding;GO:0016787//hydrolase activity;GO:0033218//amide binding;GO:0042277//peptide binding;GO:0043167//ion binding…	GO:0001655//urogenital system development;GO:0001775//cell activation;GO:0001822//kidney development;GO:0001990//regulation of systemic arterial blood pressure by hormone;GO:0001991//regulation of systemic arterial blood pressure by circulatory renin-angiotensin;GO:0002002//regulation of angiotensin levels in blood;GO:0002003//angiotensin maturation;GO:0002252//immune effector process;GO:0002263/…
gene-HPB48_008418	0	0	12.14	0	0	0	0.000	0.000	1.355	0.000	0.000	0.000	0.451666666666667	0.001	-8.81911463552008	0.000977457935940452	0.00686364307513958	--	Human Diseases;Human Diseases;Human Diseases;Human Diseases;Cellular Processes;Human Diseases;Cellular Processes	Neurodegenerative disease;Neurodegenerative disease;Neurodegenerative disease;Neurodegenerative disease;Transport and catabolism;Neurodegenerative disease;Transport and catabolism	K17906;K17906;K17906;K17906;K17906;K17906;K17906	--	KAH9380921.1 hypothetical protein HPB48_008418 [Haemaphysalis longicornis]	ko05010//Alzheimer disease;ko05022//Pathways of neurodegeneration - multiple diseases;ko05014//Amyotrophic lateral sclerosis;ko05016//Huntington disease;ko04140//Autophagy - animal;ko05017//Spinocerebellar ataxia;ko04136//Autophagy - other	-	-	-
gene-HPB48_008656	5	15	8	16	26	15	0.799	1.909	0.887	2.150	3.280	2.102	1.19833333333333	2.51066666666667	1.06704122928757	0.0014152178813616	0.00948330763167642	parpbp	-	-	-	--	KAH9360596.1 hypothetical protein HPB48_008656 [Haemaphysalis longicornis]	-	-	GO:0004003//ATP-dependent DNA helicase activity;GO:0005524//ATP binding	GO:0006268//DNA unwinding involved in DNA replication;GO:0006281//DNA repair;GO:0006310//DNA recombination;GO:0006367//transcription initiation from RNA polymerase II promoter
gene-HPB48_008696	1	8	8	17	8	13	0.179	1.142	0.995	2.562	1.132	2.043	0.772	1.91233333333333	1.30866126466273	0.00267908574711642	0.0167169628562532	NPC1	-	-	-	--	KAH9370416.1 hypothetical protein HPB48_008696 [Haemaphysalis longicornis]	-	GO:0000323//lytic vacuole;GO:0005575//cellular_component;GO:0005576//extracellular region;GO:0005622//intracellular;GO:0005623//cell;GO:0005634//nucleus;GO:0005635//nuclear envelope;GO:0005737//cytoplasm;GO:0005764//lysosome;GO:0005765//lysosomal membrane;GO:0005768//endosome;GO:0005770//late endosome;GO:0005773//vacuole;GO:0005774//vacuolar membrane;GO:0005783//endoplasmic reticulum;GO:0005794//…	GO:0001618//virus receptor activity;GO:0003674//molecular_function;GO:0004888//transmembrane signaling receptor activity;GO:0005215//transporter activity;GO:0005319//lipid transporter activity;GO:0005488//binding;GO:0005496//steroid binding;GO:0008289//lipid binding;GO:0015248//sterol transporter activity;GO:0015485//cholesterol binding;GO:0032934//sterol binding;GO:0036094//small molecule bindin…	GO:0006066//alcohol metabolic process;GO:0006082//organic acid metabolic process;GO:0006464//cellular protein modification process;GO:0006486//protein glycosylation;GO:0006629//lipid metabolic process;GO:0006807//nitrogen compound metabolic process;GO:0006810//transport;GO:0006869//lipid transport;GO:0006897//endocytosis;GO:0006914//autophagy;GO:0007034//vacuolar transport;GO:0007041//lysosomal t…
gene-HPB48_008821	11	14	10	11	0	1.66	1.546	1.567	0.975	1.300	0.000	0.205	1.36266666666667	0.501666666666667	-1.44163170929056	0.00209651414207705	0.0134491917429377	--	-	-	-	--	KAH9380488.1 hypothetical protein HPB48_008821 [Haemaphysalis longicornis]	-	GO:0005577//fibrinogen complex;GO:0005815//microtubule organizing center	GO:0003676//nucleic acid binding;GO:0005102//receptor binding;GO:0005515//protein binding;GO:0008270//zinc ion binding;GO:0008817//cob(I)yrinic acid a,c-diamide adenosyltransferase activity	GO:0009236//cobalamin biosynthetic process;GO:0030168//platelet activation;GO:0051258//protein polymerization
gene-HPB48_008867	11	6	3	1	1	2	2.875	1.249	0.544	0.220	0.206	0.459	1.556	0.295	-2.39905520073699	0.00154704833601071	0.0102650246059707	--	-	-	-	--	KAH9380751.1 hypothetical protein HPB48_008867 [Haemaphysalis longicornis]	-	GO:0016021//integral component of membrane	GO:0008527//taste receptor activity	GO:0050909//sensory perception of taste;GO:0050912//detection of chemical stimulus involved in sensory perception of taste
gene-HPB48_008996	9	15	11	5	5	5	1.107	1.469	0.939	0.517	0.485	0.539	1.17166666666667	0.513666666666667	-1.18965782744512	0.00942781038566454	0.0492823728629537	CLCA2	Organismal Systems;Organismal Systems	Digestive system;Endocrine system	K05028;K05028	--	KAH9381424.1 hypothetical protein HPB48_008996 [Haemaphysalis longicornis]	ko04972//Pancreatic secretion;ko04924//Renin secretion	-	-	-
gene-HPB48_009067	17.62	14.19	19.79	6.76	5.81	10.21	14.884	9.547	11.600	4.802	3.875	7.564	12.0103333333333	5.41366666666667	-1.14959822701374	0.00152626733971169	0.0101577913376953	--	-	-	-	--	KAH9367513.1 hypothetical protein HPB48_009067 [Haemaphysalis longicornis]	-	-	-	-
gene-HPB48_009445	0	56	3	16	4	1	0.000	7.978	0.372	2.407	0.565	0.157	2.78333333333333	1.043	-1.41607453900785	5.63153495761376e-05	0.000508776065251289	--	-	-	-	--	KAH9373400.1 hypothetical protein HPB48_009445 [Haemaphysalis longicornis]	-	GO:0005575//cellular_component;GO:0005576//extracellular region	GO:0003674//molecular_function;GO:0003824//catalytic activity;GO:0004099//chitin deacetylase activity;GO:0004553//hydrolase activity, hydrolyzing O-glycosyl compounds;GO:0004568//chitinase activity;GO:0005488//binding;GO:0008061//chitin binding;GO:0008144//drug binding;GO:0016787//hydrolase activity;GO:0016798//hydrolase activity, acting on glycosyl bonds;GO:0016810//hydrolase activity, acting on…	GO:0005975//carbohydrate metabolic process;GO:0006022//aminoglycan metabolic process;GO:0006026//aminoglycan catabolic process;GO:0006030//chitin metabolic process;GO:0006032//chitin catabolic process;GO:0006040//amino sugar metabolic process;GO:0006807//nitrogen compound metabolic process;GO:0008150//biological_process;GO:0008152//metabolic process;GO:0009056//catabolic process;GO:0009057//macro…
gene-HPB48_009616	3	19	37	8	7	5	2.632	13.275	22.523	5.901	4.848	3.847	12.81	4.86533333333333	-1.39665992036568	4.41625415586493e-05	0.000405717401622731	Cyp3a13	Metabolism;Human Diseases;Metabolism;Human Diseases;Metabolism;Metabolism	Global and overview maps;Cancer: overview;Metabolism of cofactors and vitamins;Cancer: overview;Lipid metabolism;Lipid metabolism	K07424;K07424;K07424;K07424;K07424;K07424	--	KAH9365723.1 hypothetical protein HPB48_009616 [Haemaphysalis longicornis]	ko01100//Metabolic pathways;ko05207//Chemical carcinogenesis - receptor activation;ko00830//Retinol metabolism;ko05204//Chemical carcinogenesis - DNA adducts;ko00140//Steroid hormone biosynthesis;ko00591//Linoleic acid metabolism	GO:0005575//cellular_component;GO:0005622//intracellular;GO:0005623//cell;GO:0005737//cytoplasm;GO:0005783//endoplasmic reticulum;GO:0005789//endoplasmic reticulum membrane;GO:0012505//endomembrane system;GO:0016020//membrane;GO:0031090//organelle membrane;GO:0031984//organelle subcompartment;GO:0042175//nuclear outer membrane-endoplasmic reticulum membrane network;GO:0043226//organelle;GO:004322…	GO:0003674//molecular_function;GO:0003824//catalytic activity;GO:0004497//monooxygenase activity;GO:0005488//binding;GO:0005506//iron ion binding;GO:0016491//oxidoreductase activity;GO:0016705//oxidoreductase activity, acting on paired donors, with incorporation or reduction of molecular oxygen;GO:0016712//oxidoreductase activity, acting on paired donors, with incorporation or reduction of molecu…	GO:0008150//biological_process;GO:0008152//metabolic process;GO:0055114//oxidation-reduction process
gene-HPB48_009620	14	18	13	45	18	38	5.753	5.891	3.707	15.549	5.840	13.695	5.117	11.6946666666667	1.19248060264827	1.29214756600676e-06	1.5092214930982e-05	Traf4	-	-	-	--	KAH9365719.1 hypothetical protein HPB48_009620 [Haemaphysalis longicornis]	-	GO:0005575//cellular_component;GO:0005622//intracellular;GO:0005623//cell;GO:0005634//nucleus;GO:0005737//cytoplasm;GO:0043226//organelle;GO:0043227//membrane-bounded organelle;GO:0043229//intracellular organelle;GO:0043231//intracellular membrane-bounded organelle;GO:0044424//intracellular part;GO:0044464//cell part	GO:0003674//molecular_function;GO:0003824//catalytic activity;GO:0004842//ubiquitin-protein transferase activity;GO:0005488//binding;GO:0008270//zinc ion binding;GO:0016740//transferase activity;GO:0018492//carbon-monoxide dehydrogenase (acceptor) activity;GO:0019787//ubiquitin-like protein transferase activity;GO:0043167//ion binding;GO:0043169//cation binding;GO:0043565//sequence-specific DNA b…	GO:0000003//reproduction;GO:0006085//acetyl-CoA biosynthetic process;GO:0006355//regulation of transcription, DNA-templated;GO:0006464//cellular protein modification process;GO:0006807//nitrogen compound metabolic process;GO:0007276//gamete generation;GO:0007283//spermatogenesis;GO:0008150//biological_process;GO:0008152//metabolic process;GO:0009987//cellular process;GO:0016567//protein ubiquitin…
gene-HPB48_009651	25	29	52	135	103	61	9.051	8.362	13.063	41.095	29.439	19.367	10.1586666666667	29.967	1.56066360307717	9.49814277202013e-24	3.38889110263355e-22	--	-	-	-	--	KAH9360486.1 hypothetical protein HPB48_009651 [Haemaphysalis longicornis]	-	-	GO:0003676//nucleic acid binding	-
gene-HPB48_009652	89	133	205	442	387	149	44.859	53.392	71.701	187.326	153.997	65.864	56.6506666666667	135.729	1.26056416248717	4.22699567123659e-53	3.20486439039016e-51	--	-	-	-	--	KAH9360485.1 hypothetical protein HPB48_009652 [Haemaphysalis longicornis]	-	-	-	-
gene-HPB48_009701	8	11	7	1	3	5	3.215	3.521	1.952	0.338	0.952	1.762	2.896	1.01733333333333	-1.50926914096984	0.00600237722613385	0.0338078179339399	--	-	-	-	--	KAH9361229.1 hypothetical protein HPB48_009701 [Haemaphysalis longicornis]	-	-	-	GO:0006355//regulation of transcription, DNA-templated
gene-HPB48_009729	0	1	7	4	5	15	0.000	0.190	1.157	0.801	0.940	3.134	0.449	1.625	1.85565236806203	0.00333473495225044	0.0202618265319811	nac-1	-	-	-	--	KAH9376821.1 hypothetical protein HPB48_009729 [Haemaphysalis longicornis]	-	GO:0005887//integral component of plasma membrane;GO:0016020//membrane;GO:0016021//integral component of membrane	GO:0008509//anion transmembrane transporter activity;GO:0022857//transmembrane transporter activity	GO:0006820//anion transport;GO:0055085//transmembrane transport
gene-HPB48_009730	4	0	1	0	23	0	1.921	0.000	0.333	0.000	8.719	0.000	0.751333333333333	2.90633333333333	1.95167516332572	0.00151725086097311	0.0101054307627857	--	-	-	-	--	KAH9376822.1 hypothetical protein HPB48_009730 [Haemaphysalis longicornis]	-	GO:0005575//cellular_component;GO:0016020//membrane;GO:0016021//integral component of membrane;GO:0031224//intrinsic component of membrane;GO:0044425//membrane part	GO:0003674//molecular_function;GO:0005215//transporter activity;GO:0005342//organic acid transmembrane transporter activity;GO:0008028//monocarboxylic acid transmembrane transporter activity;GO:0008509//anion transmembrane transporter activity;GO:0008514//organic anion transmembrane transporter activity;GO:0015075//ion transmembrane transporter activity;GO:0015169//glycerol-3-phosphate transmembr…	GO:0006810//transport;GO:0006811//ion transport;GO:0006820//anion transport;GO:0008150//biological_process;GO:0015711//organic anion transport;GO:0015718//monocarboxylic acid transport;GO:0015794//glycerol-3-phosphate transport;GO:0015849//organic acid transport;GO:0034220//ion transmembrane transport;GO:0046942//carboxylic acid transport;GO:0051179//localization;GO:0051234//establishment of loca…
gene-HPB48_009741	144	280	206	82	106	84	27.484	42.563	27.283	13.160	15.972	14.060	32.4433333333333	14.3973333333333	-1.17212043316124	2.27819713626666e-30	1.02228284762578e-28	--	-	-	-	--	KAH9376833.1 hypothetical protein HPB48_009741 [Haemaphysalis longicornis]	-	GO:0005575//cellular_component;GO:0016020//membrane;GO:0016021//integral component of membrane;GO:0031224//intrinsic component of membrane;GO:0044425//membrane part	GO:0003674//molecular_function;GO:0005215//transporter activity;GO:0005342//organic acid transmembrane transporter activity;GO:0008028//monocarboxylic acid transmembrane transporter activity;GO:0008509//anion transmembrane transporter activity;GO:0008514//organic anion transmembrane transporter activity;GO:0015075//ion transmembrane transporter activity;GO:0015318//inorganic solute uptake transme…	GO:0006810//transport;GO:0006811//ion transport;GO:0006820//anion transport;GO:0008150//biological_process;GO:0015711//organic anion transport;GO:0015718//monocarboxylic acid transport;GO:0015849//organic acid transport;GO:0034220//ion transmembrane transport;GO:0046942//carboxylic acid transport;GO:0051179//localization;GO:0051234//establishment of localization;GO:0055085//transmembrane transpor…
gene-HPB48_009942	262	379	299	131	156	130	76.365	87.982	60.475	32.106	35.897	33.231	74.9406666666667	33.7446666666667	-1.15108930912357	1.09276118061466e-42	6.74444532175857e-41	Zc2hc1b	-	-	-	--	KAH9375733.1 hypothetical protein HPB48_009942 [Haemaphysalis longicornis]	-	GO:0000109//nucleotide-excision repair complex;GO:0005575//cellular_component	GO:0003674//molecular_function;GO:0005488//binding;GO:0043167//ion binding;GO:0043169//cation binding;GO:0046872//metal ion binding	GO:0006289//nucleotide-excision repair;GO:0008150//biological_process
gene-HPB48_010078	6.85	3.79	3	0	0	0	1.590	0.701	0.483	0.000	0.000	0.000	0.924666666666667	0.001	-9.85278957160245	0.000122255551234001	0.00103988159874569	At3g55350	-	-	-	--	KAH9375387.1 hypothetical protein HPB48_010078 [Haemaphysalis longicornis]	-	-	GO:0003677//DNA binding;GO:0003779//actin binding;GO:0004803//transposase activity;GO:0016788//hydrolase activity, acting on ester bonds	GO:0006313//transposition, DNA-mediated;GO:0007010//cytoskeleton organization
gene-HPB48_010229	5	11	18	4	8	2	3.404	5.965	8.504	2.290	4.300	1.194	5.95766666666667	2.59466666666667	-1.19919819720402	0.00796677742862616	0.0425556073396703	Slc16a3	-	-	-	--	KAH9377025.1 hypothetical protein HPB48_010229 [Haemaphysalis longicornis]	-	-	GO:0015297//antiporter activity;GO:0022857//transmembrane transporter activity	GO:0055085//transmembrane transport
gene-HPB48_010251	6	8	7	15	14	16	2.477	2.630	2.005	5.207	4.563	5.793	2.37066666666667	5.18766666666667	1.12979295880371	0.00308151798404907	0.0189656757660683	DHX37	-	-	-	--	KAH9377047.1 hypothetical protein HPB48_010251 [Haemaphysalis longicornis]	-	GO:0005575//cellular_component;GO:0005622//intracellular;GO:0005623//cell;GO:0005634//nucleus;GO:0005654//nucleoplasm;GO:0005730//nucleolus;GO:0005737//cytoplasm;GO:0005739//mitochondrion;GO:0030684//preribosome;GO:0030686//90S preribosome;GO:0031974//membrane-enclosed lumen;GO:0031981//nuclear lumen;GO:0032040//small-subunit processome;GO:0032991//macromolecular complex;GO:0043226//organelle;GO:…	GO:0000166//nucleotide binding;GO:0003674//molecular_function;GO:0003676//nucleic acid binding;GO:0003723//RNA binding;GO:0003724//RNA helicase activity;GO:0003824//catalytic activity;GO:0004004//ATP-dependent RNA helicase activity;GO:0004386//helicase activity;GO:0005488//binding;GO:0005524//ATP binding;GO:0008026//ATP-dependent helicase activity;GO:0008144//drug binding;GO:0008186//RNA-dependen…	GO:0000462//maturation of SSU-rRNA from tricistronic rRNA transcript (SSU-rRNA, 5.8S rRNA, LSU-rRNA);GO:0006139//nucleobase-containing compound metabolic process;GO:0006364//rRNA processing;GO:0006396//RNA processing;GO:0006725//cellular aromatic compound metabolic process;GO:0006807//nitrogen compound metabolic process;GO:0008150//biological_process;GO:0008152//metabolic process;GO:0009987//cell…
gene-HPB48_010282	12	14	10	11	0	3	2.564	2.382	1.483	1.976	0.000	0.562	2.143	0.846	-1.3409022815566	0.00261267970371974	0.0163548170777332	INTS12	-	-	-	--	KAH9366611.1 hypothetical protein HPB48_010282 [Haemaphysalis longicornis]	-	GO:0000428//DNA-directed RNA polymerase complex;GO:0005575//cellular_component;GO:0005622//intracellular;GO:0005623//cell;GO:0005634//nucleus;GO:0005654//nucleoplasm;GO:0016591//DNA-directed RNA polymerase II, holoenzyme;GO:0030880//RNA polymerase complex;GO:0031974//membrane-enclosed lumen;GO:0031981//nuclear lumen;GO:0032039//integrator complex;GO:0032991//macromolecular complex;GO:0043226//org…	GO:0003674//molecular_function;GO:0005488//binding;GO:0043167//ion binding;GO:0043169//cation binding;GO:0046872//metal ion binding	GO:0006139//nucleobase-containing compound metabolic process;GO:0006351//transcription, DNA-templated;GO:0006366//transcription from RNA polymerase II promoter;GO:0006396//RNA processing;GO:0006725//cellular aromatic compound metabolic process;GO:0006807//nitrogen compound metabolic process;GO:0008150//biological_process;GO:0008152//metabolic process;GO:0009058//biosynthetic process;GO:0009059//m…
gene-HPB48_010651	0	0	1	2	16	0	0.000	0.000	0.330	0.799	6.002	0.000	0.11	2.267	4.36520896221613	7.64680405140604e-05	0.000675237365784299	SULT1C2	-	-	-	--	KAH9378367.1 hypothetical protein HPB48_010651 [Haemaphysalis longicornis]	-	-	GO:0008146//sulfotransferase activity	-
gene-HPB48_010689	1	1	4	11.55	10	5	0.151	0.120	0.420	1.469	1.194	0.663	0.230333333333333	1.10866666666667	2.26703055289902	0.000325225370536511	0.00255047448405583	--	Human Diseases	Infectious disease: viral	K09228	--	KAH9369630.1 hypothetical protein HPB48_010689 [Haemaphysalis longicornis]	ko05168//Herpes simplex virus 1 infection	-	GO:0003677//DNA binding;GO:0003700//transcription factor activity, sequence-specific DNA binding;GO:0016987//sigma factor activity	GO:0006281//DNA repair;GO:0006352//DNA-templated transcription, initiation;GO:0006355//regulation of transcription, DNA-templated;GO:0051382//kinetochore assembly
gene-HPB48_010756	4	8	8	21	11	17	2.212	3.523	3.069	9.763	4.802	8.243	2.93466666666667	7.60266666666667	1.37330889404639	0.000246361566917587	0.00198602198078843	CYPA	Human Diseases;Human Diseases;Human Diseases;Human Diseases;Human Diseases;Human Diseases;Human Diseases;Human Diseases;Environmental Information Processing;Human Diseases;Environmental Information Processing;Organismal Systems	Neurodegenerative disease;Neurodegenerative disease;Neurodegenerative disease;Neurodegenerative disease;Neurodegenerative disease;Neurodegenerative disease;Infectious disease: parasitic;Cancer: overview;Signal transduction;Cardiovascular disease;Signal transduction;Immune system	K09565;K09565;K09565;K09565;K09565;K09565;K09565;K09565;K09565;K09565;K09565;K09565	--	KAH9381084.1 hypothetical protein HPB48_010756 [Haemaphysalis longicornis]	ko05010//Alzheimer disease;ko05022//Pathways of neurodegeneration - multiple diseases;ko05016//Huntington disease;ko05017//Spinocerebellar ataxia;ko05012//Parkinson disease;ko05020//Prion disease;ko05145//Toxoplasmosis;ko05208//Chemical carcinogenesis - reactive oxygen species;ko04022//cGMP-PKG signaling pathway;ko05415//Diabetic cardiomyopathy;ko04020//Calcium signaling pathway;ko04613//Neutroph…	GO:0005575//cellular_component;GO:0005622//intracellular;GO:0005623//cell;GO:0005737//cytoplasm;GO:0005739//mitochondrion;GO:0005740//mitochondrial envelope;GO:0005743//mitochondrial inner membrane;GO:0005757//mitochondrial permeability transition pore complex;GO:0005759//mitochondrial matrix;GO:0016020//membrane;GO:0016021//integral component of membrane;GO:0019866//organelle inner membrane;GO:0…	GO:0003674//molecular_function;GO:0003755//peptidyl-prolyl cis-trans isomerase activity;GO:0003824//catalytic activity;GO:0005488//binding;GO:0008144//drug binding;GO:0016018//cyclosporin A binding;GO:0016853//isomerase activity;GO:0016859//cis-trans isomerase activity;GO:0033218//amide binding;GO:0042277//peptide binding	GO:0000302//response to reactive oxygen species;GO:0000413//protein peptidyl-prolyl isomerization;GO:0002082//regulation of oxidative phosphorylation;GO:0002931//response to ischemia;GO:0006140//regulation of nucleotide metabolic process;GO:0006457//protein folding;GO:0006464//cellular protein modification process;GO:0006807//nitrogen compound metabolic process;GO:0006810//transport;GO:0006839//m…
gene-HPB48_010757	3	9	22	31	20	26	0.316	0.754	1.606	2.743	1.661	2.399	0.892	2.26766666666667	1.34609297313048	1.37991180037424e-05	0.000137834460923242	KIF11	-	-	-	--	KAH9381085.1 hypothetical protein HPB48_010757 [Haemaphysalis longicornis]	-	GO:0000922//spindle pole;GO:0005575//cellular_component;GO:0005622//intracellular;GO:0005623//cell;GO:0005737//cytoplasm;GO:0005813//centrosome;GO:0005815//microtubule organizing center;GO:0005819//spindle;GO:0005829//cytosol;GO:0005856//cytoskeleton;GO:0005871//kinesin complex;GO:0005874//microtubule;GO:0005875//microtubule associated complex;GO:0005876//spindle microtubule;GO:0015630//microtubu…	GO:0000166//nucleotide binding;GO:0003674//molecular_function;GO:0003712//transcription cofactor activity;GO:0003774//motor activity;GO:0003777//microtubule motor activity;GO:0003824//catalytic activity;GO:0005488//binding;GO:0005515//protein binding;GO:0005524//ATP binding;GO:0008017//microtubule binding;GO:0008092//cytoskeletal protein binding;GO:0008144//drug binding;GO:0008574//ATP-dependent …	GO:0000226//microtubule cytoskeleton organization;GO:0000278//mitotic cell cycle;GO:0000280//nuclear division;GO:0002376//immune system process;GO:0002478//antigen processing and presentation of exogenous peptide antigen;GO:0002495//antigen processing and presentation of peptide antigen via MHC class II;GO:0002504//antigen processing and presentation of peptide or polysaccharide antigen via MHC c…
gene-HPB48_011031	25	41.92	24.87	14.73	12.92	8	4.058	5.420	2.801	2.011	1.656	1.139	4.093	1.602	-1.35328451903437	1.68528944542939e-06	1.93753211405901e-05	--	-	-	-	--	KAH9377058.1 hypothetical protein HPB48_011031 [Haemaphysalis longicornis]	-	GO:0005575//cellular_component;GO:0005576//extracellular region;GO:0005615//extracellular space;GO:0044421//extracellular region part	GO:0003674//molecular_function;GO:0003824//catalytic activity;GO:0008484//sulfuric ester hydrolase activity	GO:0000003//reproduction;GO:0008150//biological_process;GO:0008152//metabolic process;GO:0032501//multicellular organismal process;GO:0032504//multicellular organism reproduction
gene-HPB48_011063	1	14	34	6	0	4	0.351	3.913	8.279	1.770	0.000	1.231	4.181	1.00033333333333	-2.06336722516701	3.34539505119409e-06	3.6940049560894e-05	--	-	-	-	--	KAH9359895.1 hypothetical protein HPB48_011063 [Haemaphysalis longicornis]	-	-	-	-
gene-HPB48_011212	2	3	5	14	14	14	0.483	0.577	0.837	2.841	2.668	2.963	0.632333333333333	2.824	2.15898291058086	9.13975502359883e-06	9.36332503582432e-05	CPVL	-	-	-	--	KAH9363904.1 hypothetical protein HPB48_011212 [Haemaphysalis longicornis]	-	-	GO:0003674//molecular_function;GO:0003824//catalytic activity;GO:0004180//carboxypeptidase activity;GO:0004185//serine-type carboxypeptidase activity;GO:0008233//peptidase activity;GO:0008236//serine-type peptidase activity;GO:0008238//exopeptidase activity;GO:0016787//hydrolase activity;GO:0017171//serine hydrolase activity;GO:0070008//serine-type exopeptidase activity;GO:0070011//peptidase acti…	GO:0006403//RNA localization;GO:0006508//proteolysis;GO:0006807//nitrogen compound metabolic process;GO:0006810//transport;GO:0008150//biological_process;GO:0008152//metabolic process;GO:0009056//catabolic process;GO:0009057//macromolecule catabolic process;GO:0009234//menaquinone biosynthetic process;GO:0009987//cellular process;GO:0015931//nucleobase-containing compound transport;GO:0019538//pr…
gene-HPB48_011265	6	6	9	2	1	1	2.058	1.639	2.142	0.577	0.271	0.301	1.94633333333333	0.383	-2.34534251314637	0.000912633351396483	0.0064756840060767	--	-	-	-	--	KAH9370098.1 hypothetical protein HPB48_011265 [Haemaphysalis longicornis]	-	-	-	-
gene-HPB48_011334	48	114	118	30	40	54	11.709	22.148	19.974	6.153	7.703	11.552	17.9436666666667	8.46933333333333	-1.08315440846309	3.20972832695162e-13	6.91900995969104e-12	SULT1C4	-	-	-	--	KAH9378076.1 hypothetical protein HPB48_011334 [Haemaphysalis longicornis]	-	-	GO:0008146//sulfotransferase activity	-
gene-HPB48_011529	0	0	0	1	0	7	0.000	0.000	0.000	0.178	0.000	1.299	0.001	0.492333333333333	8.94349161004363	0.00781614622828452	0.0419420415361576	OXTR	-	-	-	--	KAH9369577.1 hypothetical protein HPB48_011529 [Haemaphysalis longicornis]	-	GO:0005575//cellular_component;GO:0005623//cell;GO:0005886//plasma membrane;GO:0016020//membrane;GO:0016021//integral component of membrane;GO:0031224//intrinsic component of membrane;GO:0044425//membrane part;GO:0044464//cell part;GO:0071944//cell periphery	GO:0003674//molecular_function;GO:0004888//transmembrane signaling receptor activity;GO:0004930//G-protein coupled receptor activity;GO:0038023//signaling receptor activity;GO:0060089//molecular transducer activity	GO:0007154//cell communication;GO:0007165//signal transduction;GO:0007186//G-protein coupled receptor signaling pathway;GO:0008150//biological_process;GO:0009987//cellular process;GO:0023052//signaling;GO:0050789//regulation of biological process;GO:0050794//regulation of cellular process;GO:0050896//response to stimulus;GO:0051716//cellular response to stimulus;GO:0065007//biological regulation
gene-HPB48_011943	3.41	4.5	8	6.5	20.88	12.09	0.584	0.613	0.950	0.935	2.822	1.815	0.715666666666667	1.85733333333333	1.37587306674248	0.00102114079837562	0.00711714657036325	--	-	-	-	--	KAH9378163.1 hypothetical protein HPB48_011943 [Haemaphysalis longicornis]	-	GO:0005615//extracellular space;GO:0031411//gas vesicle	GO:0003700//transcription factor activity, sequence-specific DNA binding	GO:0006355//regulation of transcription, DNA-templated;GO:0006357//regulation of transcription from RNA polymerase II promoter;GO:0010506//regulation of autophagy;GO:0031412//gas vesicle organization
gene-HPB48_012102	8	13	8	26	21	12	2.765	3.578	1.918	7.555	5.729	3.637	2.75366666666667	5.64033333333333	1.03442649500052	0.00117816602682974	0.00807321402880214	WDR74	-	-	-	--	KAH9375418.1 hypothetical protein HPB48_012102 [Haemaphysalis longicornis]	-	GO:0005575//cellular_component;GO:0005622//intracellular;GO:0005623//cell;GO:0005634//nucleus;GO:0005730//nucleolus;GO:0030684//preribosome;GO:0030687//preribosome, large subunit precursor;GO:0031974//membrane-enclosed lumen;GO:0031981//nuclear lumen;GO:0032991//macromolecular complex;GO:0043226//organelle;GO:0043227//membrane-bounded organelle;GO:0043228//non-membrane-bounded organelle;GO:004322…	GO:0003674//molecular_function;GO:0005515//protein binding	GO:0001701//in utero embryonic development;GO:0001824//blastocyst development;GO:0001825//blastocyst formation;GO:0006139//nucleobase-containing compound metabolic process;GO:0006364//rRNA processing;GO:0006396//RNA processing;GO:0006725//cellular aromatic compound metabolic process;GO:0006807//nitrogen compound metabolic process;GO:0006952//defense response;GO:0007275//multicellular organism dev…
gene-HPB48_012268	6	7	21.75	33	16.76	19	2.737	2.543	6.885	12.657	6.036	7.601	4.055	8.76466666666667	1.11199730974347	0.000344957099108835	0.00268843392703784	Rrs1	-	-	-	--	KAH9379396.1 hypothetical protein HPB48_012268 [Haemaphysalis longicornis]	-	GO:0000228//nuclear chromosome;GO:0000793//condensed chromosome;GO:0000794//condensed nuclear chromosome;GO:0001650//fibrillar center;GO:0005575//cellular_component;GO:0005622//intracellular;GO:0005623//cell;GO:0005634//nucleus;GO:0005654//nucleoplasm;GO:0005694//chromosome;GO:0005730//nucleolus;GO:0005737//cytoplasm;GO:0005783//endoplasmic reticulum;GO:0012505//endomembrane system;GO:0030684//pr…	GO:0003674//molecular_function;GO:0003676//nucleic acid binding;GO:0003723//RNA binding;GO:0005488//binding;GO:0008097//5S rRNA binding;GO:0019843//rRNA binding;GO:0097159//organic cyclic compound binding;GO:1901363//heterocyclic compound binding	GO:0000027//ribosomal large subunit assembly;GO:0000054//ribosomal subunit export from nucleus;GO:0000055//ribosomal large subunit export from nucleus;GO:0000070//mitotic sister chromatid segregation;GO:0000278//mitotic cell cycle;GO:0000280//nuclear division;GO:0000447//endonucleolytic cleavage in ITS1 to separate SSU-rRNA from 5.8S rRNA and LSU-rRNA from tricistronic rRNA transcript (SSU-rRNA, …
gene-HPB48_012281	25	5	215.98	4	5	11	3.840	0.612	23.019	0.517	0.606	1.482	9.157	0.868333333333333	-3.39855415077267	8.72084576888514e-47	5.78866705942225e-45	HSP70B2	Human Diseases;Cellular Processes;Environmental Information Processing;Human Diseases;Genetic Information Processing;Human Diseases;Human Diseases;Genetic Information Processing;Organismal Systems;Organismal Systems;Human Diseases;Organismal Systems	Cardiovascular disease;Transport and catabolism;Signal transduction;Neurodegenerative disease;Folding, sorting and degradation;Infectious disease: parasitic;Infectious disease: viral;Transcription;Aging;Endocrine system;Infectious disease: bacterial;Immune system	K03283;K03283;K03283;K03283;K03283;K03283;K03283;K03283;K03283;K03283;K03283;K03283	--	KAH9376078.1 hypothetical protein HPB48_012281 [Haemaphysalis longicornis]	ko05417//Lipid and atherosclerosis;ko04144//Endocytosis;ko04010//MAPK signaling pathway;ko05020//Prion disease;ko04141//Protein processing in endoplasmic reticulum;ko05145//Toxoplasmosis;ko05162//Measles;ko03040//Spliceosome;ko04213//Longevity regulating pathway - multiple species;ko04915//Estrogen signaling pathway;ko05134//Legionellosis;ko04612//Antigen processing and presentation	-	GO:0003674//molecular_function;GO:0004856//xylulokinase activity;GO:0005515//protein binding;GO:0005524//ATP binding;GO:0016773//phosphotransferase activity, alcohol group as acceptor;GO:0016887//ATPase activity;GO:0051082//unfolded protein binding	GO:0005975//carbohydrate metabolic process;GO:0005997//xylulose metabolic process;GO:0006457//protein folding;GO:0006950//response to stress;GO:0030436//asexual sporulation;GO:0042732//D-xylose metabolic process
gene-HPB48_012470	0	1	6	31	45	28	0.000	0.118	0.617	3.860	5.262	3.637	0.245	4.253	4.11762720062319	3.78603167358026e-24	1.37029417979993e-22	--	-	-	-	--	KAH9374472.1 hypothetical protein HPB48_012470 [Haemaphysalis longicornis]	-	-	-	-
gene-HPB48_012630	4.01	14.05	6.01	15	13.03	23.01	0.869	2.425	0.904	2.733	2.229	4.373	1.39933333333333	3.11166666666667	1.15294785582142	0.00108717574184633	0.00752002410502436	Cyp3a41a	Metabolism;Human Diseases;Metabolism;Human Diseases;Metabolism;Metabolism	Global and overview maps;Cancer: overview;Metabolism of cofactors and vitamins;Cancer: overview;Lipid metabolism;Lipid metabolism	K07424;K07424;K07424;K07424;K07424;K07424	--	KAH9368440.1 hypothetical protein HPB48_012630 [Haemaphysalis longicornis]	ko01100//Metabolic pathways;ko05207//Chemical carcinogenesis - receptor activation;ko00830//Retinol metabolism;ko05204//Chemical carcinogenesis - DNA adducts;ko00140//Steroid hormone biosynthesis;ko00591//Linoleic acid metabolism	-	GO:0000287//magnesium ion binding;GO:0004721//phosphoprotein phosphatase activity;GO:0005506//iron ion binding;GO:0016705//oxidoreductase activity, acting on paired donors, with incorporation or reduction of molecular oxygen;GO:0020037//heme binding;GO:0030145//manganese ion binding	GO:0055114//oxidation-reduction process
gene-HPB48_013023	298	252	484	617	587	1200	79.261	53.383	89.331	137.990	123.261	279.917	73.9916666666667	180.389333333333	1.28567933154717	2.85486671944157e-137	5.5183632521953e-135	CTRB2	Organismal Systems;Organismal Systems	Digestive system;Digestive system	K01346;K01346	--	KAH9377512.1 hypothetical protein HPB48_013023 [Haemaphysalis longicornis]	ko04972//Pancreatic secretion;ko04974//Protein digestion and absorption	GO:0000323//lytic vacuole;GO:0005575//cellular_component;GO:0005576//extracellular region;GO:0005615//extracellular space;GO:0005622//intracellular;GO:0005623//cell;GO:0005737//cytoplasm;GO:0005764//lysosome;GO:0005773//vacuole;GO:0043226//organelle;GO:0043227//membrane-bounded organelle;GO:0043229//intracellular organelle;GO:0043231//intracellular membrane-bounded organelle;GO:0044421//extracell…	GO:0003674//molecular_function;GO:0003824//catalytic activity;GO:0004175//endopeptidase activity;GO:0004252//serine-type endopeptidase activity;GO:0008233//peptidase activity;GO:0008236//serine-type peptidase activity;GO:0016787//hydrolase activity;GO:0017171//serine hydrolase activity;GO:0070011//peptidase activity, acting on L-amino acid peptides	GO:0006508//proteolysis;GO:0006807//nitrogen compound metabolic process;GO:0007584//response to nutrient;GO:0007586//digestion;GO:0008150//biological_process;GO:0008152//metabolic process;GO:0009056//catabolic process;GO:0009057//macromolecule catabolic process;GO:0009605//response to external stimulus;GO:0009636//response to toxic substance;GO:0009719//response to endogenous stimulus;GO:0009725/…
gene-HPB48_013128	10	26	15	6	5	6	4.905	10.157	5.105	2.475	1.936	2.581	6.72233333333333	2.33066666666667	-1.52821939771687	6.7991037988528e-05	0.000605550561123143	--	-	-	-	--	KAH9382527.1 hypothetical protein HPB48_013128 [Haemaphysalis longicornis]	-	GO:0005575//cellular_component;GO:0005622//intracellular;GO:0005623//cell;GO:0005634//nucleus;GO:0005654//nucleoplasm;GO:0005737//cytoplasm;GO:0031974//membrane-enclosed lumen;GO:0031981//nuclear lumen;GO:0043226//organelle;GO:0043227//membrane-bounded organelle;GO:0043229//intracellular organelle;GO:0043231//intracellular membrane-bounded organelle;GO:0043233//organelle lumen;GO:0044422//organel…	GO:0000981//RNA polymerase II transcription factor activity, sequence-specific DNA binding;GO:0003674//molecular_function;GO:0003676//nucleic acid binding;GO:0003677//DNA binding;GO:0003700//transcription factor activity, sequence-specific DNA binding;GO:0005488//binding;GO:0005515//protein binding;GO:0008270//zinc ion binding;GO:0043167//ion binding;GO:0043169//cation binding;GO:0046872//metal i…	GO:0006355//regulation of transcription, DNA-templated;GO:0006357//regulation of transcription from RNA polymerase II promoter;GO:0008150//biological_process;GO:0009889//regulation of biosynthetic process;GO:0010468//regulation of gene expression;GO:0010556//regulation of macromolecule biosynthetic process;GO:0019219//regulation of nucleobase-containing compound metabolic process;GO:0019222//regu…
gene-HPB48_013347	200	229	396	603	622	392	27.111	24.724	37.250	68.732	66.567	46.603	29.695	60.634	1.02990696694926	2.66197407057943e-62	2.3412061950746e-60	--	Cellular Processes	Transport and catabolism	K12489	--	KAH9365811.1 hypothetical protein HPB48_013347 [Haemaphysalis longicornis]	ko04144//Endocytosis	-	-	-
gene-HPB48_013513	2	1	2	11	4	7	1.941	0.773	1.347	8.977	3.065	5.958	1.35366666666667	6	2.14808997418007	0.00151725086097311	0.0101054307627857	Casp14	Cellular Processes	Cell growth and death	K02186	--	KAH9378285.1 hypothetical protein HPB48_013513 [Haemaphysalis longicornis]	ko04210//Apoptosis	-	-	-
gene-HPB48_013616	0	0	0	2	2	4	0.000	0.000	0.000	0.268	0.251	0.559	0.001	0.359333333333333	8.48917896203135	0.00781614622828452	0.0419420415361576	--	-	-	-	--	KAH9367261.1 hypothetical protein HPB48_013616 [Haemaphysalis longicornis]	-	-	-	-
gene-HPB48_013803	5	12	17	29	36	13	0.907	1.733	2.140	4.423	5.155	2.068	1.59333333333333	3.882	1.28475200056671	1.37991180037424e-05	0.000137834460923242	--	Organismal Systems	Digestive system	K14616	--	KAH9378835.1 hypothetical protein HPB48_013803 [Haemaphysalis longicornis]	ko04977//Vitamin digestion and absorption	-	GO:0003676//nucleic acid binding;GO:0008270//zinc ion binding	-
gene-HPB48_013880	9	8	19	29	22	21	6.675	4.726	9.779	18.086	12.882	13.660	7.06	14.876	1.07524656445345	0.000329834073253761	0.00258201217113202	PHPT1	-	-	-	--	KAH9369875.1 hypothetical protein HPB48_013880 [Haemaphysalis longicornis]	-	GO:0005575//cellular_component;GO:0005622//intracellular;GO:0005623//cell;GO:0005737//cytoplasm;GO:0005829//cytosol;GO:0044424//intracellular part;GO:0044444//cytoplasmic part;GO:0044464//cell part	GO:0003674//molecular_function;GO:0003824//catalytic activity;GO:0004721//phosphoprotein phosphatase activity;GO:0005246//calcium channel regulator activity;GO:0005488//binding;GO:0005515//protein binding;GO:0008200//ion channel inhibitor activity;GO:0016247//channel regulator activity;GO:0016248//channel inhibitor activity;GO:0016787//hydrolase activity;GO:0016788//hydrolase activity, acting on …	GO:0000003//reproduction;GO:0002682//regulation of immune system process;GO:0002683//negative regulation of immune system process;GO:0002791//regulation of peptide secretion;GO:0002793//positive regulation of peptide secretion;GO:0003006//developmental process involved in reproduction;GO:0006464//cellular protein modification process;GO:0006470//protein dephosphorylation;GO:0006793//phosphorus me…
gene-HPB48_014154	0	2	3	12	22	2	0.000	0.588	0.769	3.727	6.415	0.648	0.452333333333333	3.59666666666667	2.99120223895653	1.87253889500329e-07	2.43984882689688e-06	--	-	-	-	--	KAH9363064.1 hypothetical protein HPB48_014154 [Haemaphysalis longicornis]	-	-	-	-
gene-HPB48_014215	13	20	6	7	8	1	2.797	3.427	0.896	1.266	1.359	0.189	2.37333333333333	0.938	-1.33925491261723	0.00267908574711642	0.0167169628562532	REPTOR	-	-	-	--	KAH9363003.1 hypothetical protein HPB48_014215 [Haemaphysalis longicornis]	-	-	GO:0003700//transcription factor activity, sequence-specific DNA binding	GO:0006355//regulation of transcription, DNA-templated
gene-HPB48_014303	104	130	167	314	320	268	13.535	13.475	15.082	34.361	32.879	30.589	14.0306666666667	32.6096666666667	1.21671613385758	1.62133990538735e-47	1.10113393574376e-45	--	-	-	-	--	KAH9362915.1 hypothetical protein HPB48_014303 [Haemaphysalis longicornis]	-	-	-	-
gene-HPB48_014370	10	11	23	4	3	4	1.024	0.897	1.634	0.344	0.243	0.359	1.185	0.315333333333333	-1.90993747116738	1.41315039694557e-05	0.000140754900805621	Duox1	Environmental Information Processing;Organismal Systems;Organismal Systems	Signal transduction;Endocrine system;Immune system	K13411;K13411;K13411	--	KAH9369450.1 hypothetical protein HPB48_014370 [Haemaphysalis longicornis]	ko04013//MAPK signaling pathway - fly;ko04918//Thyroid hormone synthesis;ko04624//Toll and Imd signaling pathway	-	GO:0005509//calcium ion binding;GO:0005515//protein binding;GO:0016491//oxidoreductase activity	GO:0055114//oxidation-reduction process
gene-HPB48_014525	2	3	4	16	5	9	0.894	1.069	1.241	6.017	1.765	3.530	1.068	3.77066666666667	1.81990797240069	0.00106887891104765	0.0074138722576215	--	Human Diseases	Infectious disease: viral	K09228	zf-C2H2	KAH9380358.1 hypothetical protein HPB48_014525 [Haemaphysalis longicornis]	ko05168//Herpes simplex virus 1 infection	GO:0005575//cellular_component;GO:0005622//intracellular;GO:0005623//cell;GO:0005634//nucleus;GO:0043226//organelle;GO:0043227//membrane-bounded organelle;GO:0043229//intracellular organelle;GO:0043231//intracellular membrane-bounded organelle;GO:0044424//intracellular part;GO:0044464//cell part	GO:0000981//RNA polymerase II transcription factor activity, sequence-specific DNA binding;GO:0003674//molecular_function;GO:0003676//nucleic acid binding;GO:0003677//DNA binding;GO:0003700//transcription factor activity, sequence-specific DNA binding;GO:0005488//binding;GO:0005515//protein binding;GO:0008270//zinc ion binding;GO:0043167//ion binding;GO:0043169//cation binding;GO:0046872//metal i…	GO:0006139//nucleobase-containing compound metabolic process;GO:0006281//DNA repair;GO:0006351//transcription, DNA-templated;GO:0006355//regulation of transcription, DNA-templated;GO:0006357//regulation of transcription from RNA polymerase II promoter;GO:0006725//cellular aromatic compound metabolic process;GO:0006807//nitrogen compound metabolic process;GO:0008150//biological_process;GO:0008152/…
gene-HPB48_014529	46	37	103	99	127	138	10.597	6.789	16.466	19.178	23.099	27.882	11.284	23.3863333333333	1.05138711295064	9.58442130493629e-16	2.36783666789086e-14	CTSB	Cellular Processes;Cellular Processes;Organismal Systems;Cellular Processes;Organismal Systems;Organismal Systems	Transport and catabolism;Transport and catabolism;Immune system;Cell growth and death;Endocrine system;Immune system	K01363;K01363;K01363;K01363;K01363;K01363	--	KAH9380362.1 hypothetical protein HPB48_014529 [Haemaphysalis longicornis]	ko04140//Autophagy - animal;ko04142//Lysosome;ko04621//NOD-like receptor signaling pathway;ko04210//Apoptosis;ko04924//Renin secretion;ko04612//Antigen processing and presentation	-	GO:0004197//cysteine-type endopeptidase activity;GO:0008234//cysteine-type peptidase activity	GO:0006508//proteolysis;GO:0050790//regulation of catalytic activity
gene-HPB48_015009	9	7	11	21	26	24	6.900	4.274	5.852	13.537	15.736	16.136	5.67533333333333	15.1363333333333	1.41523873044093	3.75416122264591e-06	4.11693864752752e-05	SLC8A2	Environmental Information Processing;Environmental Information Processing;Organismal Systems;Organismal Systems;Environmental Information Processing;Human Diseases;Human Diseases;Organismal Systems;Organismal Systems;Human Diseases;Organismal Systems;Organismal Systems	Signal transduction;Signal transduction;Digestive system;Circulatory system;Signal transduction;Cardiovascular disease;Cardiovascular disease;Circulatory system;Sensory system;Cardiovascular disease;Digestive system;Excretory system	K05849;K05849;K05849;K05849;K05849;K05849;K05849;K05849;K05849;K05849;K05849;K05849	--	KAH9365929.1 hypothetical protein HPB48_015009 [Haemaphysalis longicornis]	ko04022//cGMP-PKG signaling pathway;ko04020//Calcium signaling pathway;ko04974//Protein digestion and absorption;ko04261//Adrenergic signaling in cardiomyocytes;ko04371//Apelin signaling pathway;ko05414//Dilated cardiomyopathy;ko05410//Hypertrophic cardiomyopathy;ko04260//Cardiac muscle contraction;ko04740//Olfactory transduction;ko05412//Arrhythmogenic right ventricular cardiomyopathy;ko04978//M…	GO:0005575//cellular_component;GO:0005887//integral component of plasma membrane;GO:0016020//membrane;GO:0016021//integral component of membrane;GO:0031224//intrinsic component of membrane;GO:0044425//membrane part	GO:0003674//molecular_function;GO:0005215//transporter activity;GO:0005432//calcium:sodium antiporter activity;GO:0008324//cation transmembrane transporter activity;GO:0015075//ion transmembrane transporter activity;GO:0015077//monovalent inorganic cation transmembrane transporter activity;GO:0015081//sodium ion transmembrane transporter activity;GO:0015085//calcium ion transmembrane transporter …	GO:0006810//transport;GO:0006811//ion transport;GO:0006812//cation transport;GO:0006814//sodium ion transport;GO:0006816//calcium ion transport;GO:0006874//cellular calcium ion homeostasis;GO:0006883//cellular sodium ion homeostasis;GO:0007154//cell communication;GO:0008150//biological_process;GO:0009987//cellular process;GO:0015672//monovalent inorganic cation transport;GO:0030001//metal ion tra…
gene-HPB48_015118	7	40	18	7	6	9	0.646	2.939	1.152	0.543	0.437	0.728	1.579	0.569333333333333	-1.4716656969609	1.90142929611346e-05	0.000186018583529676	unc-71	-	-	-	--	KAH9370127.1 hypothetical protein HPB48_015118 [Haemaphysalis longicornis]	-	GO:0005575//cellular_component;GO:0005576//extracellular region;GO:0005623//cell;GO:0005886//plasma membrane;GO:0016020//membrane;GO:0016021//integral component of membrane;GO:0031224//intrinsic component of membrane;GO:0042600//chorion;GO:0044425//membrane part;GO:0044464//cell part;GO:0071944//cell periphery	GO:0003674//molecular_function;GO:0003824//catalytic activity;GO:0004175//endopeptidase activity;GO:0004222//metalloendopeptidase activity;GO:0005213//structural constituent of chorion;GO:0008233//peptidase activity;GO:0008237//metallopeptidase activity;GO:0016787//hydrolase activity;GO:0070011//peptidase activity, acting on L-amino acid peptides	GO:0006508//proteolysis;GO:0006509//membrane protein ectodomain proteolysis;GO:0006807//nitrogen compound metabolic process;GO:0007155//cell adhesion;GO:0007304//chorion-containing eggshell formation;GO:0008150//biological_process;GO:0008152//metabolic process;GO:0009987//cellular process;GO:0016043//cellular component organization;GO:0019538//protein metabolic process;GO:0022610//biological adhe…
gene-HPB48_015226	27	59	59	18	23	7	17.721	30.842	26.871	9.934	11.918	4.029	25.1446666666667	8.627	-1.54332156719082	8.88448780090079e-12	1.75003516705313e-10	--	-	-	-	--	KAH9362811.1 hypothetical protein HPB48_015226 [Haemaphysalis longicornis]	-	-	-	-
gene-HPB48_015387	30	37	52	89	88	59	4.584	4.503	5.514	11.436	10.617	7.907	4.867	9.98666666666667	1.03697044334646	6.12853386239263e-11	1.13355321387473e-09	CHAF1B	-	-	-	--	KAH9381893.1 hypothetical protein HPB48_015387 [Haemaphysalis longicornis]	-	GO:0000228//nuclear chromosome;GO:0000775//chromosome, centromeric region;GO:0000785//chromatin;GO:0000790//nuclear chromatin;GO:0005575//cellular_component;GO:0005622//intracellular;GO:0005623//cell;GO:0005634//nucleus;GO:0005654//nucleoplasm;GO:0005657//replication fork;GO:0005694//chromosome;GO:0005737//cytoplasm;GO:0005829//cytosol;GO:0030117//membrane coat;GO:0031974//membrane-enclosed lumen…	GO:0003674//molecular_function;GO:0003682//chromatin binding;GO:0005198//structural molecule activity;GO:0005488//binding;GO:0005515//protein binding;GO:0042393//histone binding;GO:0051082//unfolded protein binding	GO:0000278//mitotic cell cycle;GO:0000724//double-strand break repair via homologous recombination;GO:0000725//recombinational repair;GO:0006139//nucleobase-containing compound metabolic process;GO:0006259//DNA metabolic process;GO:0006260//DNA replication;GO:0006261//DNA-dependent DNA replication;GO:0006281//DNA repair;GO:0006302//double-strand break repair;GO:0006310//DNA recombination;GO:00063…
gene-HPB48_015539	168	268	181	66	73	43	47.598	60.475	35.586	15.723	16.329	10.685	47.8863333333333	14.2456666666667	-1.74909083406136	4.56124087248364e-53	3.42872764730714e-51	PNLIPRP1	Metabolism;Organismal Systems;Metabolism;Organismal Systems	Global and overview maps;Digestive system;Lipid metabolism;Digestive system	K14074;K14074;K14074;K14074	--	KAH9362547.1 hypothetical protein HPB48_015539 [Haemaphysalis longicornis]	ko01100//Metabolic pathways;ko04972//Pancreatic secretion;ko00561//Glycerolipid metabolism;ko04975//Fat digestion and absorption	GO:0005575//cellular_component	GO:0003674//molecular_function;GO:0003824//catalytic activity;GO:0004465//lipoprotein lipase activity;GO:0004806//triglyceride lipase activity;GO:0016298//lipase activity;GO:0016787//hydrolase activity;GO:0016788//hydrolase activity, acting on ester bonds;GO:0052689//carboxylic ester hydrolase activity;GO:0070205//2-succinyl-6-hydroxy-2,4-cyclohexadiene-1-carboxylate synthase activity	GO:0006629//lipid metabolic process;GO:0008150//biological_process;GO:0008152//metabolic process;GO:0009056//catabolic process;GO:0009234//menaquinone biosynthetic process;GO:0016042//lipid catabolic process;GO:0044238//primary metabolic process;GO:0071704//organic substance metabolic process;GO:1901575//organic substance catabolic process
gene-HPB48_015845	39	72	113	187	143	100	8.294	12.195	16.675	33.438	24.008	18.650	12.388	25.3653333333333	1.03391483134983	7.40172496814628e-18	2.04389862150225e-16	Esf1	-	-	-	--	KAH9365277.1 hypothetical protein HPB48_015845 [Haemaphysalis longicornis]	-	GO:0005575//cellular_component;GO:0005622//intracellular;GO:0005623//cell;GO:0005634//nucleus;GO:0005654//nucleoplasm;GO:0005730//nucleolus;GO:0031974//membrane-enclosed lumen;GO:0031981//nuclear lumen;GO:0043226//organelle;GO:0043227//membrane-bounded organelle;GO:0043228//non-membrane-bounded organelle;GO:0043229//intracellular organelle;GO:0043231//intracellular membrane-bounded organelle;GO:0…	GO:0003674//molecular_function;GO:0003676//nucleic acid binding;GO:0003723//RNA binding;GO:0005488//binding;GO:0097159//organic cyclic compound binding;GO:1901363//heterocyclic compound binding	GO:0006139//nucleobase-containing compound metabolic process;GO:0006351//transcription, DNA-templated;GO:0006355//regulation of transcription, DNA-templated;GO:0006364//rRNA processing;GO:0006396//RNA processing;GO:0006725//cellular aromatic compound metabolic process;GO:0006807//nitrogen compound metabolic process;GO:0008150//biological_process;GO:0008152//metabolic process;GO:0009058//biosynthe…
gene-HPB48_015893	16	15	19	3	3	5	11.404	8.515	9.397	1.798	1.688	3.125	9.772	2.20366666666667	-2.14874784963993	7.65154501142945e-07	9.21853950349617e-06	CTSL	Cellular Processes;Cellular Processes;Human Diseases;Cellular Processes;Human Diseases;Cellular Processes;Organismal Systems;Human Diseases	Transport and catabolism;Transport and catabolism;Cancer: overview;Cell growth and death;Cardiovascular disease;Transport and catabolism;Immune system;Immune disease	K01365;K01365;K01365;K01365;K01365;K01365;K01365;K01365	--	KAH9382244.1 hypothetical protein HPB48_015893 [Haemaphysalis longicornis]	ko04140//Autophagy - animal;ko04142//Lysosome;ko05205//Proteoglycans in cancer;ko04210//Apoptosis;ko05418//Fluid shear stress and atherosclerosis;ko04145//Phagosome;ko04612//Antigen processing and presentation;ko05323//Rheumatoid arthritis	-	GO:0008234//cysteine-type peptidase activity	GO:0006508//proteolysis
gene-HPB48_015923	10	31	36	8	9	7	4.516	11.151	11.282	3.038	3.209	2.773	8.983	3.00666666666667	-1.57903240110776	4.30428263444795e-07	5.3811180909694e-06	GSTM1	Metabolism;Human Diseases;Human Diseases;Human Diseases;Human Diseases;Metabolism;Human Diseases;Organismal Systems;Human Diseases;Human Diseases;Metabolism;Metabolism;Metabolism	Global and overview maps;Cancer: overview;Cancer: overview;Cancer: overview;Cancer: overview;Metabolism of other amino acids;Cancer: specific types;Aging;Drug resistance: antineoplastic;Cardiovascular disease;Xenobiotics biodegradation and metabolism;Xenobiotics biodegradation and metabolism;Xenobiotics biodegradation and metabolism	K00799;K00799;K00799;K00799;K00799;K00799;K00799;K00799;K00799;K00799;K00799;K00799;K00799	--	KAH9382227.1 hypothetical protein HPB48_015923 [Haemaphysalis longicornis]	ko01100//Metabolic pathways;ko05200//Pathways in cancer;ko05207//Chemical carcinogenesis - receptor activation;ko05208//Chemical carcinogenesis - reactive oxygen species;ko05204//Chemical carcinogenesis - DNA adducts;ko00480//Glutathione metabolism;ko05225//Hepatocellular carcinoma;ko04212//Longevity regulating pathway - worm;ko01524//Platinum drug resistance;ko05418//Fluid shear stress and ather…	GO:0005575//cellular_component;GO:0005576//extracellular region;GO:0005622//intracellular;GO:0005623//cell;GO:0005737//cytoplasm;GO:0005829//cytosol;GO:0032991//macromolecular complex;GO:0043209//myelin sheath;GO:0044421//extracellular region part;GO:0044424//intracellular part;GO:0044444//cytoplasmic part;GO:0044464//cell part;GO:0045171//intercellular bridge	GO:0003674//molecular_function;GO:0003824//catalytic activity;GO:0004364//glutathione transferase activity;GO:0005488//binding;GO:0005496//steroid binding;GO:0005515//protein binding;GO:0008289//lipid binding;GO:0016034//maleylacetoacetate isomerase activity;GO:0016151//nickel cation binding;GO:0016740//transferase activity;GO:0016765//transferase activity, transferring alkyl or aryl (other than …	GO:0001101//response to acid chemical;GO:0003008//system process;GO:0006518//peptide metabolic process;GO:0006559//L-phenylalanine catabolic process;GO:0006572//tyrosine catabolic process;GO:0006575//cellular modified amino acid metabolic process;GO:0006749//glutathione metabolic process;GO:0006790//sulfur compound metabolic process;GO:0006805//xenobiotic metabolic process;GO:0006807//nitrogen co…
gene-HPB48_015960	70	108	105	328	309	231	13.388	16.451	13.935	52.749	46.657	38.747	14.5913333333333	46.051	1.65812076435181	3.88443086121099e-72	3.9044079342115e-70	--	Human Diseases;Human Diseases;Human Diseases;Cellular Processes;Human Diseases;Genetic Information Processing;Human Diseases;Human Diseases;Cellular Processes;Human Diseases;Organismal Systems;Environmental Information Processing;Human Diseases;Human Diseases;Human Diseases;Human Diseases;Human Diseases;Human Diseases;Environmental Information Processing;Environmental Information Processing;Organ…	Cancer: overview;Infectious disease: viral;Infectious disease: bacterial;Transport and catabolism;Infectious disease: viral;Folding, sorting and degradation;Infectious disease: bacterial;Cardiovascular disease;Transport and catabolism;Infectious disease: viral;Immune system;Signal transduction;Infectious disease: viral;Endocrine and metabolic disease;Infectious disease: bacterial;Cancer: specific…	K03175;K03175;K03175;K03175;K03175;K03175;K03175;K03175;K03175;K03175;K03175;K03175;K03175;K03175;K03175;K03175;K03175;K03175;K03175;K03175;K03175;K03175;K03175;K03175;K03175;K03175;K03175;K03175;K03175;K03175;K03175;K03175;K03175;K03175	--	KAH9365900.1 hypothetical protein HPB48_015960 [Haemaphysalis longicornis]	ko05200//Pathways in cancer;ko05168//Herpes simplex virus 1 infection;ko05131//Shigellosis;ko04140//Autophagy - animal;ko05170//Human immunodeficiency virus 1 infection;ko04120//Ubiquitin mediated proteolysis;ko05132//Salmonella infection;ko05417//Lipid and atherosclerosis;ko04144//Endocytosis;ko05169//Epstein-Barr virus infection;ko04621//NOD-like receptor signaling pathway;ko04010//MAPK signali…	GO:0005575//cellular_component;GO:0005622//intracellular;GO:0005623//cell;GO:0005737//cytoplasm;GO:0005739//mitochondrion;GO:0005768//endosome;GO:0005829//cytosol;GO:0005886//plasma membrane;GO:0005887//integral component of plasma membrane;GO:0009898//cytoplasmic side of plasma membrane;GO:0012505//endomembrane system;GO:0016020//membrane;GO:0016021//integral component of membrane;GO:0019028//vi…	GO:0003674//molecular_function;GO:0003824//catalytic activity;GO:0004842//ubiquitin-protein transferase activity;GO:0005102//receptor binding;GO:0005126//cytokine receptor binding;GO:0005164//tumor necrosis factor receptor binding;GO:0005198//structural molecule activity;GO:0005488//binding;GO:0005515//protein binding;GO:0005524//ATP binding;GO:0008270//zinc ion binding;GO:0016740//transferase ac…	GO:0000023//maltose metabolic process;GO:0001817//regulation of cytokine production;GO:0002218//activation of innate immune response;GO:0002221//pattern recognition receptor signaling pathway;GO:0002224//toll-like receptor signaling pathway;GO:0002253//activation of immune response;GO:0002376//immune system process;GO:0002682//regulation of immune system process;GO:0002684//positive regulation of…
gene-HPB48_015997	23	4	3	2	95	2	9.044	1.253	0.819	0.661	29.493	0.690	3.70533333333333	10.2813333333333	1.47235213344736	8.80232979437025e-09	1.34871934741265e-07	--	-	-	-	--	KAH9368961.1 hypothetical protein HPB48_015997 [Haemaphysalis longicornis]	-	-	-	GO:0006952//defense response
gene-HPB48_016160	0	26	0	3	0	0	0.000	5.997	0.000	0.731	0.000	0.000	1.999	0.243666666666667	-3.03629766151334	2.75474331784565e-05	0.000263204426729522	SYT4	-	-	-	--	KAH9370732.1 hypothetical protein HPB48_016160 [Haemaphysalis longicornis]	-	GO:0005575//cellular_component;GO:0005622//intracellular;GO:0005623//cell;GO:0005737//cytoplasm;GO:0005886//plasma membrane;GO:0008021//synaptic vesicle;GO:0012505//endomembrane system;GO:0016020//membrane;GO:0016021//integral component of membrane;GO:0016324//apical plasma membrane;GO:0030133//transport vesicle;GO:0031224//intrinsic component of membrane;GO:0031410//cytoplasmic vesicle;GO:003159…	GO:0000149//SNARE binding;GO:0001786//phosphatidylserine binding;GO:0003674//molecular_function;GO:0005488//binding;GO:0005515//protein binding;GO:0005543//phospholipid binding;GO:0005544//calcium-dependent phospholipid binding;GO:0008289//lipid binding;GO:0019905//syntaxin binding;GO:0030276//clathrin binding;GO:0043167//ion binding;GO:0043168//anion binding;GO:0072341//modified amino acid bindi…	GO:0001505//regulation of neurotransmitter levels;GO:0006810//transport;GO:0006836//neurotransmitter transport;GO:0006887//exocytosis;GO:0007154//cell communication;GO:0007267//cell-cell signaling;GO:0007268//synaptic transmission;GO:0007269//neurotransmitter secretion;GO:0008150//biological_process;GO:0009987//cellular process;GO:0010638//positive regulation of organelle organization;GO:0010646/…
gene-HPB48_016184	2	5	6	10	20	7	0.198	0.394	0.412	0.831	1.561	0.607	0.334666666666667	0.999666666666667	1.57872225291797	0.000472187287482125	0.00359134713274894	cep120	-	-	-	--	KAH9370756.1 hypothetical protein HPB48_016184 [Haemaphysalis longicornis]	-	GO:0005575//cellular_component;GO:0005622//intracellular;GO:0005623//cell;GO:0005737//cytoplasm;GO:0005813//centrosome;GO:0005814//centriole;GO:0005815//microtubule organizing center;GO:0005856//cytoskeleton;GO:0015630//microtubule cytoskeleton;GO:0043226//organelle;GO:0043228//non-membrane-bounded organelle;GO:0043229//intracellular organelle;GO:0043232//intracellular non-membrane-bounded organe…	GO:0003674//molecular_function;GO:0005488//binding;GO:0005515//protein binding;GO:0005524//ATP binding;GO:0008022//protein C-terminus binding	GO:0000226//microtubule cytoskeleton organization;GO:0006810//transport;GO:0006996//organelle organization;GO:0007010//cytoskeleton organization;GO:0007017//microtubule-based process;GO:0007049//cell cycle;GO:0007051//spindle organization;GO:0007059//chromosome segregation;GO:0007097//nuclear migration;GO:0007098//centrosome cycle;GO:0007275//multicellular organism development;GO:0007399//nervous…
gene-HPB48_016277	10	10	30	59	44	111	5.243	4.176	10.915	26.011	18.213	51.041	6.778	31.755	2.22805222813211	2.14661476798112e-27	8.78115203925299e-26	Cpa2	Organismal Systems;Organismal Systems	Digestive system;Digestive system	K01298;K01298	--	KAH9365499.1 hypothetical protein HPB48_016277 [Haemaphysalis longicornis]	ko04972//Pancreatic secretion;ko04974//Protein digestion and absorption	GO:0005575//cellular_component;GO:0005576//extracellular region;GO:0005615//extracellular space;GO:0005622//intracellular;GO:0005623//cell;GO:0005737//cytoplasm;GO:0005773//vacuole;GO:0043226//organelle;GO:0043227//membrane-bounded organelle;GO:0043229//intracellular organelle;GO:0043231//intracellular membrane-bounded organelle;GO:0044421//extracellular region part;GO:0044424//intracellular part…	GO:0003674//molecular_function;GO:0003824//catalytic activity;GO:0004180//carboxypeptidase activity;GO:0004181//metallocarboxypeptidase activity;GO:0005488//binding;GO:0008233//peptidase activity;GO:0008235//metalloexopeptidase activity;GO:0008237//metallopeptidase activity;GO:0008238//exopeptidase activity;GO:0008270//zinc ion binding;GO:0016787//hydrolase activity;GO:0043167//ion binding;GO:004…	GO:0006508//proteolysis;GO:0006807//nitrogen compound metabolic process;GO:0007039//protein catabolic process in the vacuole;GO:0008150//biological_process;GO:0008152//metabolic process;GO:0009056//catabolic process;GO:0009057//macromolecule catabolic process;GO:0009987//cellular process;GO:0019538//protein metabolic process;GO:0030163//protein catabolic process;GO:0043170//macromolecule metaboli…
gene-HPB48_016427	1	1	6	11	5	6	0.257	0.205	1.070	2.377	1.014	1.352	0.510666666666667	1.581	1.63038357115457	0.0081449890056928	0.0433626987318815	HEATR1	Genetic Information Processing	Translation	K14550	--	KAH9374585.1 hypothetical protein HPB48_016427 [Haemaphysalis longicornis]	ko03008//Ribosome biogenesis in eukaryotes	GO:0000785//chromatin;GO:0000792//heterochromatin;GO:0001650//fibrillar center;GO:0005575//cellular_component;GO:0005622//intracellular;GO:0005623//cell;GO:0005634//nucleus;GO:0005654//nucleoplasm;GO:0005694//chromosome;GO:0005730//nucleolus;GO:0005732//small nucleolar ribonucleoprotein complex;GO:0005737//cytoplasm;GO:0005739//mitochondrion;GO:0016020//membrane;GO:0016021//integral component of …	GO:0003674//molecular_function;GO:0003676//nucleic acid binding;GO:0003723//RNA binding;GO:0005488//binding;GO:0030515//snoRNA binding;GO:0097159//organic cyclic compound binding;GO:1901363//heterocyclic compound binding	GO:0000447//endonucleolytic cleavage in ITS1 to separate SSU-rRNA from 5.8S rRNA and LSU-rRNA from tricistronic rRNA transcript (SSU-rRNA, 5.8S rRNA, LSU-rRNA);GO:0000460//maturation of 5.8S rRNA;GO:0000462//maturation of SSU-rRNA from tricistronic rRNA transcript (SSU-rRNA, 5.8S rRNA, LSU-rRNA);GO:0000466//maturation of 5.8S rRNA from tricistronic rRNA transcript (SSU-rRNA, 5.8S rRNA, LSU-rRNA);…
gene-HPB48_016442	1	6	4	13	10	6	0.354	1.690	0.982	3.865	2.792	1.861	1.00866666666667	2.83933333333333	1.49310274233359	0.00338791743462993	0.020535309329821	--	-	-	-	--	KAH9360548.1 hypothetical protein HPB48_016442 [Haemaphysalis longicornis]	-	-	GO:0008853//exodeoxyribonuclease III activity	GO:0006281//DNA repair
gene-HPB48_016462	11	18	26	38	43	26	5.366	6.994	8.802	15.588	16.562	11.124	7.054	14.4246666666667	1.03202449976842	1.79105792536898e-05	0.000176200832814543	GLO3	Metabolism;Metabolism;Cellular Processes;Metabolism	Global and overview maps;Global and overview maps;Transport and catabolism;Carbohydrate metabolism	K11517;K11517;K11517;K11517	--	KAH9367352.1 hypothetical protein HPB48_016462 [Haemaphysalis longicornis]	ko01100//Metabolic pathways;ko01200//Carbon metabolism;ko04146//Peroxisome;ko00630//Glyoxylate and dicarboxylate metabolism	-	GO:0016491//oxidoreductase activity	-
gene-HPB48_016638	0	0	0	0	0	20.02	0.000	0.000	0.000	0.000	0.000	4.376	0.001	1.45866666666667	10.5104345220714	9.57016880611945e-07	1.14050995460461e-05	--	-	-	-	--	KAH9377844.1 hypothetical protein HPB48_016638 [Haemaphysalis longicornis]	-	-	-	-
gene-HPB48_016639	0	2	0	1.04	0	16.86	0.000	0.346	0.000	0.190	0.000	3.212	0.115333333333333	1.134	3.29753919802666	0.000221760206370302	0.00180507266545748	--	-	-	-	--	KAH9377843.1 hypothetical protein HPB48_016639 [Haemaphysalis longicornis]	-	-	-	-
gene-HPB48_016856	6	2	16	25	26	16	3.358	0.892	6.214	11.765	11.489	7.854	3.488	10.3693333333333	1.57185119794861	3.85657308957196e-06	4.22135162698013e-05	--	-	-	-	--	KAH9365758.1 hypothetical protein HPB48_016856 [Haemaphysalis longicornis]	-	GO:0016021//integral component of membrane	-	-
gene-HPB48_017056	1	7	2	20	22	17	0.931	5.190	1.292	15.655	16.169	13.879	2.471	15.2343333333333	2.62415945213229	3.99531436468843e-10	6.9375695631658e-09	--	-	-	-	--	KAH9381651.1 hypothetical protein HPB48_017056 [Haemaphysalis longicornis]	-	-	-	-
gene-HPB48_017112	252	273	280	432	389	840	35.754	30.850	27.568	51.538	43.573	104.523	31.3906666666667	66.5446666666667	1.08398737474878	1.31809200762931e-71	1.29526471587707e-69	--	-	-	-	--	KAH9378487.1 hypothetical protein HPB48_017112 [Haemaphysalis longicornis]	-	-	-	GO:0055085//transmembrane transport
gene-HPB48_017152	8	12	8	2	5	1	1.031	1.232	0.715	0.217	0.509	0.113	0.992666666666667	0.279666666666667	-1.82760103814228	0.00119715149594304	0.00818417987315899	PLEKHG3	-	-	-	--	KAH9376160.1 hypothetical protein HPB48_017152 [Haemaphysalis longicornis]	-	GO:0005575//cellular_component;GO:0005622//intracellular;GO:0005623//cell;GO:0005737//cytoplasm;GO:0043226//organelle;GO:0043228//non-membrane-bounded organelle;GO:0043229//intracellular organelle;GO:0043232//intracellular non-membrane-bounded organelle;GO:0043292//contractile fiber;GO:0044422//organelle part;GO:0044424//intracellular part;GO:0044444//cytoplasmic part;GO:0044449//contractile fibe…	GO:0003674//molecular_function;GO:0005085//guanyl-nucleotide exchange factor activity;GO:0005088//Ras guanyl-nucleotide exchange factor activity;GO:0005089//Rho guanyl-nucleotide exchange factor activity;GO:0005488//binding;GO:0005515//protein binding;GO:0017016//Ras GTPase binding;GO:0017048//Rho GTPase binding;GO:0017160//Ral GTPase binding;GO:0019899//enzyme binding;GO:0019904//protein domain …	GO:0002009//morphogenesis of an epithelium;GO:0002165//instar larval or pupal development;GO:0003002//regionalization;GO:0007275//multicellular organism development;GO:0007389//pattern specification process;GO:0007444//imaginal disc development;GO:0007472//wing disc morphogenesis;GO:0007474//imaginal disc-derived wing vein specification;GO:0007476//imaginal disc-derived wing morphogenesis;GO:0007…
gene-HPB48_017461	0	1	3	8	5	4	0.000	0.457	1.194	3.860	2.265	2.013	0.550333333333333	2.71266666666667	2.30133416016046	0.0072070865402489	0.0393826195225158	--	Human Diseases	Infectious disease: viral	K09228	--	KAH9367962.1 hypothetical protein HPB48_017461 [Haemaphysalis longicornis]	ko05168//Herpes simplex virus 1 infection	-	-	-
gene-HPB48_017722	7	5	15.6	1.06	7	2	2.002	1.139	3.096	0.255	1.580	0.502	2.079	0.779	-1.4161945247967	0.0076503376363672	0.0412916351714327	--	-	-	-	--	KAH9364553.1 hypothetical protein HPB48_017722 [Haemaphysalis longicornis]	-	GO:0005577//fibrinogen complex;GO:0005634//nucleus;GO:0016021//integral component of membrane;GO:0019028//viral capsid;GO:0019031//viral envelope	GO:0003674//molecular_function;GO:0005102//receptor binding;GO:0005198//structural molecule activity;GO:0005524//ATP binding;GO:0008270//zinc ion binding;GO:0030983//mismatched DNA binding;GO:0051082//unfolded protein binding	GO:0006298//mismatch repair;GO:0007155//cell adhesion;GO:0030168//platelet activation;GO:0030436//asexual sporulation;GO:0051258//protein polymerization;GO:0051382//kinetochore assembly
gene-HPB48_017926	35.14	8	489.09	12.66	12.75	7	5.138	0.932	49.620	1.556	1.472	0.898	18.5633333333333	1.30866666666667	-3.8262862147182	4.42146791072724e-109	6.76292352606019e-107	HSP70A1	Human Diseases;Cellular Processes;Environmental Information Processing;Human Diseases;Genetic Information Processing;Human Diseases;Human Diseases;Genetic Information Processing;Organismal Systems;Organismal Systems;Human Diseases;Organismal Systems	Cardiovascular disease;Transport and catabolism;Signal transduction;Neurodegenerative disease;Folding, sorting and degradation;Infectious disease: parasitic;Infectious disease: viral;Transcription;Aging;Endocrine system;Infectious disease: bacterial;Immune system	K03283;K03283;K03283;K03283;K03283;K03283;K03283;K03283;K03283;K03283;K03283;K03283	--	KAH9377160.1 hypothetical protein HPB48_017926 [Haemaphysalis longicornis]	ko05417//Lipid and atherosclerosis;ko04144//Endocytosis;ko04010//MAPK signaling pathway;ko05020//Prion disease;ko04141//Protein processing in endoplasmic reticulum;ko05145//Toxoplasmosis;ko05162//Measles;ko03040//Spliceosome;ko04213//Longevity regulating pathway - multiple species;ko04915//Estrogen signaling pathway;ko05134//Legionellosis;ko04612//Antigen processing and presentation	GO:0005575//cellular_component;GO:0005622//intracellular;GO:0005623//cell;GO:0005737//cytoplasm;GO:0005739//mitochondrion;GO:0043226//organelle;GO:0043227//membrane-bounded organelle;GO:0043229//intracellular organelle;GO:0043231//intracellular membrane-bounded organelle;GO:0044424//intracellular part;GO:0044444//cytoplasmic part;GO:0044464//cell part	GO:0003674//molecular_function;GO:0004856//xylulokinase activity;GO:0005488//binding;GO:0005515//protein binding;GO:0005524//ATP binding;GO:0016773//phosphotransferase activity, alcohol group as acceptor;GO:0016787//hydrolase activity;GO:0016887//ATPase activity;GO:0051082//unfolded protein binding	GO:0005975//carbohydrate metabolic process;GO:0005997//xylulose metabolic process;GO:0006457//protein folding;GO:0006950//response to stress;GO:0008150//biological_process;GO:0008360//regulation of cell shape;GO:0009987//cellular process;GO:0042732//D-xylose metabolic process;GO:0043093//FtsZ-dependent cytokinesis
gene-HPB48_017927	19.76	5	282.72	1.28	4.25	5	2.955	0.596	29.341	0.161	0.502	0.656	10.964	0.439666666666667	-4.64022026429539	1.00891791233499e-71	9.97014948200697e-70	HSP70B2	Human Diseases;Cellular Processes;Environmental Information Processing;Human Diseases;Genetic Information Processing;Human Diseases;Human Diseases;Genetic Information Processing;Organismal Systems;Organismal Systems;Human Diseases;Organismal Systems	Cardiovascular disease;Transport and catabolism;Signal transduction;Neurodegenerative disease;Folding, sorting and degradation;Infectious disease: parasitic;Infectious disease: viral;Transcription;Aging;Endocrine system;Infectious disease: bacterial;Immune system	K03283;K03283;K03283;K03283;K03283;K03283;K03283;K03283;K03283;K03283;K03283;K03283	--	KAH9377159.1 hypothetical protein HPB48_017927 [Haemaphysalis longicornis]	ko05417//Lipid and atherosclerosis;ko04144//Endocytosis;ko04010//MAPK signaling pathway;ko05020//Prion disease;ko04141//Protein processing in endoplasmic reticulum;ko05145//Toxoplasmosis;ko05162//Measles;ko03040//Spliceosome;ko04213//Longevity regulating pathway - multiple species;ko04915//Estrogen signaling pathway;ko05134//Legionellosis;ko04612//Antigen processing and presentation	GO:0005575//cellular_component;GO:0005622//intracellular;GO:0005623//cell;GO:0005737//cytoplasm;GO:0005739//mitochondrion;GO:0043226//organelle;GO:0043227//membrane-bounded organelle;GO:0043229//intracellular organelle;GO:0043231//intracellular membrane-bounded organelle;GO:0044424//intracellular part;GO:0044444//cytoplasmic part;GO:0044464//cell part	GO:0003674//molecular_function;GO:0004856//xylulokinase activity;GO:0005488//binding;GO:0005515//protein binding;GO:0005524//ATP binding;GO:0016773//phosphotransferase activity, alcohol group as acceptor;GO:0016787//hydrolase activity;GO:0016887//ATPase activity;GO:0051082//unfolded protein binding	GO:0005975//carbohydrate metabolic process;GO:0005997//xylulose metabolic process;GO:0006457//protein folding;GO:0006950//response to stress;GO:0008150//biological_process;GO:0008360//regulation of cell shape;GO:0009987//cellular process;GO:0042732//D-xylose metabolic process;GO:0043093//FtsZ-dependent cytokinesis
gene-HPB48_018080	27	45	21	15	17	13	4.783	6.349	2.581	2.234	2.378	2.020	4.571	2.21066666666667	-1.04802831282944	0.000113758374009162	0.000974675985787216	--	-	-	-	--	KAH9366505.1 hypothetical protein HPB48_018080 [Haemaphysalis longicornis]	-	-	GO:0003968//RNA-directed RNA polymerase activity	-
gene-HPB48_018088	3	15	13	3	2	6	0.995	3.963	2.993	0.837	0.524	1.746	2.65033333333333	1.03566666666667	-1.35561407859924	0.00433694663037877	0.0255396354966062	--	-	-	-	--	KAH9366497.1 hypothetical protein HPB48_018088 [Haemaphysalis longicornis]	-	GO:0005737//cytoplasm	-	GO:0006511//ubiquitin-dependent protein catabolic process;GO:0007275//multicellular organism development
gene-HPB48_018091	1	10	1	0	0	1	0.208	1.655	0.144	0.000	0.000	0.182	0.669	0.0606666666666667	-3.46303026116392	0.00342114339803359	0.020679287679448	neur	-	-	-	--	KAH9366494.1 hypothetical protein HPB48_018091 [Haemaphysalis longicornis]	-	GO:0005575//cellular_component;GO:0005622//intracellular;GO:0005623//cell;GO:0005634//nucleus;GO:0005737//cytoplasm;GO:0005886//plasma membrane;GO:0016020//membrane;GO:0043226//organelle;GO:0043227//membrane-bounded organelle;GO:0043229//intracellular organelle;GO:0043231//intracellular membrane-bounded organelle;GO:0044424//intracellular part;GO:0044444//cytoplasmic part;GO:0044464//cell part;GO…	GO:0003674//molecular_function;GO:0003676//nucleic acid binding;GO:0003677//DNA binding;GO:0003824//catalytic activity;GO:0004842//ubiquitin-protein transferase activity;GO:0005488//binding;GO:0005515//protein binding;GO:0005543//phospholipid binding;GO:0008270//zinc ion binding;GO:0008289//lipid binding;GO:0016740//transferase activity;GO:0019787//ubiquitin-like protein transferase activity;GO:0…	GO:0000003//reproduction;GO:0000209//protein polyubiquitination;GO:0001654//eye development;GO:0001709//cell fate determination;GO:0002009//morphogenesis of an epithelium;GO:0002064//epithelial cell development;GO:0002065//columnar/cuboidal epithelial cell differentiation;GO:0002066//columnar/cuboidal epithelial cell development;GO:0002165//instar larval or pupal development;GO:0002682//regulatio…
gene-HPB48_018210	4	5	5	15	13	5	0.336	0.335	0.291	1.060	0.862	0.368	0.320666666666667	0.763333333333333	1.25123879921426	0.00796677742862616	0.0425556073396703	--	-	-	-	--	KAH9380246.1 hypothetical protein HPB48_018210 [Haemaphysalis longicornis]	-	-	-	GO:0006508//proteolysis
gene-HPB48_018220	11	16	14	32	29	20	3.088	3.577	2.727	7.553	6.427	4.924	3.13066666666667	6.30133333333333	1.00918722086379	0.000182543728386247	0.0015025475818035	Gtf3c5	-	-	-	--	KAH9360765.1 hypothetical protein HPB48_018220 [Haemaphysalis longicornis]	-	GO:0000127//transcription factor TFIIIC complex;GO:0005575//cellular_component;GO:0005622//intracellular;GO:0005623//cell;GO:0005634//nucleus;GO:0005654//nucleoplasm;GO:0005667//transcription factor complex;GO:0031974//membrane-enclosed lumen;GO:0031981//nuclear lumen;GO:0032991//macromolecular complex;GO:0043226//organelle;GO:0043227//membrane-bounded organelle;GO:0043229//intracellular organell…	GO:0003674//molecular_function;GO:0003676//nucleic acid binding;GO:0003677//DNA binding;GO:0005488//binding;GO:0046872//metal ion binding;GO:0097159//organic cyclic compound binding;GO:1901363//heterocyclic compound binding	GO:0006139//nucleobase-containing compound metabolic process;GO:0006351//transcription, DNA-templated;GO:0006352//DNA-templated transcription, initiation;GO:0006355//regulation of transcription, DNA-templated;GO:0006359//regulation of transcription from RNA polymerase III promoter;GO:0006383//transcription from RNA polymerase III promoter;GO:0006384//transcription initiation from RNA polymerase I…
gene-HPB48_018381	71	134	138	306	262	107	12.221	18.371	16.484	44.290	35.605	16.153	15.692	32.016	1.02876383182865	1.32769068755553e-27	5.49507745743572e-26	Nop14	-	-	-	--	KAH9373328.1 hypothetical protein HPB48_018381 [Haemaphysalis longicornis]	-	GO:0005575//cellular_component;GO:0005622//intracellular;GO:0005623//cell;GO:0005634//nucleus;GO:0005654//nucleoplasm;GO:0005730//nucleolus;GO:0005737//cytoplasm;GO:0005739//mitochondrion;GO:0030684//preribosome;GO:0030686//90S preribosome;GO:0030688//preribosome, small subunit precursor;GO:0030689//Noc complex;GO:0030692//Noc4p-Nop14p complex;GO:0031974//membrane-enclosed lumen;GO:0031981//nucle…	GO:0003674//molecular_function;GO:0003676//nucleic acid binding;GO:0003723//RNA binding;GO:0005488//binding;GO:0005515//protein binding;GO:0019899//enzyme binding;GO:0030515//snoRNA binding;GO:0097159//organic cyclic compound binding;GO:1901363//heterocyclic compound binding	GO:0000447//endonucleolytic cleavage in ITS1 to separate SSU-rRNA from 5.8S rRNA and LSU-rRNA from tricistronic rRNA transcript (SSU-rRNA, 5.8S rRNA, LSU-rRNA);GO:0000460//maturation of 5.8S rRNA;GO:0000462//maturation of SSU-rRNA from tricistronic rRNA transcript (SSU-rRNA, 5.8S rRNA, LSU-rRNA);GO:0000466//maturation of 5.8S rRNA from tricistronic rRNA transcript (SSU-rRNA, 5.8S rRNA, LSU-rRNA);…
gene-HPB48_018619	1.51	8.99	2.99	0	1.91	0	0.145	0.688	0.199	0.000	0.145	0.000	0.344	0.0483333333333333	-2.83131816540832	0.00739219827515612	0.040181078984612	SLC17A5	Cellular Processes	Transport and catabolism	K12301	--	KAH9373762.1 hypothetical protein HPB48_018619 [Haemaphysalis longicornis]	ko04142//Lysosome	GO:0005575//cellular_component;GO:0005623//cell;GO:0005886//plasma membrane;GO:0005887//integral component of plasma membrane;GO:0016020//membrane;GO:0016021//integral component of membrane;GO:0031224//intrinsic component of membrane;GO:0044425//membrane part;GO:0044464//cell part;GO:0071944//cell periphery	GO:0003674//molecular_function;GO:0005215//transporter activity;GO:0015295//solute:proton symporter activity;GO:0022857//transmembrane transporter activity;GO:0042910//xenobiotic transporter activity	GO:0006810//transport;GO:0006811//ion transport;GO:0006820//anion transport;GO:0008150//biological_process;GO:0042908//xenobiotic transport;GO:0051179//localization;GO:0051234//establishment of localization;GO:0055085//transmembrane transport
gene-HPB48_018643	3	0	4	7	14	3	0.638	0.000	0.590	1.252	2.350	0.560	0.409333333333333	1.38733333333333	1.76096640436515	0.00333473495225044	0.0202618265319811	--	-	-	-	LRRFIP	KAH9373712.1 hypothetical protein HPB48_018643 [Haemaphysalis longicornis]	-	-	GO:0005215//transporter activity;GO:0005524//ATP binding	GO:0006355//regulation of transcription, DNA-templated;GO:0006606//protein import into nucleus;GO:0007059//chromosome segregation;GO:0009290//DNA import into cell involved in transformation;GO:0030261//chromosome condensation
gene-HPB48_018799	7	20	15	7	1	6	1.301	2.960	1.934	1.094	0.147	0.978	2.065	0.739666666666667	-1.48119461483095	0.000689424815924693	0.00503194295108521	slc7a6	Organismal Systems	Digestive system	K13868	--	KAH9380602.1 hypothetical protein HPB48_018799 [Haemaphysalis longicornis]	ko04974//Protein digestion and absorption	GO:0005575//cellular_component;GO:0005623//cell;GO:0005886//plasma membrane;GO:0005887//integral component of plasma membrane;GO:0016020//membrane;GO:0016021//integral component of membrane;GO:0031224//intrinsic component of membrane;GO:0031226//intrinsic component of plasma membrane;GO:0044425//membrane part;GO:0044459//plasma membrane part;GO:0044464//cell part;GO:0071944//cell periphery	GO:0003674//molecular_function;GO:0005215//transporter activity;GO:0005275//amine transmembrane transporter activity;GO:0005342//organic acid transmembrane transporter activity;GO:0008509//anion transmembrane transporter activity;GO:0008514//organic anion transmembrane transporter activity;GO:0015075//ion transmembrane transporter activity;GO:0015171//amino acid transmembrane transporter activity…	GO:0003333//amino acid transmembrane transport;GO:0006527//arginine catabolic process;GO:0006810//transport;GO:0006811//ion transport;GO:0006812//cation transport;GO:0006820//anion transport;GO:0006865//amino acid transport;GO:0008150//biological_process;GO:0009450//gamma-aminobutyric acid catabolic process;GO:0015711//organic anion transport;GO:0015803//branched-chain amino acid transport;GO:001…
gene-HPB48_019004	0	0	2.25	8.04	9.59	1.45	0.000	0.000	0.418	1.809	2.026	0.340	0.139333333333333	1.39166666666667	3.3202013501679	0.000221760206370302	0.00180507266545748	--	-	-	-	--	KAH9374978.1 hypothetical protein HPB48_019004 [Haemaphysalis longicornis]	-	-	GO:0046983//protein dimerization activity	-
gene-HPB48_019111	12	11	6	23	23	16	3.699	2.700	1.283	5.961	5.597	4.325	2.56066666666667	5.29433333333333	1.04792956719887	0.000711851178088315	0.00517415794321218	PYCR1	Metabolism;Metabolism;Metabolism	Global and overview maps;Amino acid metabolism;Global and overview maps	K00286;K00286;K00286	--	KAH9372592.1 hypothetical protein HPB48_019111 [Haemaphysalis longicornis]	ko01100//Metabolic pathways;ko00330//Arginine and proline metabolism;ko01230//Biosynthesis of amino acids	GO:0005575//cellular_component;GO:0005622//intracellular;GO:0005623//cell;GO:0005737//cytoplasm;GO:0044424//intracellular part;GO:0044464//cell part	GO:0003674//molecular_function;GO:0003824//catalytic activity;GO:0004735//pyrroline-5-carboxylate reductase activity;GO:0005488//binding;GO:0005515//protein binding;GO:0016491//oxidoreductase activity;GO:0016645//oxidoreductase activity, acting on the CH-NH group of donors;GO:0016646//oxidoreductase activity, acting on the CH-NH group of donors, NAD or NADP as acceptor;GO:0042802//identical prote…	GO:0006082//organic acid metabolic process;GO:0006520//cellular amino acid metabolic process;GO:0006560//proline metabolic process;GO:0006561//proline biosynthetic process;GO:0006807//nitrogen compound metabolic process;GO:0008150//biological_process;GO:0008152//metabolic process;GO:0008652//cellular amino acid biosynthetic process;GO:0009058//biosynthetic process;GO:0009064//glutamine family ami…
gene-HPB48_019207	6	0	0	2	20	0	2.081	0.000	0.000	0.583	5.477	0.000	0.693666666666667	2.02	1.54204082862498	0.0081449890056928	0.0433626987318815	--	-	-	-	--	KAH9377094.1 hypothetical protein HPB48_019207 [Haemaphysalis longicornis]	-	GO:0005575//cellular_component;GO:0016020//membrane;GO:0016021//integral component of membrane;GO:0031224//intrinsic component of membrane;GO:0044425//membrane part	GO:0003674//molecular_function;GO:0005215//transporter activity;GO:0005342//organic acid transmembrane transporter activity;GO:0008028//monocarboxylic acid transmembrane transporter activity;GO:0008509//anion transmembrane transporter activity;GO:0008514//organic anion transmembrane transporter activity;GO:0015075//ion transmembrane transporter activity;GO:0015318//inorganic solute uptake transme…	GO:0006810//transport;GO:0006811//ion transport;GO:0006820//anion transport;GO:0008150//biological_process;GO:0015711//organic anion transport;GO:0015718//monocarboxylic acid transport;GO:0015849//organic acid transport;GO:0034220//ion transmembrane transport;GO:0046942//carboxylic acid transport;GO:0051179//localization;GO:0051234//establishment of localization;GO:0055085//transmembrane transpor…
gene-HPB48_019370	6	2	3	0	0	0	1.250	0.332	0.434	0.000	0.000	0.000	0.672	0.001	-9.39231742277876	0.000977457935940452	0.00686364307513958	CHRNA10	-	-	-	--	KAH9370195.1 hypothetical protein HPB48_019370 [Haemaphysalis longicornis]	-	GO:0016021//integral component of membrane	GO:0005230//extracellular ligand-gated ion channel activity	GO:0006811//ion transport
gene-HPB48_019378	42	28	7	23	171	10	4.826	2.562	0.558	2.222	15.512	1.008	2.64866666666667	6.24733333333333	1.23797421583108	2.24731459599482e-13	4.88631195841148e-12	Pzp	-	-	-	--	KAH9370187.1 hypothetical protein HPB48_019378 [Haemaphysalis longicornis]	-	GO:0005576//extracellular region;GO:0005615//extracellular space	GO:0004866//endopeptidase inhibitor activity	-
gene-HPB48_019605	168	151	165	399	369	348	20.490	14.668	13.965	40.919	35.531	37.224	16.3743333333333	37.8913333333333	1.2104317370131	5.16337081701305e-59	4.30444041096017e-57	Acsl5	Metabolism;Organismal Systems;Metabolism;Cellular Processes;Metabolism;Metabolism;Organismal Systems;Organismal Systems;Cellular Processes	Global and overview maps;Environmental adaptation;Global and overview maps;Transport and catabolism;Lipid metabolism;Lipid metabolism;Endocrine system;Endocrine system;Cell growth and death	K01897;K01897;K01897;K01897;K01897;K01897;K01897;K01897;K01897	--	KAH9361003.1 hypothetical protein HPB48_019605 [Haemaphysalis longicornis]	ko01100//Metabolic pathways;ko04714//Thermogenesis;ko01212//Fatty acid metabolism;ko04146//Peroxisome;ko00061//Fatty acid biosynthesis;ko00071//Fatty acid degradation;ko03320//PPAR signaling pathway;ko04920//Adipocytokine signaling pathway;ko04216//Ferroptosis	-	GO:0003674//molecular_function;GO:0003824//catalytic activity;GO:0003987//acetate-CoA ligase activity;GO:0004467//long-chain fatty acid-CoA ligase activity;GO:0008668//(2,3-dihydroxybenzoyl)adenylate synthase activity;GO:0008756//o-succinylbenzoate-CoA ligase activity;GO:0015645//fatty acid ligase activity;GO:0016405//CoA-ligase activity;GO:0016874//ligase activity;GO:0016877//ligase activity, fo…	GO:0001676//long-chain fatty acid metabolic process;GO:0006082//organic acid metabolic process;GO:0006629//lipid metabolic process;GO:0006631//fatty acid metabolic process;GO:0006633//fatty acid biosynthetic process;GO:0008150//biological_process;GO:0008152//metabolic process;GO:0008610//lipid biosynthetic process;GO:0009058//biosynthetic process;GO:0009234//menaquinone biosynthetic process;GO:00…
gene-HPB48_019773	12215	14699	10507	5729	7835	3986	348.351	333.867	207.929	137.379	176.403	99.693	296.715666666667	137.825	-1.10624350208479	0	0	MALRD1	-	-	-	--	KAH9361357.1 hypothetical protein HPB48_019773 [Haemaphysalis longicornis]	-	GO:0016020//membrane	GO:0005515//protein binding	-
gene-HPB48_019871	61	0	0	8	0	0	14.645	0.000	0.000	1.615	0.000	0.000	4.88166666666667	0.538333333333333	-3.18080212318544	1.85840392864684e-12	3.82331287776585e-11	CPVL	-	-	-	--	KAH9368042.1 hypothetical protein HPB48_019871 [Haemaphysalis longicornis]	-	-	GO:0004185//serine-type carboxypeptidase activity	GO:0006508//proteolysis
gene-HPB48_020271	6	4	10.86	5	22	15	1.167	0.620	1.466	0.818	3.379	2.559	1.08433333333333	2.252	1.05439850576026	0.00717811128004334	0.0392486718731621	TRMT6	-	-	-	--	KAH9375026.1 hypothetical protein HPB48_020271 [Haemaphysalis longicornis]	-	GO:0005575//cellular_component;GO:0005622//intracellular;GO:0005623//cell;GO:0005634//nucleus;GO:0005654//nucleoplasm;GO:0005737//cytoplasm;GO:0031515//tRNA (m1A) methyltransferase complex;GO:0031974//membrane-enclosed lumen;GO:0031981//nuclear lumen;GO:0032991//macromolecular complex;GO:0034708//methyltransferase complex;GO:0043226//organelle;GO:0043227//membrane-bounded organelle;GO:0043229//in…	GO:0000049//tRNA binding;GO:0003674//molecular_function;GO:0003676//nucleic acid binding;GO:0003723//RNA binding;GO:0003824//catalytic activity;GO:0005488//binding;GO:0008168//methyltransferase activity;GO:0008173//RNA methyltransferase activity;GO:0008175//tRNA methyltransferase activity;GO:0008664//2'-5'-RNA ligase activity;GO:0008757//S-adenosylmethionine-dependent methyltransferase activity;G…	GO:0001510//RNA methylation;GO:0006139//nucleobase-containing compound metabolic process;GO:0006396//RNA processing;GO:0006399//tRNA metabolic process;GO:0006400//tRNA modification;GO:0006725//cellular aromatic compound metabolic process;GO:0006807//nitrogen compound metabolic process;GO:0007154//cell communication;GO:0007267//cell-cell signaling;GO:0008033//tRNA processing;GO:0008150//biological…
gene-HPB48_020447	1143	1891	1258	689	801	593	260.690	343.504	199.100	132.134	144.229	118.614	267.764666666667	131.659	-1.02415945489541	1.43623680501509e-149	3.15792567502694e-147	Ache	Organismal Systems;Metabolism	Nervous system;Lipid metabolism	K01049;K01049	--	KAH9379520.1 hypothetical protein HPB48_020447 [Haemaphysalis longicornis]	ko04725//Cholinergic synapse;ko00564//Glycerophospholipid metabolism	GO:0005575//cellular_component;GO:0005576//extracellular region;GO:0005604//basement membrane;GO:0005605//basal lamina;GO:0005615//extracellular space;GO:0005622//intracellular;GO:0005623//cell;GO:0005634//nucleus;GO:0005635//nuclear envelope;GO:0005737//cytoplasm;GO:0005783//endoplasmic reticulum;GO:0005788//endoplasmic reticulum lumen;GO:0005791//rough endoplasmic reticulum;GO:0005794//Golgi ap…	GO:0001540//beta-amyloid binding;GO:0003674//molecular_function;GO:0003824//catalytic activity;GO:0003990//acetylcholinesterase activity;GO:0004104//cholinesterase activity;GO:0005488//binding;GO:0005515//protein binding;GO:0005518//collagen binding;GO:0008144//drug binding;GO:0008236//serine-type peptidase activity;GO:0016787//hydrolase activity;GO:0016788//hydrolase activity, acting on ester bo…	GO:0001101//response to acid chemical;GO:0001503//ossification;GO:0001505//regulation of neurotransmitter levels;GO:0001507//acetylcholine catabolic process in synaptic cleft;GO:0001649//osteoblast differentiation;GO:0001654//eye development;GO:0001919//regulation of receptor recycling;GO:0001975//response to amphetamine;GO:0002076//osteoblast development;GO:0002791//regulation of peptide secreti…
gene-HPB48_020510	8	7	0	2	0	0	2.153	1.500	0.000	0.453	0.000	0.000	1.21766666666667	0.151	-3.01149879831579	0.00235296752781835	0.0148933784866228	Sult1b1	-	-	-	--	KAH9375280.1 hypothetical protein HPB48_020510 [Haemaphysalis longicornis]	-	-	GO:0008146//sulfotransferase activity	-
gene-HPB48_020769	4	5	8	11	11	14	0.711	0.708	0.987	1.645	1.544	2.184	0.802	1.791	1.15909119553104	0.00781369125962568	0.0419420415361576	--	-	-	-	--	KAH9382263.1 hypothetical protein HPB48_020769 [Haemaphysalis longicornis]	-	-	GO:0003676//nucleic acid binding;GO:0008270//zinc ion binding	-
gene-HPB48_020792	2	29	25	8	5	12	0.300	3.460	2.599	1.008	0.591	1.577	2.11966666666667	1.05866666666667	-1.00158899635074	0.00320276295888641	0.0195843795589656	FZD10	Human Diseases;Human Diseases;Human Diseases;Human Diseases;Human Diseases;Environmental Information Processing;Human Diseases;Environmental Information Processing;Environmental Information Processing;Human Diseases;Human Diseases;Cellular Processes;Human Diseases;Organismal Systems;Human Diseases	Cancer: overview;Neurodegenerative disease;Neurodegenerative disease;Infectious disease: viral;Cancer: overview;Signal transduction;Cancer: specific types;Signal transduction;Signal transduction;Endocrine and metabolic disease;Cancer: specific types;Cellular community - eukaryotes;Cancer: specific types;Endocrine system;Cancer: specific types	K02842;K02842;K02842;K02842;K02842;K02842;K02842;K02842;K02842;K02842;K02842;K02842;K02842;K02842;K02842	--	KAH9381135.1 hypothetical protein HPB48_020792 [Haemaphysalis longicornis]	ko05200//Pathways in cancer;ko05010//Alzheimer disease;ko05022//Pathways of neurodegeneration - multiple diseases;ko05165//Human papillomavirus infection;ko05205//Proteoglycans in cancer;ko04310//Wnt signaling pathway;ko05225//Hepatocellular carcinoma;ko04150//mTOR signaling pathway;ko04390//Hippo signaling pathway;ko04934//Cushing syndrome;ko05226//Gastric cancer;ko04550//Signaling pathways regu…	GO:0005575//cellular_component;GO:0005622//intracellular;GO:0005623//cell;GO:0005737//cytoplasm;GO:0005886//plasma membrane;GO:0009986//cell surface;GO:0016020//membrane;GO:0016021//integral component of membrane;GO:0030175//filopodium;GO:0031224//intrinsic component of membrane;GO:0031253//cell projection membrane;GO:0031527//filopodium membrane;GO:0042995//cell projection;GO:0044424//intracellu…	GO:0003674//molecular_function;GO:0003676//nucleic acid binding;GO:0004888//transmembrane signaling receptor activity;GO:0004930//G-protein coupled receptor activity;GO:0005488//binding;GO:0005515//protein binding;GO:0017147//Wnt-protein binding;GO:0038023//signaling receptor activity;GO:0042802//identical protein binding;GO:0042803//protein homodimerization activity;GO:0042813//Wnt-activated rec…	GO:0001503//ossification;GO:0001775//cell activation;GO:0002376//immune system process;GO:0002520//immune system development;GO:0002521//leukocyte differentiation;GO:0003008//system process;GO:0006950//response to stress;GO:0007154//cell communication;GO:0007163//establishment or maintenance of cell polarity;GO:0007165//signal transduction;GO:0007166//cell surface receptor signaling pathway;GO:00…
gene-HPB48_020807	0	3	3	6	4	9	0.000	0.832	0.725	1.757	1.100	2.748	0.519	1.86833333333333	1.84794542861375	0.00662118472116486	0.0366788311161541	--	-	-	-	--	KAH9381150.1 hypothetical protein HPB48_020807 [Haemaphysalis longicornis]	-	GO:0000151//ubiquitin ligase complex;GO:0005575//cellular_component;GO:0005622//intracellular;GO:0005623//cell;GO:0005737//cytoplasm;GO:0031461//cullin-RING ubiquitin ligase complex;GO:0031466//Cul5-RING ubiquitin ligase complex;GO:0032991//macromolecular complex;GO:0044424//intracellular part;GO:0044464//cell part;GO:0080008//Cul4-RING E3 ubiquitin ligase complex;GO:1902494//catalytic complex;GO…	GO:0003674//molecular_function;GO:0005488//binding;GO:0005515//protein binding;GO:0019899//enzyme binding;GO:0031625//ubiquitin protein ligase binding;GO:0044389//ubiquitin-like protein ligase binding	GO:0000003//reproduction;GO:0001709//cell fate determination;GO:0003002//regionalization;GO:0003006//developmental process involved in reproduction;GO:0006464//cellular protein modification process;GO:0006508//proteolysis;GO:0006511//ubiquitin-dependent protein catabolic process;GO:0006807//nitrogen compound metabolic process;GO:0006950//response to stress;GO:0006974//cellular response to DNA dam…
gene-HPB48_021474	41	70	118	207	200	64	16.263	22.114	32.479	69.040	62.630	22.264	23.6186666666667	51.3113333333333	1.1193499914232	5.26742222472191e-22	1.75149256961925e-20	SART1	Genetic Information Processing	Transcription	K11984	--	KAH9375987.1 hypothetical protein HPB48_021474 [Haemaphysalis longicornis]	ko03040//Spliceosome	GO:0005575//cellular_component;GO:0005622//intracellular;GO:0005623//cell;GO:0005634//nucleus;GO:0005654//nucleoplasm;GO:0005681//spliceosomal complex;GO:0005684//U2-type spliceosomal complex;GO:0005737//cytoplasm;GO:0005794//Golgi apparatus;GO:0005829//cytosol;GO:0012505//endomembrane system;GO:0015030//Cajal body;GO:0016604//nuclear body;GO:0016607//nuclear speck;GO:0030532//small nuclear ribon…	GO:0003674//molecular_function;GO:0003676//nucleic acid binding;GO:0003723//RNA binding;GO:0005488//binding;GO:0097159//organic cyclic compound binding;GO:1901363//heterocyclic compound binding	GO:0000375//RNA splicing, via transesterification reactions;GO:0000377//RNA splicing, via transesterification reactions with bulged adenosine as nucleophile;GO:0000387//spliceosomal snRNP assembly;GO:0000398//mRNA splicing, via spliceosome;GO:0000481//maturation of 5S rRNA;GO:0002682//regulation of immune system process;GO:0002684//positive regulation of immune system process;GO:0002694//regulati…
gene-HPB48_021578	8.5	28	10	3	3.5	2	4.508	11.828	3.681	1.338	1.466	0.930	6.67233333333333	1.24466666666667	-2.42243193722956	4.3853222417105e-07	5.46689002350728e-06	--	-	-	-	--	KAH9380312.1 hypothetical protein HPB48_021578 [Haemaphysalis longicornis]	-	GO:0005575//cellular_component;GO:0016020//membrane;GO:0016021//integral component of membrane;GO:0031224//intrinsic component of membrane;GO:0044425//membrane part	-	-
gene-HPB48_021788	9	0	8	25	14	11	2.534	0.000	1.563	5.919	3.112	2.716	1.36566666666667	3.91566666666667	1.51965256415829	6.7991037988528e-05	0.000605550561123143	--	Human Diseases;Human Diseases;Human Diseases;Human Diseases;Human Diseases;Organismal Systems;Human Diseases;Environmental Information Processing;Organismal Systems;Human Diseases;Human Diseases;Cellular Processes;Environmental Information Processing	Cancer: overview;Infectious disease: viral;Infectious disease: bacterial;Infectious disease: viral;Infectious disease: viral;Immune system;Cancer: specific types;Signal transduction;Immune system;Cancer: overview;Infectious disease: viral;Cell growth and death;Signal transduction	K09849;K09849;K09849;K09849;K09849;K09849;K09849;K09849;K09849;K09849;K09849;K09849;K09849	--	KAH9372487.1 hypothetical protein HPB48_021788 [Haemaphysalis longicornis]	ko05200//Pathways in cancer;ko05168//Herpes simplex virus 1 infection;ko05131//Shigellosis;ko05170//Human immunodeficiency virus 1 infection;ko05169//Epstein-Barr virus infection;ko04621//NOD-like receptor signaling pathway;ko05222//Small cell lung cancer;ko04064//NF-kappa B signaling pathway;ko04657//IL-17 signaling pathway;ko05203//Viral carcinogenesis;ko05163//Human cytomegalovirus infection;k…	GO:0005575//cellular_component;GO:0005576//extracellular region;GO:0005622//intracellular;GO:0005623//cell;GO:0005634//nucleus;GO:0005737//cytoplasm;GO:0005768//endosome;GO:0005811//lipid particle;GO:0005829//cytosol;GO:0005886//plasma membrane;GO:0005887//integral component of plasma membrane;GO:0005938//cell cortex;GO:0009898//cytoplasmic side of plasma membrane;GO:0010008//endosome membrane;GO…	GO:0003674//molecular_function;GO:0003824//catalytic activity;GO:0004842//ubiquitin-protein transferase activity;GO:0005102//receptor binding;GO:0005126//cytokine receptor binding;GO:0005164//tumor necrosis factor receptor binding;GO:0005488//binding;GO:0005515//protein binding;GO:0008270//zinc ion binding;GO:0008289//lipid binding;GO:0016740//transferase activity;GO:0019787//ubiquitin-like prote…	GO:0000122//negative regulation of transcription from RNA polymerase II promoter;GO:0000165//MAPK cascade;GO:0000187//activation of MAPK activity;GO:0000209//protein polyubiquitination;GO:0001503//ossification;GO:0001700//embryonic development via the syncytial blastoderm;GO:0001773//myeloid dendritic cell activation;GO:0001775//cell activation;GO:0001817//regulation of cytokine production;GO:000…
gene-HPB48_021821	0	3	3	12	15	2	0.000	0.734	0.639	3.099	3.638	0.539	0.457666666666667	2.42533333333333	2.40581391750438	3.8738525464006e-05	0.000360725602388494	Serpinb1a	-	-	-	--	KAH9379465.1 hypothetical protein HPB48_021821 [Haemaphysalis longicornis]	-	GO:0043190//ATP-binding cassette (ABC) transporter complex	GO:0005524//ATP binding;GO:0022857//transmembrane transporter activity	GO:0055085//transmembrane transport
gene-HPB48_022216	10	24	62	15	10	5	1.053	2.014	4.532	1.329	0.832	0.462	2.533	0.874333333333333	-1.53459177016867	1.70011641040962e-08	2.51938059470136e-07	FASN	Metabolism;Human Diseases;Metabolism;Environmental Information Processing;Organismal Systems;Metabolism	Global and overview maps;Endocrine and metabolic disease;Global and overview maps;Signal transduction;Endocrine system;Lipid metabolism	K00665;K00665;K00665;K00665;K00665;K00665	--	KAH9365945.1 hypothetical protein HPB48_022216 [Haemaphysalis longicornis]	ko01100//Metabolic pathways;ko04936//Alcoholic liver disease;ko01212//Fatty acid metabolism;ko04152//AMPK signaling pathway;ko04910//Insulin signaling pathway;ko00061//Fatty acid biosynthesis	-	GO:0004316//3-oxoacyl-[acyl-carrier-protein] reductase (NADPH) activity;GO:0016655//oxidoreductase activity, acting on NAD(P)H, quinone or similar compound as acceptor	GO:0006633//fatty acid biosynthetic process;GO:0008152//metabolic process;GO:0055114//oxidation-reduction process
gene-HPB48_022450	7	9	3	13	8	19	0.685	0.702	0.204	1.070	0.618	1.631	0.530333333333333	1.10633333333333	1.06081479374725	0.00624308135787662	0.03494739145208	SLC26A6	Human Diseases;Organismal Systems	Cancer: overview;Digestive system	K14704;K14704	--	KAH9369359.1 hypothetical protein HPB48_022450 [Haemaphysalis longicornis]	ko05208//Chemical carcinogenesis - reactive oxygen species;ko04978//Mineral absorption	GO:0016020//membrane;GO:0016021//integral component of membrane	GO:0004984//olfactory receptor activity;GO:0005549//odorant binding;GO:0008527//taste receptor activity;GO:0015116//sulfate transmembrane transporter activity	GO:0006355//regulation of transcription, DNA-templated;GO:0007608//sensory perception of smell;GO:0008272//sulfate transport;GO:0050909//sensory perception of taste;GO:0050912//detection of chemical stimulus involved in sensory perception of taste
gene-HPB48_022501	9	8	22	7	6	4	4.587	3.247	7.781	3.000	2.414	1.788	5.205	2.40066666666667	-1.11646306471765	0.00647982079189282	0.0360240353127038	Cacybp	Environmental Information Processing	Signal transduction	K04507	--	KAH9377667.1 hypothetical protein HPB48_022501 [Haemaphysalis longicornis]	ko04310//Wnt signaling pathway	GO:0000151//ubiquitin ligase complex;GO:0005575//cellular_component;GO:0005622//intracellular;GO:0005623//cell;GO:0005634//nucleus;GO:0005635//nuclear envelope;GO:0005641//nuclear envelope lumen;GO:0005654//nucleoplasm;GO:0005737//cytoplasm;GO:0005829//cytosol;GO:0012505//endomembrane system;GO:0019005//SCF ubiquitin ligase complex;GO:0030877//beta-catenin destruction complex;GO:0031461//cullin-R…	GO:0003674//molecular_function;GO:0005488//binding;GO:0005515//protein binding;GO:0008092//cytoskeletal protein binding;GO:0015631//tubulin binding;GO:0019899//enzyme binding;GO:0019904//protein domain specific binding;GO:0031625//ubiquitin protein ligase binding;GO:0042802//identical protein binding;GO:0042803//protein homodimerization activity;GO:0044389//ubiquitin-like protein ligase binding;G…	GO:0006275//regulation of DNA replication;GO:0007275//multicellular organism development;GO:0007507//heart development;GO:0007568//aging;GO:0008150//biological_process;GO:0009719//response to endogenous stimulus;GO:0009725//response to hormone;GO:0009888//tissue development;GO:0009889//regulation of biosynthetic process;GO:0009891//positive regulation of biosynthetic process;GO:0009893//positive …
gene-HPB48_022505	108.39	102.31	177.47	254.22	216.17	359.17	35.190	26.455	39.982	69.400	55.408	102.267	33.8756666666667	75.6916666666667	1.15988513560378	2.59010574186328e-40	1.52374448158445e-38	Ctrb1	-	-	-	--	KAH9376276.1 hypothetical protein HPB48_022505 [Haemaphysalis longicornis]	-	GO:0005575//cellular_component;GO:0005576//extracellular region;GO:0005615//extracellular space;GO:0044421//extracellular region part	GO:0003674//molecular_function;GO:0003824//catalytic activity;GO:0004175//endopeptidase activity;GO:0004252//serine-type endopeptidase activity;GO:0008233//peptidase activity;GO:0008236//serine-type peptidase activity;GO:0016787//hydrolase activity;GO:0017171//serine hydrolase activity;GO:0070011//peptidase activity, acting on L-amino acid peptides	GO:0006508//proteolysis;GO:0006807//nitrogen compound metabolic process;GO:0007586//digestion;GO:0008150//biological_process;GO:0008152//metabolic process;GO:0016032//viral process;GO:0019082//viral protein processing;GO:0019538//protein metabolic process;GO:0032501//multicellular organismal process;GO:0043170//macromolecule metabolic process;GO:0044238//primary metabolic process;GO:0071704//orga…
gene-HPB48_022607	4	9	7	18	19	28	0.560	1.003	0.680	2.118	2.099	3.436	0.747666666666667	2.551	1.77059577923736	3.09676299221641e-07	3.9386884333396e-06	--	-	-	-	--	KAH9376436.1 hypothetical protein HPB48_022607 [Haemaphysalis longicornis]	-	GO:0005575//cellular_component;GO:0016020//membrane;GO:0016021//integral component of membrane;GO:0031224//intrinsic component of membrane;GO:0044425//membrane part	GO:0003674//molecular_function;GO:0003824//catalytic activity;GO:0004175//endopeptidase activity;GO:0004222//metalloendopeptidase activity;GO:0008233//peptidase activity;GO:0008237//metallopeptidase activity;GO:0016787//hydrolase activity;GO:0070011//peptidase activity, acting on L-amino acid peptides	GO:0006508//proteolysis;GO:0006518//peptide metabolic process;GO:0006807//nitrogen compound metabolic process;GO:0008150//biological_process;GO:0008152//metabolic process;GO:0009987//cellular process;GO:0010467//gene expression;GO:0010817//regulation of hormone levels;GO:0016485//protein processing;GO:0016486//peptide hormone processing;GO:0019538//protein metabolic process;GO:0034641//cellular n…
gene-HPB48_022726	4	7	8	0	3	2	2.050	2.857	2.845	0.000	1.214	0.899	2.584	0.704333333333333	-1.87527580348014	0.00662118472116486	0.0366788311161541	HMGB2	-	-	-	HMG	KAH9382218.1 hypothetical protein HPB48_022726 [Haemaphysalis longicornis]	-	-	-	-
gene-HPB48_022727	5	3	3	0	1	0	1.526	0.729	0.635	0.000	0.241	0.000	0.963333333333333	0.0803333333333333	-3.58396444115808	0.00635249116085858	0.0354056779212618	--	-	-	-	HMG	KAH9382217.1 hypothetical protein HPB48_022727 [Haemaphysalis longicornis]	-	GO:0005672//transcription factor TFIIA complex	-	GO:0006367//transcription initiation from RNA polymerase II promoter
gene-HPB48_022819	4	1	3	7	7	10	0.457	0.091	0.238	0.672	0.631	1.001	0.262	0.768	1.55153949918371	0.00701506854520969	0.0385609549094495	--	-	-	-	--	KAH9366455.1 hypothetical protein HPB48_022819 [Haemaphysalis longicornis]	-	-	-	-
gene-HPB48_023262	11	11	13	10	1	4	6.433	5.124	5.276	4.917	0.462	2.052	5.611	2.477	-1.17966404422372	0.00662262465178542	0.0366788311161541	--	-	-	-	--	KAH9382706.1 hypothetical protein HPB48_023262 [Haemaphysalis longicornis]	-	-	-	-
gene-HPB48_023479	0	9.79	5	10.24	10	13	0.000	2.062	0.917	2.277	2.088	3.015	0.993	2.46	1.30879269269823	0.00553366743227975	0.0315211172713086	ECSIT	Environmental Information Processing	Signal transduction	K04405	--	KAH9382861.1 hypothetical protein HPB48_023479 [Haemaphysalis longicornis]	ko04010//MAPK signaling pathway	GO:0005575//cellular_component;GO:0005622//intracellular;GO:0005623//cell;GO:0005634//nucleus;GO:0005654//nucleoplasm;GO:0005667//transcription factor complex;GO:0005737//cytoplasm;GO:0005739//mitochondrion;GO:0005740//mitochondrial envelope;GO:0005743//mitochondrial inner membrane;GO:0005829//cytosol;GO:0016020//membrane;GO:0019866//organelle inner membrane;GO:0031090//organelle membrane;GO:0031…	GO:0003674//molecular_function;GO:0003700//transcription factor activity, sequence-specific DNA binding;GO:0003824//catalytic activity;GO:0005488//binding;GO:0005515//protein binding;GO:0016491//oxidoreductase activity;GO:0016651//oxidoreductase activity, acting on NAD(P)H	GO:0001704//formation of primary germ layer;GO:0001707//mesoderm formation;GO:0002376//immune system process;GO:0006355//regulation of transcription, DNA-templated;GO:0006357//regulation of transcription from RNA polymerase II promoter;GO:0006950//response to stress;GO:0006952//defense response;GO:0006955//immune response;GO:0006996//organelle organization;GO:0007005//mitochondrion organization;G…
gene-HPB48_023550	0	3	7	14	12	7	0.000	1.185	2.408	5.837	4.697	3.044	1.19766666666667	4.526	1.91801014998588	0.000272823902825339	0.00217739221900985	--	-	-	-	--	KAH9382920.1 hypothetical protein HPB48_023550 [Haemaphysalis longicornis]	-	GO:0016021//integral component of membrane;GO:0019028//viral capsid;GO:0019031//viral envelope;GO:0039679//viral occlusion body	GO:0005198//structural molecule activity;GO:0005524//ATP binding;GO:0008134//transcription factor binding;GO:0042803//protein homodimerization activity;GO:0070840//dynein complex binding	GO:0006260//DNA replication;GO:0007059//chromosome segregation;GO:0019069//viral capsid assembly;GO:0030261//chromosome condensation;GO:0070206//protein trimerization
gene-HPB48_023605	5.72	9.49	120.7	5.06	4	6.46	0.864	1.142	12.651	0.643	0.477	0.856	4.88566666666667	0.658666666666667	-2.8909349903158	7.80122415561863e-23	2.68539203321588e-21	Hsp68	Human Diseases;Cellular Processes;Environmental Information Processing;Human Diseases;Genetic Information Processing;Human Diseases;Human Diseases;Genetic Information Processing;Organismal Systems;Organismal Systems;Human Diseases;Organismal Systems	Cardiovascular disease;Transport and catabolism;Signal transduction;Neurodegenerative disease;Folding, sorting and degradation;Infectious disease: parasitic;Infectious disease: viral;Transcription;Aging;Endocrine system;Infectious disease: bacterial;Immune system	K03283;K03283;K03283;K03283;K03283;K03283;K03283;K03283;K03283;K03283;K03283;K03283	--	KAH9382968.1 hypothetical protein HPB48_023605 [Haemaphysalis longicornis]	ko05417//Lipid and atherosclerosis;ko04144//Endocytosis;ko04010//MAPK signaling pathway;ko05020//Prion disease;ko04141//Protein processing in endoplasmic reticulum;ko05145//Toxoplasmosis;ko05162//Measles;ko03040//Spliceosome;ko04213//Longevity regulating pathway - multiple species;ko04915//Estrogen signaling pathway;ko05134//Legionellosis;ko04612//Antigen processing and presentation	GO:0005575//cellular_component;GO:0005576//extracellular region;GO:0005622//intracellular;GO:0005623//cell;GO:0005737//cytoplasm;GO:0005739//mitochondrion;GO:0043226//organelle;GO:0043227//membrane-bounded organelle;GO:0043229//intracellular organelle;GO:0043231//intracellular membrane-bounded organelle;GO:0044424//intracellular part;GO:0044444//cytoplasmic part;GO:0044464//cell part	GO:0000166//nucleotide binding;GO:0003674//molecular_function;GO:0004856//xylulokinase activity;GO:0005488//binding;GO:0005515//protein binding;GO:0005524//ATP binding;GO:0008144//drug binding;GO:0016773//phosphotransferase activity, alcohol group as acceptor;GO:0016787//hydrolase activity;GO:0016887//ATPase activity;GO:0017076//purine nucleotide binding;GO:0030554//adenyl nucleotide binding;GO:0…	GO:0005975//carbohydrate metabolic process;GO:0005997//xylulose metabolic process;GO:0006457//protein folding;GO:0006950//response to stress;GO:0006970//response to osmotic stress;GO:0007275//multicellular organism development;GO:0007568//aging;GO:0008150//biological_process;GO:0008340//determination of adult lifespan;GO:0008360//regulation of cell shape;GO:0009605//response to external stimulus;…
gene-HPB48_023606	0	0	17	1	1	0	0.000	0.000	5.463	0.389	0.366	0.000	1.821	0.251666666666667	-2.85514487348555	0.00131428015283105	0.00889503189238096	HSPB1	Genetic Information Processing;Organismal Systems	Folding, sorting and degradation;Aging	K09542;K09542	--	KAH9382969.1 hypothetical protein HPB48_023606 [Haemaphysalis longicornis]	ko04141//Protein processing in endoplasmic reticulum;ko04213//Longevity regulating pathway - multiple species	GO:0005575//cellular_component;GO:0005622//intracellular;GO:0005623//cell;GO:0005634//nucleus;GO:0005654//nucleoplasm;GO:0005737//cytoplasm;GO:0005739//mitochondrion;GO:0005794//Golgi apparatus;GO:0005829//cytosol;GO:0005856//cytoskeleton;GO:0005886//plasma membrane;GO:0009986//cell surface;GO:0012505//endomembrane system;GO:0014069//postsynaptic density;GO:0015629//actin cytoskeleton;GO:0015630/…	GO:0001540//beta-amyloid binding;GO:0003674//molecular_function;GO:0005198//structural molecule activity;GO:0005212//structural constituent of eye lens;GO:0005488//binding;GO:0005515//protein binding;GO:0008017//microtubule binding;GO:0008092//cytoskeletal protein binding;GO:0015631//tubulin binding;GO:0033218//amide binding;GO:0042277//peptide binding;GO:0042802//identical protein binding;GO:004…	GO:0000165//MAPK cascade;GO:0000226//microtubule cytoskeleton organization;GO:0000302//response to reactive oxygen species;GO:0001558//regulation of cell growth;GO:0001654//eye development;GO:0001666//response to hypoxia;GO:0002088//lens development in camera-type eye;GO:0003008//system process;GO:0003012//muscle system process;GO:0006457//protein folding;GO:0006464//cellular protein modification…
gene-HPB48_024992	5	8	5	0	1	0	1.421	1.811	0.986	0.000	0.224	0.000	1.406	0.0746666666666667	-4.23498845773609	7.64680405140604e-05	0.000675237365784299	OtopLc	-	-	-	--	KAH9383483.1 hypothetical protein HPB48_024992 [Haemaphysalis longicornis]	-	GO:0005575//cellular_component;GO:0005623//cell;GO:0005886//plasma membrane;GO:0016020//membrane;GO:0016021//integral component of membrane;GO:0031224//intrinsic component of membrane;GO:0044425//membrane part;GO:0044464//cell part;GO:0071944//cell periphery	GO:0003674//molecular_function;GO:0003676//nucleic acid binding;GO:0005215//transporter activity;GO:0005216//ion channel activity;GO:0005261//cation channel activity;GO:0005488//binding;GO:0008324//cation transmembrane transporter activity;GO:0015075//ion transmembrane transporter activity;GO:0015077//monovalent inorganic cation transmembrane transporter activity;GO:0015078//hydrogen ion transmem…	GO:0006810//transport;GO:0006811//ion transport;GO:0006812//cation transport;GO:0008150//biological_process;GO:0015672//monovalent inorganic cation transport;GO:0034220//ion transmembrane transport;GO:0051179//localization;GO:0051234//establishment of localization;GO:0055085//transmembrane transport;GO:0098655//cation transmembrane transport;GO:0098660//inorganic ion transmembrane transport;GO:00…
gene-HPB48_025448	20	24	13	6	8	5	12.759	12.195	5.755	3.219	4.029	2.798	10.2363333333333	3.34866666666667	-1.612040353405	1.50156711406757e-05	0.000149055110250838	--	-	-	-	--	KAH9383682.1 hypothetical protein HPB48_025448 [Haemaphysalis longicornis]	-	-	-	-
gene-HPB48_025819	2	1	3	4.91	6.93	9	0.960	0.382	1.000	1.982	2.627	3.790	0.780666666666667	2.79966666666667	1.84247649241865	0.00593542419378758	0.0334883468336262	mnd1	-	-	-	--	KAH9383917.1 hypothetical protein HPB48_025819 [Haemaphysalis longicornis]	-	GO:0000228//nuclear chromosome;GO:0000785//chromatin;GO:0000790//nuclear chromatin;GO:0000793//condensed chromosome;GO:0000794//condensed nuclear chromosome;GO:0005575//cellular_component;GO:0005622//intracellular;GO:0005623//cell;GO:0005634//nucleus;GO:0005694//chromosome;GO:0005730//nucleolus;GO:0005886//plasma membrane;GO:0031974//membrane-enclosed lumen;GO:0031981//nuclear lumen;GO:0043226//o…	GO:0003674//molecular_function;GO:0003676//nucleic acid binding;GO:0003677//DNA binding;GO:0003690//double-stranded DNA binding;GO:0005488//binding;GO:0005515//protein binding;GO:0019901//protein kinase binding;GO:0022857//transmembrane transporter activity;GO:0097159//organic cyclic compound binding;GO:1901363//heterocyclic compound binding	GO:0000003//reproduction;GO:0000280//nuclear division;GO:0006139//nucleobase-containing compound metabolic process;GO:0006259//DNA metabolic process;GO:0006281//DNA repair;GO:0006302//double-strand break repair;GO:0006310//DNA recombination;GO:0006725//cellular aromatic compound metabolic process;GO:0006807//nitrogen compound metabolic process;GO:0006950//response to stress;GO:0006974//cellular r…
gene-HPB48_025885	36	13	280	15	19	19	5.854	1.684	31.597	2.051	2.439	2.710	13.045	2.4	-2.44239063320893	1.82467937778807e-45	1.19316395001086e-43	Hsp68	Human Diseases;Cellular Processes;Environmental Information Processing;Human Diseases;Genetic Information Processing;Human Diseases;Human Diseases;Genetic Information Processing;Organismal Systems;Organismal Systems;Human Diseases;Organismal Systems	Cardiovascular disease;Transport and catabolism;Signal transduction;Neurodegenerative disease;Folding, sorting and degradation;Infectious disease: parasitic;Infectious disease: viral;Transcription;Aging;Endocrine system;Infectious disease: bacterial;Immune system	K03283;K03283;K03283;K03283;K03283;K03283;K03283;K03283;K03283;K03283;K03283;K03283	--	KAH9383945.1 hypothetical protein HPB48_025885 [Haemaphysalis longicornis]	ko05417//Lipid and atherosclerosis;ko04144//Endocytosis;ko04010//MAPK signaling pathway;ko05020//Prion disease;ko04141//Protein processing in endoplasmic reticulum;ko05145//Toxoplasmosis;ko05162//Measles;ko03040//Spliceosome;ko04213//Longevity regulating pathway - multiple species;ko04915//Estrogen signaling pathway;ko05134//Legionellosis;ko04612//Antigen processing and presentation	-	GO:0004856//xylulokinase activity;GO:0005515//protein binding;GO:0005524//ATP binding;GO:0016773//phosphotransferase activity, alcohol group as acceptor;GO:0016787//hydrolase activity;GO:0016887//ATPase activity;GO:0051082//unfolded protein binding	GO:0005975//carbohydrate metabolic process;GO:0005997//xylulose metabolic process;GO:0006457//protein folding;GO:0006950//response to stress;GO:0008360//regulation of cell shape;GO:0042732//D-xylose metabolic process;GO:0043093//FtsZ-dependent cytokinesis
gene-HPB48_026252	8	10.18	10.07	1	6.02	4	1.276	1.293	1.115	0.134	0.758	0.560	1.228	0.484	-1.34323160809558	0.00949808139277992	0.0495907544372214	--	-	-	-	--	KAH9384259.1 hypothetical protein HPB48_026252 [Haemaphysalis longicornis]	-	GO:0016592//mediator complex	GO:0003712//transcription cofactor activity	GO:0006357//regulation of transcription from RNA polymerase II promoter;GO:0070206//protein trimerization
gene-HPB48_026283	4	9	6	3	0	1	1.566	2.807	1.630	0.988	0.000	0.343	2.001	0.443666666666667	-2.173173096715	0.00260416008291763	0.016307289376476	yajO	-	-	-	--	KAH9384290.1 hypothetical protein HPB48_026283 [Haemaphysalis longicornis]	-	GO:0005575//cellular_component;GO:0005622//intracellular;GO:0005623//cell;GO:0005737//cytoplasm;GO:0005829//cytosol;GO:0044424//intracellular part;GO:0044444//cytoplasmic part;GO:0044464//cell part	GO:0003674//molecular_function;GO:0003824//catalytic activity;GO:0010349//L-galactose dehydrogenase activity;GO:0016491//oxidoreductase activity;GO:0016614//oxidoreductase activity, acting on CH-OH group of donors;GO:0016616//oxidoreductase activity, acting on the CH-OH group of donors, NAD or NADP as acceptor;GO:0016645//oxidoreductase activity, acting on the CH-NH group of donors;GO:0016646//ox…	GO:0003008//system process;GO:0005975//carbohydrate metabolic process;GO:0005996//monosaccharide metabolic process;GO:0006012//galactose metabolic process;GO:0006082//organic acid metabolic process;GO:0006732//coenzyme metabolic process;GO:0006766//vitamin metabolic process;GO:0006767//water-soluble vitamin metabolic process;GO:0007600//sensory perception;GO:0007610//behavior;GO:0007638//mechanos…
gene-HPB48_026451	2.64	1.98	0	0	8.99	14.44	0.811	0.484	0.000	0.000	2.180	3.890	0.431666666666667	2.02333333333333	2.22874441856912	0.000547706865074767	0.00409875283916466	--	-	-	-	--	KAH9384444.1 hypothetical protein HPB48_026451 [Haemaphysalis longicornis]	-	-	GO:0003677//DNA binding	GO:0006355//regulation of transcription, DNA-templated
gene-HPB48_026681	0	0	0	1	10.15	0	0.000	0.000	0.000	0.274	2.611	0.000	0.001	0.961666666666667	9.90939310281169	0.000977457935940452	0.00686364307513958	mmgB	Metabolism;Metabolism;Metabolism;Metabolism	Global and overview maps;Global and overview maps;Carbohydrate metabolism;Amino acid metabolism	K00074;K00074;K00074;K00074	--	KAH9384670.1 hypothetical protein HPB48_026681 [Haemaphysalis longicornis]	ko01100//Metabolic pathways;ko01200//Carbon metabolism;ko00650//Butanoate metabolism;ko00360//Phenylalanine metabolism	GO:0000109//nucleotide-excision repair complex;GO:0016507//mitochondrial fatty acid beta-oxidation multienzyme complex	GO:0003857//3-hydroxyacyl-CoA dehydrogenase activity;GO:0004165//dodecenoyl-CoA delta-isomerase activity;GO:0004300//enoyl-CoA hydratase activity;GO:0008692//3-hydroxybutyryl-CoA epimerase activity;GO:0070403//NAD+ binding	GO:0006289//nucleotide-excision repair;GO:0006631//fatty acid metabolic process;GO:0006635//fatty acid beta-oxidation;GO:0009062//fatty acid catabolic process;GO:0055114//oxidation-reduction process
gene-HPB48_026749	1.38	1.51	23.51	1	0	3.54	0.387	0.338	4.580	0.236	0.000	0.871	1.76833333333333	0.369	-2.26069752902057	0.000325966115653784	0.00255514437359628	Hsp68	Human Diseases;Cellular Processes;Environmental Information Processing;Human Diseases;Genetic Information Processing;Human Diseases;Human Diseases;Genetic Information Processing;Organismal Systems;Organismal Systems;Human Diseases;Organismal Systems	Cardiovascular disease;Transport and catabolism;Signal transduction;Neurodegenerative disease;Folding, sorting and degradation;Infectious disease: parasitic;Infectious disease: viral;Transcription;Aging;Endocrine system;Infectious disease: bacterial;Immune system	K03283;K03283;K03283;K03283;K03283;K03283;K03283;K03283;K03283;K03283;K03283;K03283	--	KAH9384736.1 hypothetical protein HPB48_026749 [Haemaphysalis longicornis]	ko05417//Lipid and atherosclerosis;ko04144//Endocytosis;ko04010//MAPK signaling pathway;ko05020//Prion disease;ko04141//Protein processing in endoplasmic reticulum;ko05145//Toxoplasmosis;ko05162//Measles;ko03040//Spliceosome;ko04213//Longevity regulating pathway - multiple species;ko04915//Estrogen signaling pathway;ko05134//Legionellosis;ko04612//Antigen processing and presentation	GO:0005575//cellular_component;GO:0005622//intracellular;GO:0005623//cell;GO:0005737//cytoplasm;GO:0005739//mitochondrion;GO:0043226//organelle;GO:0043227//membrane-bounded organelle;GO:0043229//intracellular organelle;GO:0043231//intracellular membrane-bounded organelle;GO:0044424//intracellular part;GO:0044444//cytoplasmic part;GO:0044464//cell part	GO:0003674//molecular_function;GO:0004856//xylulokinase activity;GO:0005488//binding;GO:0005515//protein binding;GO:0005524//ATP binding;GO:0016787//hydrolase activity;GO:0016887//ATPase activity;GO:0051082//unfolded protein binding	GO:0005997//xylulose metabolic process;GO:0006457//protein folding;GO:0006950//response to stress;GO:0007275//multicellular organism development;GO:0007568//aging;GO:0008150//biological_process;GO:0008340//determination of adult lifespan;GO:0008360//regulation of cell shape;GO:0009605//response to external stimulus;GO:0009987//cellular process;GO:0009991//response to extracellular stimulus;GO:001…
gene-HPB48_026792	4	10	26	32	38	18	5.366	10.685	24.206	36.099	40.249	21.179	13.419	32.509	1.27656201420724	5.96131305188926e-06	6.33209520427126e-05	Fuca1	Cellular Processes;Metabolism	Transport and catabolism;Glycan biosynthesis and metabolism	K01206;K01206	--	KAH9384779.1 hypothetical protein HPB48_026792 [Haemaphysalis longicornis]	ko04142//Lysosome;ko00511//Other glycan degradation	-	GO:0004560//alpha-L-fucosidase activity	GO:0005975//carbohydrate metabolic process
gene-HPB48_026806	6.54	1.04	3.11	0	0	1.03	0.613	0.078	0.202	0.000	0.000	0.085	0.297666666666667	0.0283333333333333	-3.39312542898352	0.00635249116085858	0.0354056779212618	--	-	-	-	--	KAH9384792.1 hypothetical protein HPB48_026806 [Haemaphysalis longicornis]	-	-	-	-
gene-HPB48_026866	4	4	40	2	5	2	1.852	1.475	12.854	0.779	1.828	0.812	5.39366666666667	1.13966666666667	-2.24265444245873	4.3853222417105e-07	5.46689002350728e-06	HSPB1	Genetic Information Processing;Organismal Systems	Folding, sorting and degradation;Aging	K09542;K09542	--	KAH9384842.1 hypothetical protein HPB48_026866 [Haemaphysalis longicornis]	ko04141//Protein processing in endoplasmic reticulum;ko04213//Longevity regulating pathway - multiple species	GO:0005575//cellular_component;GO:0005622//intracellular;GO:0005623//cell;GO:0005634//nucleus;GO:0005654//nucleoplasm;GO:0005737//cytoplasm;GO:0005739//mitochondrion;GO:0005794//Golgi apparatus;GO:0005829//cytosol;GO:0005856//cytoskeleton;GO:0005886//plasma membrane;GO:0009986//cell surface;GO:0012505//endomembrane system;GO:0014069//postsynaptic density;GO:0015629//actin cytoskeleton;GO:0015630/…	GO:0001540//beta-amyloid binding;GO:0003674//molecular_function;GO:0005198//structural molecule activity;GO:0005212//structural constituent of eye lens;GO:0005488//binding;GO:0005515//protein binding;GO:0008017//microtubule binding;GO:0008092//cytoskeletal protein binding;GO:0015631//tubulin binding;GO:0033218//amide binding;GO:0042277//peptide binding;GO:0042802//identical protein binding;GO:004…	GO:0000165//MAPK cascade;GO:0000226//microtubule cytoskeleton organization;GO:0000302//response to reactive oxygen species;GO:0001558//regulation of cell growth;GO:0001654//eye development;GO:0001666//response to hypoxia;GO:0002088//lens development in camera-type eye;GO:0003008//system process;GO:0003012//muscle system process;GO:0006457//protein folding;GO:0006464//cellular protein modification…
gene-HPB48_026936	18	6	3	3	1	4	11.986	3.182	1.386	1.680	0.526	2.336	5.518	1.514	-1.86578025136754	0.00119715149594304	0.00818417987315899	H3-I	Human Diseases;Human Diseases;Human Diseases;Organismal Systems;Human Diseases	Infectious disease: bacterial;Cancer: overview;Substance dependence;Immune system;Immune disease	K11253;K11253;K11253;K11253;K11253	--	KAH9384906.1 hypothetical protein HPB48_026936 [Haemaphysalis longicornis]	ko05131//Shigellosis;ko05202//Transcriptional misregulation in cancer;ko05034//Alcoholism;ko04613//Neutrophil extracellular trap formation;ko05322//Systemic lupus erythematosus	GO:0000785//chromatin;GO:0000786//nucleosome;GO:0005575//cellular_component;GO:0005576//extracellular region;GO:0005622//intracellular;GO:0005623//cell;GO:0005634//nucleus;GO:0005654//nucleoplasm;GO:0005694//chromosome;GO:0031974//membrane-enclosed lumen;GO:0031981//nuclear lumen;GO:0032991//macromolecular complex;GO:0032993//protein-DNA complex;GO:0043226//organelle;GO:0043227//membrane-bounded …	GO:0003674//molecular_function;GO:0003676//nucleic acid binding;GO:0003677//DNA binding;GO:0003682//chromatin binding;GO:0005488//binding;GO:0005515//protein binding;GO:0031490//chromatin DNA binding;GO:0031491//nucleosome binding;GO:0031492//nucleosomal DNA binding;GO:0044877//macromolecular complex binding;GO:0046982//protein heterodimerization activity;GO:0046983//protein dimerization activity…	GO:0000122//negative regulation of transcription from RNA polymerase II promoter;GO:0000183//chromatin silencing at rDNA;GO:0002682//regulation of immune system process;GO:0006323//DNA packaging;GO:0006325//chromatin organization;GO:0006333//chromatin assembly or disassembly;GO:0006334//nucleosome assembly;GO:0006342//chromatin silencing;GO:0006355//regulation of transcription, DNA-templated;GO:0…
gene-HPB48_027063	14	16	9	7	4	0	1.138	1.036	0.508	0.479	0.257	0.000	0.894	0.245333333333333	-1.86553156584746	9.07985621577884e-05	0.000792628639382381	ZSWIM5	-	-	-	--	KAH9385027.1 hypothetical protein HPB48_027063 [Haemaphysalis longicornis]	-	GO:0005634//nucleus	GO:0008270//zinc ion binding	GO:0031144//proteasome localization;GO:0071630//nucleus-associated proteasomal ubiquitin-dependent protein catabolic process
