# Supplementary material for: Apoptosis and autophagy promote Babesia microti infection in tick midguts: insights from transcriptomic and functional RNAi studies
Source: Front Microbiol. 2025 Sep 19;16:1632974. doi: 10.3389/fmicb.2025.1632974 (PMC12491973; doi:10.3389/fmicb.2025.1632974)
Supplement: Supplementary file 5 [file Table_5.xls]

id	CMG4d1_count	CMG4d2_count	CMG4d3_count	TMG4d2_count	TMG4d3_count	TMG4d1_count	CMG4d1_tpm	CMG4d2_tpm	CMG4d3_tpm	TMG4d2_tpm	TMG4d3_tpm	TMG4d1_tpm	CMG4d_mean	TMG4d_mean	log2(fc)	PValue	FDR	Symbol	KEGG_A_class	KEGG_B_class	K_ID	TF_family	Description	Pathway	GO Component	GO Function	GO Process
MSTRG.10055	42	51	40	4	5	1	9.637	12.715	12.509	0.949	1.496	0.314	11.6203333333333	0.919666666666667	-3.6593965924661	2.19257799660436e-26	9.30921669218875e-25	--	-	-	-	--	XP_050035501.1 taxid=34620 uncharacterized protein LOC126531812 [Dermacentor andersoni]	-	-	-	-
MSTRG.10080	89	57	42	49	24	15	8.563	6.190	5.623	4.995	2.991	1.964	6.792	3.31666666666667	-1.03410243395582	8.82134856336502e-08	1.2270232527803e-06	cpo	-	-	-	--	XP_037278691.1 taxid=6941 protein couch potato-like isoform X2 [Rhipicephalus microplus]	-	GO:0005575//cellular_component;GO:0005622//intracellular;GO:0005623//cell;GO:0005634//nucleus;GO:0005685//U1 snRNP;GO:0005737//cytoplasm;GO:0030532//small nuclear ribonucleoprotein complex;GO:0032991//macromolecular complex;GO:0043226//organelle;GO:0043227//membrane-bounded organelle;GO:0043229//intracellular organelle;GO:0043231//intracellular membrane-bounded organelle;GO:0044422//organelle par…	GO:0003674//molecular_function;GO:0003676//nucleic acid binding;GO:0003712//transcription cofactor activity;GO:0003713//transcription coactivator activity;GO:0003723//RNA binding;GO:0003727//single-stranded RNA binding;GO:0003729//mRNA binding;GO:0005488//binding;GO:0005515//protein binding;GO:0008143//poly(A) binding;GO:0017069//snRNA binding;GO:0030619//U1 snRNA binding;GO:0035613//RNA stem-loo…	GO:0000375//RNA splicing, via transesterification reactions;GO:0000377//RNA splicing, via transesterification reactions with bulged adenosine as nucleophile;GO:0000398//mRNA splicing, via spliceosome;GO:0001932//regulation of protein phosphorylation;GO:0001934//positive regulation of protein phosphorylation;GO:0002119//nematode larval development;GO:0002164//larval development;GO:0002682//regulat…
MSTRG.10115	4	16	15	0	9	2	0.744	3.232	3.800	0.000	2.182	0.509	2.592	0.897	-1.53088582796536	0.00164807981994425	0.0113394462030051	--	Metabolism;Metabolism	Global and overview maps;Metabolism of cofactors and vitamins	K01904;K01904	--	XP_065300607.1 taxid=60249 3-[(3aS,4S,7aS)-7a-methyl-1,5-dioxo-octahydro-1H-inden-4-yl]propanoyl:CoA ligase-like [Dermacentor albipictus]	ko01100//Metabolic pathways;ko00130//Ubiquinone and other terpenoid-quinone biosynthesis	-	GO:0005524//ATP binding;GO:0008668//(2,3-dihydroxybenzoyl)adenylate synthase activity;GO:0008756//o-succinylbenzoate-CoA ligase activity;GO:0030729//acetoacetate-CoA ligase activity	GO:0009234//menaquinone biosynthetic process;GO:0019287//isopentenyl diphosphate biosynthetic process, mevalonate pathway;GO:0019290//siderophore biosynthetic process
MSTRG.10153	8	7	1	22	8	11	3.612	3.466	0.621	10.340	4.756	6.838	2.56633333333333	7.31133333333333	1.51042595772567	0.000235971953479279	0.00198031573205776	--	-	-	-	--	XP_049522495.1 taxid=543639 papilin-like [Dermacentor silvarum]	-	-	GO:0004867//serine-type endopeptidase inhibitor activity	-
MSTRG.10198	22	15	13	2	0	1	5.770	4.274	4.647	0.542	0.000	0.359	4.897	0.300333333333333	-4.02726168561639	2.00028939399275e-11	3.92870326813813e-10	--	-	-	-	--	XP_037575477.1 taxid=543639 SPARC-related modular calcium-binding protein 1-like isoform X2 [Dermacentor silvarum]	-	GO:0005575//cellular_component;GO:0005576//extracellular region;GO:0005604//basement membrane;GO:0031012//extracellular matrix;GO:0044421//extracellular region part	GO:0003674//molecular_function;GO:0005488//binding;GO:0005509//calcium ion binding;GO:0005515//protein binding;GO:0043167//ion binding;GO:0043168//anion binding;GO:0043169//cation binding;GO:0043394//proteoglycan binding;GO:0043395//heparan sulfate proteoglycan binding;GO:0046872//metal ion binding;GO:0050840//extracellular matrix binding;GO:0097367//carbohydrate derivative binding;GO:1901681//su…	GO:0001654//eye development;GO:0002009//morphogenesis of an epithelium;GO:0002165//instar larval or pupal development;GO:0006355//regulation of transcription, DNA-templated;GO:0006357//regulation of transcription from RNA polymerase II promoter;GO:0007154//cell communication;GO:0007165//signal transduction;GO:0007275//multicellular organism development;GO:0007423//sensory organ development;GO:000…
MSTRG.10280	41	36	28	23	19	5	3.612	3.446	3.362	2.095	2.183	0.604	3.47333333333333	1.62733333333333	-1.09381107738472	2.35812849755404e-05	0.00023719998416573	--	-	-	-	--	XP_042146044.1 taxid=6945 synaptogenesis protein syg-2 isoform X1 [Ixodes scapularis]	-	-	-	-
MSTRG.10349	9	14	15	0	28	62	5.697	9.629	12.942	0.000	23.120	53.788	9.42266666666667	25.636	1.44396386157546	8.37269261525724e-08	1.16810342556721e-06	--	-	-	-	--	-	-	-	-	-
MSTRG.10350	0	0	0	0	6	23	0.000	0.000	0.000	0.000	5.463	22.003	0.001	9.15533333333333	13.1603966982207	9.38564670372564e-10	1.61450691700331e-08	--	-	-	-	--	-	-	-	-	-
MSTRG.10351	1	1	1	0	9	33	0.816	0.887	1.113	0.000	9.585	36.924	0.938666666666667	15.503	4.04579068141216	7.08717850637314e-11	1.33163225988194e-09	--	-	-	-	--	-	-	-	-	-
MSTRG.10373	18	18	3	6	4	2	3.365	3.656	0.764	1.160	0.975	0.512	2.595	0.882333333333333	-1.556338844471	0.000720690839935394	0.00541433154597171	--	Human Diseases;Environmental Information Processing	Cancer: overview;Signal transduction	K04660;K04660	--	XP_037557676.1 taxid=543639 leucine-rich repeat and fibronectin type-III domain-containing protein 4-like [Dermacentor silvarum]	ko05205//Proteoglycans in cancer;ko04350//TGF-beta signaling pathway	GO:0005575//cellular_component;GO:0005576//extracellular region;GO:0016020//membrane;GO:0032991//macromolecular complex;GO:0032992//protein-carbohydrate complex;GO:0071666//Slit-Robo signaling complex	GO:0003674//molecular_function;GO:0005102//receptor binding;GO:0005488//binding;GO:0005509//calcium ion binding;GO:0005515//protein binding;GO:0005539//glycosaminoglycan binding;GO:0008107//galactoside 2-alpha-L-fucosyltransferase activity;GO:0008201//heparin binding;GO:0043167//ion binding;GO:0043168//anion binding;GO:0043169//cation binding;GO:0046872//metal ion binding;GO:0048495//Roundabout b…	GO:0000003//reproduction;GO:0000902//cell morphogenesis;GO:0000904//cell morphogenesis involved in differentiation;GO:0001558//regulation of cell growth;GO:0001667//ameboidal-type cell migration;GO:0001704//formation of primary germ layer;GO:0001707//mesoderm formation;GO:0001764//neuron migration;GO:0003002//regionalization;GO:0003006//developmental process involved in reproduction;GO:0003007//h…
MSTRG.10485	113	84	80	50	24	26	10.511	8.490	10.142	4.809	2.912	3.314	9.71433333333333	3.67833333333333	-1.40106276742618	4.46200665111262e-17	1.27361932572876e-15	Aspg	-	-	-	--	XP_037516367.1 taxid=34632 LOW QUALITY PROTEIN: L-asparaginase-like [Rhipicephalus sanguineus]	-	-	GO:0003674//molecular_function;GO:0003824//catalytic activity;GO:0004067//asparaginase activity;GO:0005515//protein binding;GO:0016787//hydrolase activity;GO:0016810//hydrolase activity, acting on carbon-nitrogen (but not peptide) bonds;GO:0016811//hydrolase activity, acting on carbon-nitrogen (but not peptide) bonds, in linear amides;GO:0050567//glutaminyl-tRNA synthase (glutamine-hydrolyzing) a…	GO:0006082//organic acid metabolic process;GO:0006424//glutamyl-tRNA aminoacylation;GO:0006450//regulation of translational fidelity;GO:0006520//cellular amino acid metabolic process;GO:0006528//asparagine metabolic process;GO:0006530//asparagine catabolic process;GO:0006807//nitrogen compound metabolic process;GO:0008150//biological_process;GO:0008152//metabolic process;GO:0009056//catabolic pro…
MSTRG.10816	119	94	78	164	107	275	22.537	19.343	20.134	32.114	26.433	71.377	20.6713333333333	43.308	1.06700210121757	3.70094451898023e-25	1.51608582174225e-23	--	-	-	-	--	-	-	GO:0016592//mediator complex	-	-
MSTRG.11004	668	631	480.87	33	312	44	172.640	177.195	169.386	8.818	105.180	15.585	173.073666666667	43.1943333333333	-2.00247227120969	8.25830195619442e-173	2.74868732431264e-170	--	-	-	-	--	KAG0431502.1 taxid=34615 hypothetical protein HPB47_021731 [Ixodes persulcatus]	-	-	-	-
MSTRG.11087	15	23	15	8	7	8	7.401	12.409	10.061	4.108	4.540	5.439	9.957	4.69566666666667	-1.08438113127531	0.00245933698517565	0.0160727847358657	--	-	-	-	--	XP_037573202.1 taxid=543639 solute carrier family 2, facilitated glucose transporter member 8 isoform X1 [Dermacentor silvarum]	-	GO:0005575//cellular_component;GO:0005622//intracellular;GO:0005623//cell;GO:0005737//cytoplasm;GO:0005886//plasma membrane;GO:0005887//integral component of plasma membrane;GO:0008021//synaptic vesicle;GO:0012505//endomembrane system;GO:0012506//vesicle membrane;GO:0016020//membrane;GO:0016021//integral component of membrane;GO:0030133//transport vesicle;GO:0030135//coated vesicle;GO:0030136//cl…	GO:0003674//molecular_function;GO:0005215//transporter activity;GO:0005351//sugar:proton symporter activity;GO:0005353//fructose transmembrane transporter activity;GO:0005354//galactose transmembrane transporter activity;GO:0005355//glucose transmembrane transporter activity;GO:0005402//cation:sugar symporter activity;GO:0005488//binding;GO:0005536//glucose binding;GO:0008324//cation transmembran…	GO:0000003//reproduction;GO:0000280//nuclear division;GO:0001666//response to hypoxia;GO:0005975//carbohydrate metabolic process;GO:0005996//monosaccharide metabolic process;GO:0006006//glucose metabolic process;GO:0006810//transport;GO:0006811//ion transport;GO:0006812//cation transport;GO:0006950//response to stress;GO:0006996//organelle organization;GO:0007049//cell cycle;GO:0007127//meiosis I…
MSTRG.11491	11	2	3	2	1	0	6.601	1.304	2.454	1.241	0.783	0.000	3.453	0.674666666666667	-2.35560354488023	0.00754640440275455	0.042597647384295	--	-	-	-	--	-	-	-	-	-
MSTRG.11582	16	21	5	4	5	1	1.992	2.841	0.848	0.515	0.812	0.171	1.89366666666667	0.499333333333333	-1.92310727918294	3.87255037336188e-05	0.000372214442244455	--	-	-	-	--	XP_037573614.1 taxid=543639 hemicentin-1 [Dermacentor silvarum]	-	-	GO:0005515//protein binding	-
MSTRG.11618	101	96	83	68	19	24	15.725	16.240	17.613	10.947	3.859	5.121	16.526	6.64233333333333	-1.31497554409778	1.49259232166623e-15	3.86394837271346e-14	--	Human Diseases;Human Diseases;Human Diseases;Human Diseases;Human Diseases;Human Diseases;Human Diseases;Human Diseases;Human Diseases;Human Diseases;Human Diseases;Organismal Systems;Environmental Information Processing;Human Diseases;Human Diseases;Human Diseases;Environmental Information Processing;Genetic Information Processing;Organismal Systems;Human Diseases;Human Diseases;Human Diseases;O…	Cancer: overview;Neurodegenerative disease;Neurodegenerative disease;Infectious disease: viral;Infectious disease: bacterial;Neurodegenerative disease;Neurodegenerative disease;Infectious disease: viral;Infectious disease: bacterial;Cardiovascular disease;Infectious disease: viral;Immune system;Signal transduction;Neurodegenerative disease;Infectious disease: bacterial;Cancer: specific types;Sign…	K03173;K03173;K03173;K03173;K03173;K03173;K03173;K03173;K03173;K03173;K03173;K03173;K03173;K03173;K03173;K03173;K03173;K03173;K03173;K03173;K03173;K03173;K03173;K03173;K03173;K03173;K03173;K03173;K03173;K03173;K03173;K03173	--	XP_037572472.1 taxid=543639 uncharacterized protein LOC119454989 [Dermacentor silvarum]	ko05200//Pathways in cancer;ko05010//Alzheimer disease;ko05022//Pathways of neurodegeneration - multiple diseases;ko05168//Herpes simplex virus 1 infection;ko05131//Shigellosis;ko05014//Amyotrophic lateral sclerosis;ko05016//Huntington disease;ko05170//Human immunodeficiency virus 1 infection;ko05132//Salmonella infection;ko05417//Lipid and atherosclerosis;ko05169//Epstein-Barr virus infection;ko…	-	GO:0008270//zinc ion binding	-
MSTRG.11658	687	612	481	224	117	97	210.517	203.770	200.892	70.972	46.766	40.737	205.059666666667	52.825	-1.9567509877229	6.21790704894513e-162	1.99819947388428e-159	Aper1	-	-	-	--	XP_037517672.1 taxid=34632 peritrophin-1 [Rhipicephalus sanguineus]	-	GO:0005576//extracellular region	GO:0008061//chitin binding	-
MSTRG.11689	12	12	10	0	0	4	3.053	3.318	3.468	0.000	0.000	1.395	3.27966666666667	0.465	-2.8182465707099	4.28314886230949e-06	4.78905888689781e-05	--	-	-	-	--	XP_002413597.3 taxid=6945 keratin-associated protein 10-7 [Ixodes scapularis]	-	-	-	-
MSTRG.11718	159	136	148	28	50	51	12.800	11.896	16.239	2.331	5.251	5.627	13.645	4.403	-1.63181364522461	6.06202003287669e-34	3.33303809418255e-32	Sb	-	-	-	--	XP_037279299.1 taxid=6941 LOW QUALITY PROTEIN: serine proteinase stubble-like [Rhipicephalus microplus]	-	GO:0005575//cellular_component;GO:0005623//cell;GO:0005886//plasma membrane;GO:0016020//membrane;GO:0044464//cell part;GO:0071944//cell periphery	GO:0003674//molecular_function;GO:0003824//catalytic activity;GO:0004175//endopeptidase activity;GO:0004252//serine-type endopeptidase activity;GO:0008233//peptidase activity;GO:0008236//serine-type peptidase activity;GO:0016787//hydrolase activity;GO:0017171//serine hydrolase activity;GO:0070011//peptidase activity, acting on L-amino acid peptides	GO:0006508//proteolysis;GO:0006807//nitrogen compound metabolic process;GO:0006996//organelle organization;GO:0007010//cytoskeleton organization;GO:0007015//actin filament organization;GO:0007275//multicellular organism development;GO:0007444//imaginal disc development;GO:0008150//biological_process;GO:0008152//metabolic process;GO:0009888//tissue development;GO:0009987//cellular process;GO:00160…
MSTRG.11817	161	134	133	27	126	27	3.629	3.282	4.087	0.629	3.705	0.834	3.666	1.72266666666667	-1.08956321656711	8.7336812121138e-19	2.72675182768156e-17	--	-	-	-	--	XP_049271619.1 taxid=34632 mucin-17 isoform X6 [Rhipicephalus sanguineus]	-	GO:0000151//ubiquitin ligase complex;GO:0001533//cornified envelope;GO:0005575//cellular_component;GO:0005622//intracellular;GO:0005623//cell;GO:0005737//cytoplasm;GO:0005886//plasma membrane;GO:0009986//cell surface;GO:0016020//membrane;GO:0016021//integral component of membrane;GO:0031224//intrinsic component of membrane;GO:0044424//intracellular part;GO:0044425//membrane part;GO:0044464//cell …	GO:0003674//molecular_function;GO:0005488//binding;GO:0005509//calcium ion binding;GO:0034450//ubiquitin-ubiquitin ligase activity;GO:0043167//ion binding;GO:0043169//cation binding;GO:0046872//metal ion binding	GO:0006511//ubiquitin-dependent protein catabolic process;GO:0007275//multicellular organism development;GO:0008150//biological_process;GO:0008544//epidermis development;GO:0009888//tissue development;GO:0009913//epidermal cell differentiation;GO:0009987//cellular process;GO:0016567//protein ubiquitination;GO:0030154//cell differentiation;GO:0030216//keratinocyte differentiation;GO:0030855//epith…
MSTRG.1218	40.75	26.64	12.19	0.01	2.53	5.97	11.454	8.136	4.670	0.003	0.928	2.300	8.08666666666667	1.077	-2.90852689474251	1.92403091360297e-13	4.32072436128263e-12	--	-	-	-	--	KAH9378337.1 taxid=44386 hypothetical protein HPB48_009926 [Haemaphysalis longicornis]	-	-	-	-
MSTRG.12308	33	28	24	12	15	7	6.875	6.338	6.815	2.585	4.076	1.999	6.676	2.88666666666667	-1.20957943046967	3.93259377125958e-05	0.000377249692756085	--	-	-	-	--	-	-	GO:0005840//ribosome	GO:0003735//structural constituent of ribosome	GO:0006412//translation
MSTRG.12373	2	4	7	0	0	0	0.386	0.840	1.843	0.000	0.000	0.000	1.023	0.001	-9.99859042974533	0.000244458148009377	0.00204692516655291	--	-	-	-	--	KAK8758095.1 taxid=6943 hypothetical protein V5799_004270 [Amblyomma americanum]	-	-	-	-
MSTRG.12467	1.37	42.06	39.89	7.1	11.84	9.39	0.468	10.764	13.796	2.505	3.854	3.303	8.34266666666667	3.22066666666667	-1.37314925126726	1.20722130052874e-06	1.46018155876413e-05	--	-	-	-	--	XP_065305865.1 taxid=60249 phospholipase A2 inhibitor beta-like [Dermacentor albipictus]	-	-	GO:0005515//protein binding	GO:0007623//circadian rhythm;GO:0042326//negative regulation of phosphorylation
MSTRG.12468	195.62	287.83	0	190.13	31.15	583.44	16.550	26.459	0.000	16.632	3.438	67.649	14.3363333333333	29.2396666666667	1.02825077767997	9.43897977636377e-32	4.88703177921234e-30	--	-	-	-	--	XP_049271635.1 taxid=34632 phospholipase A2 inhibitor beta [Rhipicephalus sanguineus]	-	-	GO:0003677//DNA binding;GO:0008170//N-methyltransferase activity	-
MSTRG.13165	0	6.11	0	0	7.58	212.36	0.000	1.130	0.000	0.000	1.683	49.554	0.376666666666667	17.079	5.50279132853091	3.21877749928703e-65	3.5711186791197e-63	--	-	-	-	--	-	-	-	-	-
MSTRG.13356	5	0	0	8	8	8	1.589	0.000	0.000	2.629	3.316	3.484	0.529666666666667	3.143	2.56898564817139	0.000104084953826886	0.000937217127719479	--	-	-	-	--	-	-	-	-	-
MSTRG.13388	6	9	8	1	2	1	2.021	3.294	3.672	0.348	0.879	0.462	2.99566666666667	0.563	-2.4116702739816	0.000534911016692265	0.00416466434424692	--	Human Diseases;Human Diseases;Cellular Processes;Cellular Processes;Cellular Processes;Human Diseases;Genetic Information Processing;Cellular Processes	Infectious disease: viral;Infectious disease: viral;Cell growth and death;Cell growth and death;Cell growth and death;Infectious disease: viral;Replication and repair;Cell growth and death	K06640;K06640;K06640;K06640;K06640;K06640;K06640;K06640	--	XP_050044807.1 taxid=34620 serine/threonine-protein kinase ATR-like [Dermacentor andersoni]	ko05170//Human immunodeficiency virus 1 infection;ko05165//Human papillomavirus infection;ko04110//Cell cycle;ko04214//Apoptosis - fly;ko04218//Cellular senescence;ko05166//Human T-cell leukemia virus 1 infection;ko03460//Fanconi anemia pathway;ko04115//p53 signaling pathway	-	-	-
MSTRG.13552	1	1	0	1	5	13	0.273	0.297	0.000	0.282	1.781	4.866	0.19	2.30966666666667	3.60361333184817	0.000121429019491417	0.00108189077165417	--	-	-	-	--	-	-	-	-	-
MSTRG.13766	8	12	5	27	45.05	33	1.085	1.768	0.924	3.785	7.968	6.132	1.259	5.96166666666667	2.24343742944242	8.90327999451628e-15	2.19218277170131e-13	--	-	-	-	--	KAK8779340.1 taxid=6943 hypothetical protein V5799_019315 [Amblyomma americanum]	-	-	-	-
MSTRG.13767	18	16	6	54	45	36	2.329	2.249	1.058	7.223	7.594	6.383	1.87866666666667	7.06666666666667	1.91132074802829	1.92185213592723e-15	4.95455075540077e-14	--	-	-	-	--	XP_054932541.1 taxid=34620 uncharacterized protein LOC126541208 isoform X2 [Dermacentor andersoni]	-	-	GO:0045156//electron transporter, transferring electrons within the cyclic electron transport pathway of photosynthesis activity	GO:0009772//photosynthetic electron transport in photosystem II;GO:0019684//photosynthesis, light reaction
MSTRG.13771	240	197	203	120	98	51	47.639	42.489	54.920	24.629	25.374	13.874	48.3493333333333	21.2923333333333	-1.18316194011309	3.89476052443454e-29	1.85663533030525e-27	--	-	-	-	--	XP_054932540.1 taxid=34620 uncharacterized protein LOC126541208 isoform X1 [Dermacentor andersoni]	-	-	-	-
MSTRG.14031	906	832.59	586.12	297	159	331.19	269.407	269.011	237.549	91.316	61.673	134.971	258.655666666667	95.9866666666667	-1.43012687594557	1.0052838493092e-134	2.5667788585307e-132	--	-	-	-	--	-	-	-	-	-
MSTRG.14032	10.04	11.87	2	0	0	1.66	8.083	10.383	2.195	0.000	0.000	1.832	6.887	0.610666666666667	-3.49541867431602	3.5996742522221e-05	0.000347999628564148	--	-	-	-	--	-	-	-	-	-
MSTRG.14034	20.1	20.87	10.31	7.36	3.04	4.11	8.383	9.515	5.448	3.460	1.537	2.808	7.782	2.60166666666667	-1.58070484882874	2.45984969300524e-05	0.000246103802619027	--	-	-	-	--	-	-	-	GO:0004721//phosphoprotein phosphatase activity;GO:0004725//protein tyrosine phosphatase activity;GO:0004867//serine-type endopeptidase inhibitor activity	-
MSTRG.14269	0	31.62	0	0	0	0	0.000	2.870	0.000	0.000	0.000	0.000	0.956666666666667	0.001	-9.90187252084189	1.87619171370177e-09	3.11956622227362e-08	Phospho2	Metabolism;Metabolism	Global and overview maps;Metabolism of cofactors and vitamins	K13248;K13248	--	XP_037563091.1 taxid=543639 pyridoxal phosphate phosphatase PHOSPHO2 isoform X3 [Dermacentor silvarum]	ko01100//Metabolic pathways;ko00750//Vitamin B6 metabolism	-	GO:0016787//hydrolase activity;GO:0016791//phosphatase activity	GO:0008152//metabolic process
MSTRG.14275	3	3	4	3	6	18	0.555	0.603	1.008	0.573	1.447	4.560	0.722	2.19333333333333	1.60305434101427	0.00166350417350466	0.0114286967526551	--	-	-	-	--	-	-	-	-	-
MSTRG.14335	36	31	35	17	14	10	9.294	8.696	12.315	4.538	4.714	3.538	10.1016666666667	4.26333333333333	-1.24453957832682	4.26005424743726e-06	4.7660955052811e-05	--	-	-	-	--	XP_049275233.1 taxid=34632 uncharacterized protein K02A2.6-like isoform X3 [Rhipicephalus sanguineus]	-	-	-	GO:0015074//DNA integration
MSTRG.14520	1318	1176	858	1566	2321	4791	348.024	337.411	308.793	427.558	799.436	1733.814	331.409333333333	986.936	1.57434229992508	0	0	--	-	-	-	--	-	-	-	-	GO:0007166//cell surface receptor signaling pathway
MSTRG.14530	57.42	80.82	63.44	40.19	12	22.39	22.874	34.982	34.445	16.554	6.235	12.224	30.767	11.671	-1.39845559756143	9.06524418379947e-13	1.95790366560647e-11	--	-	-	-	--	XP_065289545.1 taxid=60249 uncharacterized protein LOC135903091 [Dermacentor albipictus]	-	GO:0005576//extracellular region	GO:0048040//UDP-glucuronate decarboxylase activity	-
MSTRG.14531	155.58	165.18	130.56	79.81	32	39.61	55.217	63.699	63.156	29.288	14.814	19.267	60.6906666666667	21.123	-1.52265991981067	2.20098140783764e-30	1.08242988022917e-28	--	-	-	-	--	XP_065289545.1 taxid=60249 uncharacterized protein LOC135903091 [Dermacentor albipictus]	-	-	GO:0008083//growth factor activity;GO:0048040//UDP-glucuronate decarboxylase activity	-
MSTRG.14669	138	125	75	29	15	21	9.320	9.205	6.930	2.031	1.316	1.939	8.485	1.762	-2.26770073550961	2.79966454234708e-39	1.78708723989066e-37	AQP7	Organismal Systems;Organismal Systems	Digestive system;Immune system	K09877;K09877	--	UNE55976.1 taxid=297592 AQP1-3 [Haemaphysalis qinghaiensis]	ko04976//Bile secretion;ko04613//Neutrophil extracellular trap formation	GO:0016020//membrane	GO:0015267//channel activity	GO:0055085//transmembrane transport
MSTRG.14863	682	653	471	301	83	107	221.313	230.246	208.319	100.995	35.133	47.587	219.959333333333	61.2383333333333	-1.84472989510902	9.06485169994362e-150	2.48470251228308e-147	--	-	-	-	--	-	-	-	-	-
MSTRG.14864	6	9	10	0	2	3	0.217	0.354	0.493	0.000	0.094	0.149	0.354666666666667	0.081	-2.13046993189541	0.00143466986275889	0.0100303119174654	--	-	-	-	--	XP_064482837.1 taxid=34597 uncharacterized protein LOC135395671 [Ornithodoros turicata]	-	GO:0005634//nucleus	GO:0003677//DNA binding;GO:0004879//RNA polymerase II transcription factor activity, ligand-activated sequence-specific DNA binding;GO:0005496//steroid binding	GO:0006355//regulation of transcription, DNA-templated;GO:0030521//androgen receptor signaling pathway
MSTRG.14885	40	33	28	22	9	16	5.501	4.931	5.249	3.128	1.615	3.016	5.227	2.58633333333333	-1.015074933896	0.000119817062434777	0.00106906186056573	--	-	-	-	--	XP_065296808.1 taxid=60249 uncharacterized protein LOC135908902 [Dermacentor albipictus]	-	-	-	-
MSTRG.14951	520	462.41	335.88	205	118	182.81	183.989	177.776	161.979	74.998	54.461	88.648	174.581333333333	72.7023333333333	-1.26382573835785	7.90184821961154e-65	8.71494372575973e-63	--	-	-	-	--	-	-	-	-	-
MSTRG.14981	27.63	23.11	28.38	5.6	13.37	16.2	4.833	4.392	6.765	1.013	3.050	3.883	5.33	2.64866666666667	-1.00886924027959	0.000481030528288443	0.00380305495107755	--	-	-	-	--	XP_037562391.1 taxid=543639 carbohydrate sulfotransferase 13 [Dermacentor silvarum]	-	GO:0005575//cellular_component;GO:0016020//membrane;GO:0016021//integral component of membrane;GO:0019028//viral capsid;GO:0031224//intrinsic component of membrane;GO:0044425//membrane part	GO:0003674//molecular_function;GO:0003824//catalytic activity;GO:0008146//sulfotransferase activity;GO:0016740//transferase activity;GO:0016782//transferase activity, transferring sulfur-containing groups	GO:0005975//carbohydrate metabolic process;GO:0008150//biological_process;GO:0008152//metabolic process;GO:0009058//biosynthetic process;GO:0016051//carbohydrate biosynthetic process;GO:0044238//primary metabolic process;GO:0071704//organic substance metabolic process;GO:1901576//organic substance biosynthetic process
MSTRG.15271	156	169	122	71	47	39	10.986	12.931	11.710	5.170	4.317	3.764	11.8756666666667	4.417	-1.42686976708528	9.85819982470334e-28	4.4925913577664e-26	--	-	-	-	--	XP_054931656.1 taxid=34620 uncharacterized protein LOC129387031 [Dermacentor andersoni]	-	-	-	-
MSTRG.15495	51.05	44.98	35.72	22.94	17.61	6.95	14.762	14.133	14.078	6.859	6.642	2.754	14.3243333333333	5.41833333333333	-1.40254694098222	5.50964998070682e-09	8.75484791051955e-08	--	-	-	-	--	KAH9378337.1 taxid=44386 hypothetical protein HPB48_009926 [Haemaphysalis longicornis]	-	-	-	-
MSTRG.15786	18	17	17	1	77	134	5.958	6.128	7.586	0.292	33.247	60.790	6.55733333333333	31.443	2.26155773344417	1.52148030338191e-29	7.34685786910242e-28	--	-	-	-	--	XP_049517580.1 taxid=543639 uncharacterized protein LOC125943157 [Dermacentor silvarum]	-	-	GO:0051539//4 iron, 4 sulfur cluster binding;GO:1904047//S-adenosyl-L-methionine binding	GO:0043687//post-translational protein modification
MSTRG.15846	97	93	80	56	25	31	13.230	13.783	14.872	7.897	4.448	5.795	13.9616666666667	6.04666666666667	-1.20725921764954	1.86684156729392e-13	4.19735343459485e-12	--	-	-	-	--	KAK8777128.1 taxid=6943 hypothetical protein V5799_029524 [Amblyomma americanum]	-	-	GO:0035064//methylated histone binding	-
MSTRG.1608	148	137	101	55	42	18	14.819	14.902	13.795	5.694	5.491	2.476	14.5053333333333	4.55366666666667	-1.67148285551352	2.08035087529307e-30	1.02581111017427e-28	--	-	-	-	--	KAI4463185.1 taxid=644536 transposase-related [Holotrichia oblita]	-	-	GO:0003677//DNA binding;GO:0046983//protein dimerization activity	-
MSTRG.16302	314	288	223	215	212	169	85.183	16.656	16.177	11.832	15.734	20.524	39.3386666666667	16.03	-1.29517363466627	3.03320747861284e-05	0.000298016673795253	USP11	-	-	-	--	XP_037561927.1 taxid=543639 ubiquitin carboxyl-terminal hydrolase 11 [Dermacentor silvarum]	-	GO:0016020//membrane	GO:0004843//thiol-dependent ubiquitin-specific protease activity;GO:0022857//transmembrane transporter activity	GO:0016579//protein deubiquitination;GO:0055085//transmembrane transport
MSTRG.16395	9.98	11.72	11.3	7.23	0	5.09	10.294	13.135	15.886	7.711	0.000	7.195	13.105	4.96866666666667	-1.39918668961548	0.00662875823803569	0.0382399952951864	--	-	-	-	--	-	-	-	-	-
MSTRG.16829	16	0	2	0	3	0	4.962	0.000	0.845	0.000	1.214	0.000	1.93566666666667	0.404666666666667	-2.25802461244701	0.00258083431684464	0.0167844280640849	--	-	-	-	--	XP_054930580.1 taxid=34620 uncharacterized protein LOC129386533 [Dermacentor andersoni]	-	GO:0005634//nucleus	GO:0019957//C-C chemokine binding	GO:0006351//transcription, DNA-templated;GO:1900137//negative regulation of chemokine activity
MSTRG.17080	8.77	8.59	6.17	16.95	14.83	14.86	5.182	5.515	4.969	10.356	11.431	12.034	5.222	11.2736666666667	1.11028245367649	0.00256213331072157	0.0166919268712126	--	Genetic Information Processing	Translation	K14530	--	BES89632.1 taxid=355587 Retrotransposon protein [Nesidiocoris tenuis]	ko03008//Ribosome biogenesis in eukaryotes	-	-	-
MSTRG.17213	2	4	2	0	0	0	1.925	4.184	2.624	0.000	0.000	0.000	2.911	0.001	-11.5072991241228	0.00781614622828452	0.0435862381706488	--	-	-	-	--	-	-	-	-	-
MSTRG.17259	35	34	34	21	19	9	12.877	13.592	17.049	7.989	9.118	4.538	14.506	7.215	-1.00757845419092	0.000111942005789746	0.00100311877207456	--	-	-	-	--	KAH8041271.1 taxid=6941 hypothetical protein HPB51_014419 [Rhipicephalus microplus]	-	-	GO:0005515//protein binding	GO:0033103//protein secretion by the type VI secretion system
MSTRG.17271	5	3	1	12	9	3	1.015	0.662	0.277	2.519	2.384	0.835	0.651333333333333	1.91266666666667	1.55411750080028	0.00701506854520969	0.0401208538245362	--	-	-	-	--	-	-	-	GO:0005515//protein binding	-
MSTRG.17396	7	7	6	2	33	4	3.984	4.328	4.654	1.177	24.497	3.120	4.322	9.598	1.15103474085669	0.00624308135787662	0.0362846253288003	--	-	-	-	--	-	-	-	-	-
MSTRG.17403	112	85	79	38	51	15	68.278	56.304	65.641	23.953	40.555	12.532	63.4076666666667	25.68	-1.30401208574795	1.00743695719472e-15	2.63730582094836e-14	--	-	-	-	--	-	-	-	-	-
MSTRG.17452	28	29	15	12	10	5	4.056	4.565	2.962	1.797	1.890	0.993	3.861	1.56	-1.30742852519225	5.53269829686852e-05	0.000520302540642444	--	Genetic Information Processing	Translation	K25129	--	XP_049522084.1 taxid=543639 LOW QUALITY PROTEIN: protein ELYS-like [Dermacentor silvarum]	ko03013//Nucleocytoplasmic transport	-	-	-
MSTRG.17453	9	6	5	1	1	1	3.160	2.289	2.393	0.363	0.458	0.481	2.614	0.434	-2.59049219335095	0.000857191056603094	0.0063200886487441	--	-	-	-	--	-	-	-	-	-
MSTRG.1753	127.75	94.44	100.9	55.09	36.5	18.29	7.341	5.896	7.902	3.273	2.736	1.440	7.04633333333333	2.483	-1.50478846295935	9.94124547878157e-22	3.54971023906149e-20	--	-	-	-	--	KAH8032795.1 taxid=6941 hypothetical protein HPB51_001873 [Rhipicephalus microplus]	-	-	-	-
MSTRG.17605	16	18	11	5	5	6	4.644	5.677	4.352	1.501	1.893	2.387	4.891	1.927	-1.34377289304207	0.00107179448115163	0.00774609435214629	--	-	-	-	--	XP_045487107.1 taxid=64459 rabankyrin-5 [Pieris rapae]	-	-	GO:0003866//3-phosphoshikimate 1-carboxyvinyltransferase activity;GO:0005515//protein binding	GO:0009073//aromatic amino acid family biosynthetic process;GO:0033103//protein secretion by the type VI secretion system
MSTRG.17914	15	17	18	9	7	6	1.279	1.575	2.092	0.793	0.778	0.701	1.64866666666667	0.757333333333333	-1.12229940488526	0.00408669803535761	0.0250483277477904	--	-	-	-	--	XP_037570097.2 taxid=543639 KICSTOR complex protein ITFG2-like [Dermacentor silvarum]	-	-	-	-
MSTRG.18106	16	13	5	3	2	3	4.807	4.244	2.048	0.932	0.784	1.235	3.69966666666667	0.983666666666667	-1.91115387231165	0.000432729192269586	0.00345275659876405	uppS	Metabolism	Metabolism of terpenoids and polyketides	K11778	--	XP_054929322.1 taxid=34620 dehydrodolichyl diphosphate synthase complex subunit DHDDS-like [Dermacentor andersoni]	ko00900//Terpenoid backbone biosynthesis	GO:0005575//cellular_component;GO:0005622//intracellular;GO:0005623//cell;GO:0005737//cytoplasm;GO:0005783//endoplasmic reticulum;GO:0005789//endoplasmic reticulum membrane;GO:0005811//lipid particle;GO:0012505//endomembrane system;GO:0016020//membrane;GO:0031984//organelle subcompartment;GO:0032991//macromolecular complex;GO:0042175//nuclear outer membrane-endoplasmic reticulum membrane network;…	GO:0002094//polyprenyltransferase activity;GO:0003674//molecular_function;GO:0003824//catalytic activity;GO:0004659//prenyltransferase activity;GO:0016740//transferase activity;GO:0016765//transferase activity, transferring alkyl or aryl (other than methyl) groups;GO:0045547//dehydrodolichyl diphosphate synthase activity	GO:0006066//alcohol metabolic process;GO:0006464//cellular protein modification process;GO:0006486//protein glycosylation;GO:0006487//protein N-linked glycosylation;GO:0006629//lipid metabolic process;GO:0006720//isoprenoid metabolic process;GO:0006807//nitrogen compound metabolic process;GO:0006810//transport;GO:0006888//ER to Golgi vesicle-mediated transport;GO:0008150//biological_process;GO:00…
MSTRG.18482	0	0	0	6	2	0	0.000	0.000	0.000	6.958	2.926	0.000	0.001	3.29466666666667	11.6859167946076	0.00781614622828452	0.0435862381706488	--	-	-	-	--	-	-	-	-	-
MSTRG.18977	8	10	3	3	1	1	0.967	1.314	0.494	0.375	0.158	0.166	0.925	0.233	-1.98912341074939	0.00408470827446776	0.0250443676078304	--	-	-	-	--	-	-	-	-	-
MSTRG.1926	98	88	53	36	35	15	26.177	25.540	19.295	9.943	12.195	5.491	23.6706666666667	9.20966666666667	-1.3618794933941	9.7608211806563e-15	2.3906957422635e-13	ESR16	Cellular Processes;Organismal Systems	Transport and catabolism;Digestive system	K13443;K13443	--	XP_037570443.1 taxid=543639 NPC intracellular cholesterol transporter 2 homolog a-like [Dermacentor silvarum]	ko04142//Lysosome;ko04979//Cholesterol metabolism	GO:0000323//lytic vacuole;GO:0005575//cellular_component;GO:0005576//extracellular region;GO:0005622//intracellular;GO:0005623//cell;GO:0005737//cytoplasm;GO:0005764//lysosome;GO:0005766//primary lysosome;GO:0005773//vacuole;GO:0005775//vacuolar lumen;GO:0005783//endoplasmic reticulum;GO:0012505//endomembrane system;GO:0030141//secretory granule;GO:0031410//cytoplasmic vesicle;GO:0031974//membran…	GO:0003674//molecular_function;GO:0005215//transporter activity;GO:0005319//lipid transporter activity;GO:0005488//binding;GO:0005496//steroid binding;GO:0005515//protein binding;GO:0008289//lipid binding;GO:0015248//sterol transporter activity;GO:0015485//cholesterol binding;GO:0017127//cholesterol transporter activity;GO:0019899//enzyme binding;GO:0032934//sterol binding;GO:0036094//small molec…	GO:0001775//cell activation;GO:0002252//immune effector process;GO:0002263//cell activation involved in immune response;GO:0002274//myeloid leukocyte activation;GO:0002275//myeloid cell activation involved in immune response;GO:0002283//neutrophil activation involved in immune response;GO:0002366//leukocyte activation involved in immune response;GO:0002376//immune system process;GO:0002443//leuko…
MSTRG.19494	109	91	92	33	46	14	10.560	9.930	12.383	3.282	5.869	1.808	10.9576666666667	3.653	-1.58478696368175	2.71021161482213e-21	9.5133021259265e-20	--	-	-	-	--	XP_049268251.1 taxid=34632 proline-rich proteoglycan 2-like isoform X3 [Rhipicephalus sanguineus]	-	-	-	-
MSTRG.19781	17	25	15	4	19	88	1.686	2.695	2.028	0.410	2.459	11.965	2.13633333333333	4.94466666666667	1.21073649915784	2.80919829109468e-07	3.69257030660887e-06	--	-	-	-	--	XP_037277371.1 taxid=6941 mucin-5AC-like [Rhipicephalus microplus]	-	-	-	-
MSTRG.19782	28	31	31	5	503	41	4.064	4.889	6.132	0.750	95.223	8.155	5.02833333333333	34.7093333333333	2.78717145963846	2.14267180837177e-92	3.47280520315143e-90	--	-	-	-	--	XP_065283955.1 taxid=60249 serine/arginine repetitive matrix protein 2-like [Dermacentor albipictus]	-	-	-	-
MSTRG.19936	39	40	26	1	0	10	14.748	16.435	13.400	0.391	0.000	5.183	14.861	1.858	-2.99970879158033	9.01695192552771e-18	2.66772963396684e-16	--	-	-	-	--	USN25421.1 taxid=181088 microplusin 3 [Haemaphysalis flava]	-	-	-	-
MSTRG.20164	25	0	9	0	4	0	4.941	0.000	2.424	0.000	1.031	0.000	2.455	0.343666666666667	-2.8366411925551	7.47161327583724e-06	8.09670929350757e-05	--	-	-	-	--	-	-	-	-	-
MSTRG.20358	94	78	79	15	7	38	21.740	19.601	24.903	3.587	2.112	12.045	22.0813333333333	5.91466666666667	-1.90045851886042	1.86498704423503e-24	7.44357462901431e-23	TFPI	Organismal Systems	Immune system	K03909	--	XP_037274672.1 taxid=6941 papilin-like isoform X2 [Rhipicephalus microplus]	ko04610//Complement and coagulation cascades	GO:0005575//cellular_component;GO:0005576//extracellular region;GO:0005604//basement membrane;GO:0031012//extracellular matrix;GO:0044421//extracellular region part	GO:0003674//molecular_function;GO:0003824//catalytic activity;GO:0004175//endopeptidase activity;GO:0004222//metalloendopeptidase activity;GO:0004857//enzyme inhibitor activity;GO:0004866//endopeptidase inhibitor activity;GO:0004867//serine-type endopeptidase inhibitor activity;GO:0005488//binding;GO:0005515//protein binding;GO:0008233//peptidase activity;GO:0008237//metallopeptidase activity;GO:…	GO:0000003//reproduction;GO:0000902//cell morphogenesis;GO:0002119//nematode larval development;GO:0002164//larval development;GO:0006508//proteolysis;GO:0006807//nitrogen compound metabolic process;GO:0007275//multicellular organism development;GO:0008150//biological_process;GO:0008152//metabolic process;GO:0009653//anatomical structure morphogenesis;GO:0009790//embryo development;GO:0009791//po…
MSTRG.20359	33	33	30	9	18	9	7.338	7.974	9.093	2.069	5.221	2.743	8.135	3.34433333333333	-1.28242369633178	4.25234689570405e-06	4.76032995729897e-05	Ppn	Organismal Systems	Immune system	K03909	--	XP_037274671.1 taxid=6941 papilin-like isoform X1 [Rhipicephalus microplus]	ko04610//Complement and coagulation cascades	-	GO:0004867//serine-type endopeptidase inhibitor activity	-
MSTRG.20443	28	11	21	5	14	5	3.663	1.564	3.745	0.676	2.389	0.897	2.99066666666667	1.32066666666667	-1.17920074019678	0.000633379727216728	0.00483636408668275	--	-	-	-	--	XP_037499358.2 taxid=34632 sulfotransferase 1C3 [Rhipicephalus sanguineus]	-	-	GO:0008146//sulfotransferase activity	-
MSTRG.20592	7	8	3	0	0	0	1.340	1.664	0.783	0.000	0.000	0.000	1.26233333333333	0.001	-10.3018772051633	1.52934053489708e-05	0.000159159007425721	--	-	-	-	--	KAK8787388.1 taxid=6943 hypothetical protein V5799_022837 [Amblyomma americanum]	-	-	-	-
MSTRG.20609	34	26	33	6	5	0	12.049	10.011	15.939	2.198	2.311	0.000	12.6663333333333	1.503	-3.07508203730962	1.49873316015222e-16	4.16317248466128e-15	--	-	-	-	--	XP_037575644.1 taxid=543639 uncharacterized protein LOC119457942 [Dermacentor silvarum]	-	-	-	-
MSTRG.20684	190	205	153	2	168	26	86.292	94.477	91.816	0.760	98.738	13.089	90.8616666666667	37.529	-1.27566592025355	4.73760753970634e-30	2.31769729481854e-28	--	-	-	-	--	XP_049276259.1 taxid=34632 uncharacterized protein LOC125760346 [Rhipicephalus sanguineus]	-	-	GO:0043176//amine binding	GO:0030682//evasion or tolerance of host defense response
MSTRG.20825	16	16	16	6	9	7	6.531	7.097	8.902	2.532	4.792	3.916	7.51	3.74666666666667	-1.0032052780145	0.0076549334713402	0.0430729886576612	--	-	-	-	--	XP_037280909.1 taxid=6941 protein ANTAGONIST OF LIKE HETEROCHROMATIN PROTEIN 1-like [Rhipicephalus microplus]	-	-	-	-
MSTRG.21024	861	775	611	356	302	129	135.883	132.898	131.428	58.093	62.170	27.902	133.403	49.3883333333333	-1.43354892134311	1.78052611358705e-129	4.31002938066872e-127	--	-	-	-	--	-	-	-	-	-
MSTRG.21230	929	842	641	393	392	154	237.524	235.598	224.140	104.576	132.958	54.064	232.420666666667	97.1993333333333	-1.25772003389602	1.61947769082359e-121	3.55122878579539e-119	--	-	-	-	--	KAH7941660.1 taxid=543639 hypothetical protein HPB49_015862 [Dermacentor silvarum]	-	-	GO:1904047//S-adenosyl-L-methionine binding	GO:0030152//bacteriocin biosynthetic process;GO:0031179//peptide modification
MSTRG.21361	192	186	146	5	2	94	26.249	27.630	27.205	0.707	0.357	17.613	27.028	6.22566666666667	-2.11815452071884	3.51515599811237e-57	3.34280574738859e-55	Ctse	Cellular Processes;Cellular Processes;Human Diseases;Human Diseases;Cellular Processes;Environmental Information Processing;Organismal Systems	Transport and catabolism;Transport and catabolism;Infectious disease: bacterial;Cardiovascular disease;Cell growth and death;Signal transduction;Endocrine system	K01379;K01379;K01379;K01379;K01379;K01379;K01379	--	XP_037274752.1 taxid=6941 cyprosin-like [Rhipicephalus microplus]	ko04140//Autophagy - animal;ko04142//Lysosome;ko05152//Tuberculosis;ko05415//Diabetic cardiomyopathy;ko04210//Apoptosis;ko04071//Sphingolipid signaling pathway;ko04915//Estrogen signaling pathway	GO:0000323//lytic vacuole;GO:0005575//cellular_component;GO:0005622//intracellular;GO:0005623//cell;GO:0005737//cytoplasm;GO:0005764//lysosome;GO:0005773//vacuole;GO:0043226//organelle;GO:0043227//membrane-bounded organelle;GO:0043229//intracellular organelle;GO:0043231//intracellular membrane-bounded organelle;GO:0044424//intracellular part;GO:0044444//cytoplasmic part;GO:0044464//cell part	GO:0003674//molecular_function;GO:0003824//catalytic activity;GO:0004175//endopeptidase activity;GO:0004190//aspartic-type endopeptidase activity;GO:0008233//peptidase activity;GO:0016787//hydrolase activity;GO:0070001//aspartic-type peptidase activity;GO:0070011//peptidase activity, acting on L-amino acid peptides	GO:0000003//reproduction;GO:0003006//developmental process involved in reproduction;GO:0006508//proteolysis;GO:0006807//nitrogen compound metabolic process;GO:0006915//apoptotic process;GO:0006950//response to stress;GO:0006952//defense response;GO:0007276//gamete generation;GO:0007281//germ cell development;GO:0007292//female gamete generation;GO:0008150//biological_process;GO:0008152//metabolic…
MSTRG.21368	1011	970	726	422	467	174	258.396	269.378	252.904	111.521	155.692	60.949	260.226	109.387333333333	-1.25031942465231	1.26490016568964e-132	3.1860100254445e-130	--	-	-	-	--	XP_037499593.1 taxid=34632 uncharacterized protein LOC119373615 [Rhipicephalus sanguineus]	-	-	-	-
MSTRG.21369	405	402	285	194	172	76	90.149	97.227	86.464	44.649	49.940	23.185	91.28	39.258	-1.21731211509298	7.7828076371669e-51	6.33466163970104e-49	--	-	-	-	--	XP_037499593.1 taxid=34632 uncharacterized protein LOC119373615 [Rhipicephalus sanguineus]	-	GO:0016020//membrane;GO:0030430//host cell cytoplasm	GO:0009055//electron carrier activity;GO:0016491//oxidoreductase activity	-
MSTRG.21498	27	18	7	8	0	1	3.914	2.835	1.383	1.199	0.000	0.199	2.71066666666667	0.466	-2.5402458544693	9.07773745201748e-08	1.25938626344298e-06	--	-	-	-	--	EEC18204.1 taxid=6945 secreted salivary gland peptide, putative, partial [Ixodes scapularis]	-	-	GO:0003824//catalytic activity	GO:0006281//DNA repair
MSTRG.21546	32	27	32	3	140	20	6.480	5.941	8.832	0.628	36.979	5.550	7.08433333333333	14.3856666666667	1.02192807986445	5.49009738340379e-08	7.81144466635598e-07	Prss41	Organismal Systems;Organismal Systems	Digestive system;Digestive system	K01310;K01310	--	XP_065301182.1 taxid=60249 chymotrypsinogen B-like [Dermacentor albipictus]	ko04972//Pancreatic secretion;ko04974//Protein digestion and absorption	-	GO:0004252//serine-type endopeptidase activity	GO:0006508//proteolysis
MSTRG.21547	46	39	28	98	34	86	40.566	37.370	33.655	89.359	39.111	103.940	37.197	77.47	1.05845146940556	3.95373693871171e-11	7.58165666673328e-10	--	-	-	-	--	QED93053.1 taxid=181088 cysteine-rich protein [Haemaphysalis flava]	-	GO:0005576//extracellular region	GO:0019871//sodium channel inhibitor activity;GO:0030414//peptidase inhibitor activity;GO:0046872//metal ion binding	GO:0007275//multicellular organism development;GO:0030178//negative regulation of Wnt signaling pathway
MSTRG.21661	2711	2612	2053	1246	1072	849	559.260	585.483	577.244	265.773	288.465	240.035	573.995666666667	264.757666666667	-1.11636738406108	1.60931153340059e-265	9.67611537775925e-263	--	-	-	-	--	KAH9375373.1 taxid=44386 hypothetical protein HPB48_006535 [Haemaphysalis longicornis]	-	-	-	-
MSTRG.21733	10.21	0	9.35	0	0	0	8.107	0.000	10.118	0.000	0.000	0.000	6.075	0.001	-12.5686686933805	3.82558129947649e-06	4.31367270665107e-05	--	-	-	-	--	XP_037501102.2 taxid=34632 titin-like [Rhipicephalus sanguineus]	-	-	-	-
MSTRG.21767	16	21	9.05	6.11	8.05	6	3.146	4.487	2.425	1.242	2.065	1.617	3.35266666666667	1.64133333333333	-1.03044079159433	0.00594502125849259	0.0347002035599866	--	-	-	-	--	XP_040358047.1 taxid=6945 protein ANTAGONIST OF LIKE HETEROCHROMATIN PROTEIN 1-like [Ixodes scapularis]	-	-	-	-
MSTRG.21865	7.87	13.97	8.76	1.07	4.3	1.17	0.795	1.534	1.207	0.112	0.567	0.162	1.17866666666667	0.280333333333333	-2.07194056913629	0.000313785842777698	0.00256632484578039	Mtif2	-	-	-	--	XP_037575251.1 taxid=543639 translation initiation factor IF-2, mitochondrial [Dermacentor silvarum]	-	GO:0005575//cellular_component;GO:0005622//intracellular;GO:0005623//cell;GO:0005634//nucleus;GO:0005654//nucleoplasm;GO:0005737//cytoplasm;GO:0005739//mitochondrion;GO:0005759//mitochondrial matrix;GO:0031974//membrane-enclosed lumen;GO:0031981//nuclear lumen;GO:0043226//organelle;GO:0043227//membrane-bounded organelle;GO:0043229//intracellular organelle;GO:0043231//intracellular membrane-bounde…	GO:0000049//tRNA binding;GO:0000166//nucleotide binding;GO:0001882//nucleoside binding;GO:0001883//purine nucleoside binding;GO:0003674//molecular_function;GO:0003676//nucleic acid binding;GO:0003723//RNA binding;GO:0003743//translation initiation factor activity;GO:0003824//catalytic activity;GO:0003924//GTPase activity;GO:0005488//binding;GO:0005525//GTP binding;GO:0008135//translation factor a…	GO:0006412//translation;GO:0006413//translational initiation;GO:0006417//regulation of translation;GO:0006446//regulation of translational initiation;GO:0006518//peptide metabolic process;GO:0006807//nitrogen compound metabolic process;GO:0006996//organelle organization;GO:0008150//biological_process;GO:0008152//metabolic process;GO:0009058//biosynthetic process;GO:0009059//macromolecule biosynth…
MSTRG.22129	22	13	4	6	4	4	15.885	10.199	3.936	4.479	3.767	3.958	10.0066666666667	4.068	-1.2985698919294	0.00461831994543756	0.0279120834834665	--	-	-	-	--	-	-	-	-	-
MSTRG.22267	190	200	142	19	853	76	78.672	89.982	80.139	8.134	460.714	43.128	82.931	170.658666666667	1.04113028770725	5.28449900140182e-39	3.3389076910891e-37	--	-	-	-	--	XP_037565142.1 taxid=543639 calphotin-like [Dermacentor silvarum]	-	-	-	-
MSTRG.22798	150.99	114.35	72.01	42.49	27.27	65.18	121.486	103.911	77.424	34.700	29.226	75.978	100.940333333333	46.6346666666667	-1.11402804542716	5.61728057742854e-16	1.50431742360187e-14	--	-	-	-	--	-	-	-	-	-
MSTRG.22849	33	30	28	14	18	8	8.444	8.341	9.765	3.704	6.008	2.805	8.85	4.17233333333333	-1.08482303388239	9.36510515596862e-05	0.000852741548617973	SPTAN1	-	-	-	--	XP_037274254.1 taxid=6941 LOW QUALITY PROTEIN: spectrin alpha chain, non-erythrocytic 1-like [Rhipicephalus microplus]	-	GO:0001750//photoreceptor outer segment;GO:0005575//cellular_component;GO:0005622//intracellular;GO:0005623//cell;GO:0005634//nucleus;GO:0005737//cytoplasm;GO:0005829//cytosol;GO:0005856//cytoskeleton;GO:0005886//plasma membrane;GO:0005912//adherens junction;GO:0005929//cilium;GO:0005938//cell cortex;GO:0008091//spectrin;GO:0015629//actin cytoskeleton;GO:0016020//membrane;GO:0016324//apical plasm…	GO:0003674//molecular_function;GO:0003779//actin binding;GO:0005085//guanyl-nucleotide exchange factor activity;GO:0005088//Ras guanyl-nucleotide exchange factor activity;GO:0005488//binding;GO:0005515//protein binding;GO:0005543//phospholipid binding;GO:0008017//microtubule binding;GO:0008092//cytoskeletal protein binding;GO:0008289//lipid binding;GO:0015631//tubulin binding;GO:0017016//Ras GTPa…	GO:0000003//reproduction;GO:0000165//MAPK cascade;GO:0000902//cell morphogenesis;GO:0000904//cell morphogenesis involved in differentiation;GO:0002064//epithelial cell development;GO:0002065//columnar/cuboidal epithelial cell differentiation;GO:0002066//columnar/cuboidal epithelial cell development;GO:0002119//nematode larval development;GO:0002164//larval development;GO:0003006//developmental pr…
MSTRG.22857	138	113	96	55	45	38	26.726	23.779	25.341	11.014	11.368	10.086	25.282	10.8226666666667	-1.22405457836118	1.14929997847282e-17	3.37883317015062e-16	FMN2	Organismal Systems	Development and regeneration	K02184	--	XP_037500155.1 taxid=34632 protein cappuccino [Rhipicephalus sanguineus]	ko04320//Dorso-ventral axis formation	GO:0005575//cellular_component;GO:0005622//intracellular;GO:0005623//cell;GO:0005634//nucleus;GO:0005730//nucleolus;GO:0005737//cytoplasm;GO:0005783//endoplasmic reticulum;GO:0005789//endoplasmic reticulum membrane;GO:0005819//spindle;GO:0005829//cytosol;GO:0005856//cytoskeleton;GO:0005884//actin filament;GO:0005886//plasma membrane;GO:0005902//microvillus;GO:0005938//cell cortex;GO:0012505//endo…	GO:0003674//molecular_function;GO:0003779//actin binding;GO:0005488//binding;GO:0005515//protein binding;GO:0008017//microtubule binding;GO:0008092//cytoskeletal protein binding;GO:0015631//tubulin binding	GO:0000003//reproduction;GO:0000226//microtubule cytoskeleton organization;GO:0000280//nuclear division;GO:0000578//embryonic axis specification;GO:0000910//cytokinesis;GO:0001666//response to hypoxia;GO:0003002//regionalization;GO:0003006//developmental process involved in reproduction;GO:0006403//RNA localization;GO:0006810//transport;GO:0006928//movement of cell or subcellular component;GO:000…
MSTRG.22860	75	64	41	22	20	16	23.322	21.625	17.377	7.074	8.113	6.819	20.7746666666667	7.33533333333333	-1.50189089720658	3.25649955716195e-13	7.22593991023115e-12	--	-	-	-	--	-	-	-	-	-
MSTRG.2289	7	1	1	0	0	0	6.173	0.958	1.202	0.000	0.000	0.000	2.77766666666667	0.001	-11.4396577640387	0.00781614622828452	0.0435862381706488	--	-	-	-	--	XP_050052528.1 taxid=34620 antimicrobial peptide microplusin-like [Dermacentor andersoni]	-	-	-	-
MSTRG.22898	92.94	75.85	57.19	39.1	35.59	24.41	5.883	5.217	4.934	2.559	2.939	2.118	5.34466666666667	2.53866666666667	-1.07402899558835	5.47667795501783e-10	9.64837432926062e-09	--	-	-	-	--	XP_054917266.1 taxid=34620 CRISP/Allergen/PR-1-like [Dermacentor andersoni]	-	-	-	-
MSTRG.2295	8	1	1	0	0	0	4.801	0.652	0.818	0.000	0.000	0.000	2.09033333333333	0.001	-11.0295173035242	0.0039085941210902	0.0241152882565376	--	-	-	-	--	XP_065292426.1 taxid=60249 antimicrobial peptide microplusin-like [Dermacentor albipictus]	-	-	-	-
MSTRG.2310	40	26	22	25	182	76	11.728	8.283	8.792	7.579	69.608	30.540	9.601	35.909	1.90308889328939	1.67093610230518e-30	8.32742727563267e-29	AM-189	-	-	-	--	XP_037559719.1 taxid=543639 antimicrobial peptide microplusin [Dermacentor silvarum]	-	GO:0016020//membrane	GO:0051539//4 iron, 4 sulfur cluster binding;GO:1904047//S-adenosyl-L-methionine binding	GO:0000902//cell morphogenesis;GO:0006955//immune response;GO:0043687//post-translational protein modification
MSTRG.23378	77	77	61	39	19	30	24.041	26.123	25.959	12.591	7.738	12.837	25.3743333333333	11.0553333333333	-1.19862739345468	5.29431353099873e-11	1.00591957088976e-09	--	-	-	-	--	USN25421.1 taxid=181088 microplusin 3 [Haemaphysalis flava]	-	-	-	-
MSTRG.23471	2	5	5	0	80	16	1.302	3.536	4.435	0.000	67.917	14.272	3.091	27.3963333333333	3.14783725957797	1.34031159112611e-19	4.36749436136357e-18	--	-	-	-	--	XP_049519648.1 taxid=543639 glycine-rich protein-like [Dermacentor silvarum]	-	-	-	-
MSTRG.23518	78	72	44	51	12	10	2.109	2.115	1.621	1.372	0.423	0.371	1.94833333333333	0.722	-1.43216978181069	3.47100189789039e-12	7.188444930531e-11	Ano7	-	-	-	--	XP_037512625.2 taxid=34632 anoctamin-7 isoform X2 [Rhipicephalus sanguineus]	-	GO:0005575//cellular_component;GO:0005622//intracellular;GO:0005623//cell;GO:0005634//nucleus;GO:0005737//cytoplasm;GO:0005783//endoplasmic reticulum;GO:0005829//cytosol;GO:0005886//plasma membrane;GO:0012505//endomembrane system;GO:0016020//membrane;GO:0016021//integral component of membrane;GO:0030054//cell junction;GO:0031224//intrinsic component of membrane;GO:0043226//organelle;GO:0043227//m…	GO:0003674//molecular_function;GO:0005215//transporter activity;GO:0005216//ion channel activity;GO:0005229//intracellular calcium activated chloride channel activity;GO:0005253//anion channel activity;GO:0005254//chloride channel activity;GO:0005319//lipid transporter activity;GO:0005488//binding;GO:0005515//protein binding;GO:0005548//phospholipid transporter activity;GO:0008509//anion transmem…	GO:0006810//transport;GO:0006811//ion transport;GO:0006820//anion transport;GO:0006821//chloride transport;GO:0006869//lipid transport;GO:0007009//plasma membrane organization;GO:0008150//biological_process;GO:0009987//cellular process;GO:0010256//endomembrane system organization;GO:0010876//lipid localization;GO:0015698//inorganic anion transport;GO:0015711//organic anion transport;GO:0015748//o…
MSTRG.23809	26	24	15	7	8	6	10.883	10.915	8.557	3.029	4.368	3.442	10.1183333333333	3.613	-1.48570251258451	1.48522010309329e-05	0.000155023099700455	--	-	-	-	--	XP_037513145.1 taxid=34632 uncharacterized protein LOC119389821 [Rhipicephalus sanguineus]	-	-	-	-
MSTRG.23996	17	22	13	4	4	0	1.580	2.222	1.647	0.384	0.485	0.000	1.81633333333333	0.289666666666667	-2.64856340876212	1.59312665398729e-08	2.40439576547928e-07	Mmel1	Human Diseases;Organismal Systems;Organismal Systems;Organismal Systems	Neurodegenerative disease;Digestive system;Endocrine system;Immune system	K01389;K01389;K01389;K01389	--	XP_037567103.1 taxid=543639 neprilysin-21-like isoform X1 [Dermacentor silvarum]	ko05010//Alzheimer disease;ko04974//Protein digestion and absorption;ko04614//Renin-angiotensin system;ko04640//Hematopoietic cell lineage	-	GO:0004222//metalloendopeptidase activity	GO:0006508//proteolysis
MSTRG.24161	65.17	49.67	14.2	52.27	161	73.53	13.795	11.416	4.065	11.433	33.668	21.358	9.75866666666667	22.153	1.18274613447521	8.09078589267642e-20	2.69293139738564e-18	--	-	-	-	--	-	-	-	-	GO:0006914//autophagy
MSTRG.24210	34.41	39.4	24.76	13.58	0.67	7.04	22.978	28.588	22.535	9.376	0.584	6.443	24.7003333333333	5.46766666666667	-2.1755333136306	9.0352393030377e-12	1.80889178699591e-10	--	-	-	-	--	-	-	-	-	-
MSTRG.24278	12.49	11.62	10.98	5.97	5.22	1.43	2.866	2.897	3.434	1.416	1.562	0.450	3.06566666666667	1.14266666666667	-1.42379623096465	0.00309901718505292	0.019734397441818	--	-	-	-	--	KAH9378896.1 taxid=44386 hypothetical protein HPB48_010815 [Haemaphysalis longicornis]	-	-	-	-
MSTRG.24461	151	144	140	10	86	64	32.766	33.981	41.428	2.229	24.269	19.027	36.0583333333333	15.175	-1.24863619844505	7.09805449237514e-23	2.63547087018686e-21	--	-	-	-	--	XP_040061505.2 taxid=6945 keratin-associated protein 10-7-like [Ixodes scapularis]	-	-	GO:0008270//zinc ion binding	-
MSTRG.24648	13.99	9	6.15	0	1	2	2.257	1.578	1.352	0.000	0.210	0.442	1.729	0.217333333333333	-2.99195650013236	1.93912231377258e-05	0.000198480509645289	--	-	-	-	--	KAH6933703.1 taxid=266040 hypothetical protein HPB50_017669 [Hyalomma asiaticum]	-	-	-	-
MSTRG.24708	46	37	30	2	2	1	27.394	23.879	24.286	1.278	1.612	0.814	25.1863333333333	1.23466666666667	-4.35044760451909	2.95947774489723e-25	1.21501554376959e-23	--	-	-	-	--	USN25421.1 taxid=181088 microplusin 3 [Haemaphysalis flava]	-	-	-	-
MSTRG.24823	37	39	35	11	22	15	5.823	6.670	7.508	1.790	4.517	3.236	6.667	3.181	-1.06755735523752	2.13885425626613e-05	0.000217135645329763	fsta	-	-	-	--	XP_037268490.1 taxid=6941 extracellular protease inhibitor 10-like [Rhipicephalus microplus]	-	-	GO:0005515//protein binding	-
MSTRG.2499	12	13	16	2	6	6	0.507	0.597	0.922	0.087	0.331	0.348	0.675333333333333	0.255333333333333	-1.40321787687618	0.00102114079837562	0.00740009461155642	ACHE	-	-	-	--	XP_037520132.1 taxid=34632 cocaine esterase [Rhipicephalus sanguineus]	-	-	GO:0016787//hydrolase activity	-
MSTRG.25094	11	10	13	4	0	3	1.408	1.391	2.268	0.529	0.000	0.526	1.689	0.351666666666667	-2.26388882992799	4.25106626769343e-05	0.000405504729598454	--	Human Diseases	Cancer: overview	K08180	--	XP_065286620.1 taxid=60249 monocarboxylate transporter 9-like isoform X1 [Dermacentor albipictus]	ko05230//Central carbon metabolism in cancer	GO:0016020//membrane	GO:0022857//transmembrane transporter activity	GO:0055085//transmembrane transport
MSTRG.25157	124	98	79	147	218	230	26.081	24.627	29.464	34.567	75.353	75.296	26.724	61.7386666666667	1.20803836230162	1.01568086290925e-30	5.07540900905241e-29	--	-	-	-	--	XP_062593499.1 taxid=36930 uncharacterized protein LOC134254977 [Saccostrea cucullata]	-	-	-	-
MSTRG.25208	55	0	13	0	17	0	19.490	0.000	6.279	0.000	7.858	0.000	8.58966666666667	2.61933333333333	-1.71340247969251	7.51645403097238e-07	9.30891605869064e-06	--	-	-	-	--	-	-	-	GO:0019957//C-C chemokine binding	GO:1900137//negative regulation of chemokine activity
MSTRG.25283	347	351	264	0	746	1436	161.595	176.590	170.873	0.000	453.745	896.395	169.686	450.046666666667	1.40720706674891	5.13752033647789e-147	1.36797487930873e-144	--	-	-	-	--	-	-	-	-	-
MSTRG.25384	357	322	209	1310	818	1114	239.085	234.313	190.772	907.117	714.580	1022.470	221.39	881.389	1.99318883318919	0	0	--	-	-	-	--	XP_050042063.1 taxid=34620 uncharacterized protein LOC126539317 [Dermacentor andersoni]	-	-	-	-
MSTRG.25429	61	70	35	3	281	54	15.961	19.902	12.482	0.812	95.910	19.365	16.115	38.6956666666667	1.26376782684705	4.89385317929389e-20	1.64354107042989e-18	--	-	-	-	--	XP_037564433.2 taxid=543639 uncharacterized protein LOC119443922 [Dermacentor silvarum]	-	-	GO:0008270//zinc ion binding;GO:0043176//amine binding	GO:0030682//evasion or tolerance of host defense response
MSTRG.25445	17.66	0	5	0	3	0	2.064	0.000	0.796	0.000	0.457	0.000	0.953333333333333	0.152333333333333	-2.64574907660768	0.000156974667866957	0.00136594343341373	--	-	-	-	--	-	-	-	GO:0005515//protein binding	-
MSTRG.25470	5	2	7	0	0	0	0.887	0.385	1.692	0.000	0.000	0.000	0.988	0.001	-9.94836723158468	0.000122255551234001	0.00108717615431801	--	-	-	-	--	-	-	-	-	-
MSTRG.25478	16	37	26	0	16	12	4.871	12.238	10.787	0.000	6.353	5.006	9.29866666666667	3.78633333333333	-1.29622243777758	2.80588458786546e-05	0.000277830844692166	--	-	-	-	--	-	-	-	-	-
MSTRG.25479	53	64	39	20	547	13	38.137	50.345	38.200	14.930	514.049	13.089	42.2273333333333	180.689333333333	2.09726229325881	2.9082879553058e-68	3.38797369993405e-66	--	-	-	-	--	-	-	-	-	-
MSTRG.25498	1	8	0	0	0	0	0.613	5.327	0.000	0.000	0.000	0.000	1.98	0.001	-10.951284714967	0.00781614622828452	0.0435862381706488	--	Environmental Information Processing;Environmental Information Processing;Organismal Systems;Human Diseases	Membrane transport;Signal transduction;Digestive system;Drug resistance: antineoplastic	K05673;K05673;K05673;K05673	--	XP_037579494.2 taxid=543639 ATP-binding cassette sub-family C member 2 [Dermacentor silvarum]	ko02010//ABC transporters;ko04024//cAMP signaling pathway;ko04976//Bile secretion;ko01523//Antifolate resistance	GO:0016020//membrane	GO:0005524//ATP binding;GO:0008521//acetyl-CoA transporter activity	GO:0035348//acetyl-CoA transmembrane transport;GO:0055085//transmembrane transport
MSTRG.25637	1	0	4	0	51.57	11	0.239	0.000	1.303	0.000	16.073	3.602	0.514	6.55833333333333	3.67348896536718	6.59252327474007e-15	1.64056129930414e-13	--	-	-	-	--	XP_049271495.1 taxid=34632 progranulin isoform X9 [Rhipicephalus sanguineus]	-	-	-	-
MSTRG.25663	6	7	3	1	35	6	0.907	1.150	0.618	0.156	6.903	1.243	0.891666666666667	2.76733333333333	1.63392004042773	0.000135520364744527	0.00119543969639055	--	-	-	-	--	KAH9377843.1 taxid=44386 hypothetical protein HPB48_016639 [Haemaphysalis longicornis]	-	-	-	-
MSTRG.25674	1	1	1	1	18	2	0.266	0.289	0.362	0.275	6.235	0.728	0.305666666666667	2.41266666666667	2.98059746877749	0.000156974667866957	0.00136594343341373	--	-	-	-	--	-	-	-	-	-
MSTRG.25723	14	17	10	7	5	5	1.748	2.307	1.702	0.904	0.815	0.856	1.919	0.858333333333333	-1.16074477995859	0.00753619546174036	0.042597647384295	--	Human Diseases	Cardiovascular disease	K10645	--	XP_037565275.2 taxid=543639 E3 ubiquitin-protein ligase MIB2 [Dermacentor silvarum]	ko05417//Lipid and atherosclerosis	GO:0000151//ubiquitin ligase complex;GO:0005575//cellular_component;GO:0005622//intracellular;GO:0005623//cell;GO:0005737//cytoplasm;GO:0005768//endosome;GO:0005769//early endosome;GO:0005829//cytosol;GO:0012505//endomembrane system;GO:0030016//myofibril;GO:0030017//sarcomere;GO:0030018//Z disc;GO:0031410//cytoplasmic vesicle;GO:0031430//M band;GO:0031672//A band;GO:0031674//I band;GO:0031982//ve…	GO:0003674//molecular_function;GO:0003779//actin binding;GO:0003824//catalytic activity;GO:0004842//ubiquitin-protein transferase activity;GO:0005488//binding;GO:0005515//protein binding;GO:0008092//cytoskeletal protein binding;GO:0008270//zinc ion binding;GO:0016740//transferase activity;GO:0017022//myosin binding;GO:0019787//ubiquitin-like protein transferase activity;GO:0032027//myosin light c…	GO:0000209//protein polyubiquitination;GO:0000768//syncytium formation by plasma membrane fusion;GO:0006464//cellular protein modification process;GO:0006807//nitrogen compound metabolic process;GO:0006949//syncytium formation;GO:0007154//cell communication;GO:0007165//signal transduction;GO:0007166//cell surface receptor signaling pathway;GO:0007219//Notch signaling pathway;GO:0007520//myoblast …
MSTRG.25823	9	13	10	0	2	7	2.385	3.743	3.611	0.000	0.691	2.542	3.24633333333333	1.07766666666667	-1.59090013659862	0.00145576522660969	0.0101549431357702	--	-	-	-	--	XP_037582143.1 taxid=543639 acanthoscurrin-1-like [Dermacentor silvarum]	-	-	-	-
MSTRG.25840	27	16	6	3	82.97	8	18.241	11.745	5.525	2.096	73.116	7.407	11.837	27.5396666666667	1.21820761063545	3.58677035211886e-06	4.06159250262111e-05	--	-	-	-	--	-	-	-	-	-
MSTRG.25841	14	7	7	1	85	19	8.790	4.775	5.990	0.649	69.613	16.349	6.51833333333333	28.8703333333333	2.14701272950063	2.55892257244358e-14	6.10701124555389e-13	--	-	-	-	--	-	-	-	-	-
MSTRG.25842	9	14	6	0	78	7	6.818	11.318	6.383	0.000	76.346	7.284	8.173	27.8766666666667	1.77012042262101	4.30618741498971e-09	6.90137809355058e-08	--	-	-	-	--	-	-	-	-	-
MSTRG.25860	25	18	9	1	88	4	2.906	2.273	1.426	0.120	13.341	0.637	2.20166666666667	4.69933333333333	1.0938600439302	3.21029229023389e-05	0.000313609213824263	CYP3A31	Metabolism;Human Diseases;Metabolism;Human Diseases;Metabolism;Metabolism	Global and overview maps;Cancer: overview;Metabolism of cofactors and vitamins;Cancer: overview;Lipid metabolism;Lipid metabolism	K07424;K07424;K07424;K07424;K07424;K07424	--	XP_037556024.1 taxid=543639 cytochrome P450 3A31 [Dermacentor silvarum]	ko01100//Metabolic pathways;ko05207//Chemical carcinogenesis - receptor activation;ko00830//Retinol metabolism;ko05204//Chemical carcinogenesis - DNA adducts;ko00140//Steroid hormone biosynthesis;ko00591//Linoleic acid metabolism	-	GO:0004497//monooxygenase activity;GO:0005506//iron ion binding;GO:0016705//oxidoreductase activity, acting on paired donors, with incorporation or reduction of molecular oxygen;GO:0020037//heme binding	GO:0046148//pigment biosynthetic process
MSTRG.26054	1	3	1	0	20	1	0.218	0.712	0.298	0.000	5.697	0.299	0.409333333333333	1.99866666666667	2.28768982257768	0.00151725086097311	0.0105365271228308	SULT3A1	-	-	-	--	XP_050047507.1 taxid=34620 sulfotransferase 1C2-like [Dermacentor andersoni]	-	-	GO:0008146//sulfotransferase activity	-
MSTRG.26143	17.56	22.34	12.95	17.95	2.8	4.7	8.453	11.684	8.496	8.934	1.758	3.101	9.54433333333333	4.59766666666667	-1.05374255598555	0.00794422312977058	0.044147994906319	Bub1	Cellular Processes;Human Diseases	Cell growth and death;Infectious disease: viral	K06637;K06637	--	XP_050038418.1 taxid=34620 mitotic checkpoint serine/threonine-protein kinase BUB1-like [Dermacentor andersoni]	ko04110//Cell cycle;ko05166//Human T-cell leukemia virus 1 infection	-	-	-
MSTRG.2618	5	6	6	11	8	19	0.583	0.760	0.953	1.325	1.216	3.034	0.765333333333333	1.85833333333333	1.27984916301934	0.00185043075450291	0.0125693071549489	--	-	-	-	--	XP_037559728.1 taxid=543639 SPRY domain-containing SOCS box protein 3-like [Dermacentor silvarum]	-	-	-	-
MSTRG.26230	13	7	5	1	71	10	4.503	2.635	2.361	0.358	32.081	4.747	3.16633333333333	12.3953333333333	1.96891202146612	6.24943221397752e-10	1.09476660748428e-08	--	-	-	-	--	XP_049520941.1 taxid=543639 uncharacterized protein LOC125944474 isoform X2 [Dermacentor silvarum]	-	-	GO:0043176//amine binding	GO:0030682//evasion or tolerance of host defense response
MSTRG.26232	6	7	4	14	9	19	1.271	1.611	1.155	3.066	2.486	5.515	1.34566666666667	3.689	1.45490870293546	0.00039661847401223	0.00319471553029989	--	-	-	-	--	XP_049267540.1 taxid=34632 THAP domain-containing protein 1-like [Rhipicephalus sanguineus]	-	-	-	-
MSTRG.26336	0	0	0	0	8	15	0.000	0.000	0.000	0.000	7.488	14.751	0.001	7.413	12.8558417960499	5.99032920561742e-08	8.49724094851621e-07	--	-	-	-	--	-	-	-	-	-
MSTRG.26537	7.65	9.59	5	1.2	0	3.32	6.159	8.389	5.486	0.999	0.000	3.663	6.678	1.554	-2.10342958965541	0.00249906715715409	0.0163152759167058	--	-	-	-	--	-	-	-	-	-
MSTRG.26538	1052.49	986.8	794.18	475.94	250.07	448.14	139.436	142.050	143.404	65.195	43.215	81.368	141.63	63.2593333333333	-1.16277663175594	2.32922950860079e-121	5.0481986989314e-119	--	-	-	-	--	-	-	-	-	-
MSTRG.26891	4	5	8	0	0	0	0.757	1.028	2.063	0.000	0.000	0.000	1.28266666666667	0.001	-10.3249305830489	1.52934053489708e-05	0.000159159007425721	--	-	-	-	--	XP_065301656.1 taxid=60249 neural cell adhesion molecule L1-like isoform X1 [Dermacentor albipictus]	-	GO:0005575//cellular_component;GO:0005622//intracellular;GO:0005623//cell;GO:0016020//membrane;GO:0016021//integral component of membrane;GO:0031224//intrinsic component of membrane;GO:0032421//stereocilium bundle;GO:0044425//membrane part;GO:0044464//cell part;GO:0097458//neuron part;GO:0098862//cluster of actin-based cell projections	GO:0003674//molecular_function;GO:0003824//catalytic activity;GO:0004721//phosphoprotein phosphatase activity;GO:0004725//protein tyrosine phosphatase activity;GO:0005515//protein binding;GO:0016787//hydrolase activity;GO:0016788//hydrolase activity, acting on ester bonds;GO:0016791//phosphatase activity;GO:0042578//phosphoric ester hydrolase activity	GO:0000902//cell morphogenesis;GO:0000904//cell morphogenesis involved in differentiation;GO:0001708//cell fate specification;GO:0002119//nematode larval development;GO:0002164//larval development;GO:0002244//hematopoietic progenitor cell differentiation;GO:0002376//immune system process;GO:0002520//immune system development;GO:0003008//system process;GO:0006464//cellular protein modification pro…
MSTRG.26920	508.19	444.44	288.08	124.59	85.51	154.61	176.832	168.037	136.626	44.826	38.812	73.732	160.498333333333	52.4566666666667	-1.61336027573841	3.88854524958929e-89	5.94086843500777e-87	--	-	-	-	--	-	-	-	GO:0008013//beta-catenin binding	GO:0016055//Wnt signaling pathway
MSTRG.27124	1169	1137	876	611	405	342	219.233	231.691	223.914	118.479	99.074	87.902	224.946	101.818333333333	-1.14358135767727	6.26685950647154e-130	1.53694729396214e-127	--	-	-	-	--	XP_037278276.1 taxid=6941 uncharacterized protein LOC119171601 [Rhipicephalus microplus]	-	-	GO:0003676//nucleic acid binding;GO:0004523//RNA-DNA hybrid ribonuclease activity	-
MSTRG.27352	10.32	8.78	8.75	4.64	3	1.58	5.407	4.998	6.248	2.514	2.050	1.134	5.551	1.89933333333333	-1.54725457215889	0.0076503376363672	0.0430669414691176	--	-	-	-	--	-	-	-	-	-
MSTRG.27489	5.14	5.15	4.03	9.27	13.23	9.07	2.329	2.535	2.488	4.342	7.818	5.631	2.45066666666667	5.93033333333333	1.27493893242898	0.00454898832143636	0.027528764065991	--	-	-	-	--	-	-	-	-	-
MSTRG.27889	70.93	58.52	47.13	7.01	14.19	15.9	24.351	21.830	22.053	2.488	6.355	7.481	22.7446666666667	5.44133333333333	-2.06349617645145	1.35531788794405e-19	4.40868588366301e-18	--	-	-	-	--	XP_064480470.1 taxid=34597 calponin homology domain-containing protein DDB_G0272472-like [Ornithodoros turicata]	-	-	-	-
MSTRG.27967	35.67	28.95	24.72	0	26.12	0.33	3.774	3.328	3.564	0.000	3.604	0.048	3.55533333333333	1.21733333333333	-1.54626056269877	1.50631009631277e-07	2.03302779762301e-06	--	-	-	-	--	-	-	-	GO:0008270//zinc ion binding	GO:0006281//DNA repair
MSTRG.28021	227	225	173	114	118	46	51.929	55.927	53.940	26.965	35.211	14.422	53.932	25.5326666666667	-1.0787973127017	5.8450041889114e-25	2.37353013239912e-23	--	-	-	-	--	KAH9379384.1 taxid=44386 hypothetical protein HPB48_008096 [Haemaphysalis longicornis]	-	-	-	-
MSTRG.28052	8	4	7	1	3	0	2.429	1.320	2.897	0.314	1.188	0.000	2.21533333333333	0.500666666666667	-2.14560148017776	0.00435031434587805	0.0264466761555189	--	-	-	-	--	XP_037571380.1 taxid=543639 uncharacterized protein LOC119453423 [Dermacentor silvarum]	-	-	-	-
MSTRG.2819	179.08	170.02	111.02	3	1225.41	97.01	79.295	82.921	67.240	1.340	698.100	59.596	76.4853333333333	253.012	1.72595078024781	6.75380091488952e-120	1.41442803654636e-117	--	-	-	-	--	XP_065299081.1 taxid=60249 uncharacterized protein LOC135910937 [Dermacentor albipictus]	-	-	-	-
MSTRG.2833	318.92	303.98	261.98	16	2760.87	346.99	143.637	148.760	160.820	7.451	1621.979	214.182	151.072333333333	614.537333333333	2.02426118102772	0	0	--	-	-	-	--	XP_065299081.1 taxid=60249 uncharacterized protein LOC135910937 [Dermacentor albipictus]	-	-	-	-
MSTRG.28549	4	3	13	2	2	0	1.126	0.917	4.986	0.582	0.734	0.000	2.343	0.438666666666667	-2.41715996584905	0.00154704833601071	0.0107234785923777	--	-	-	-	--	-	-	-	GO:0046872//metal ion binding;GO:0070006//metalloaminopeptidase activity	GO:0006508//proteolysis
MSTRG.28655	152	129	80	49	59	17	93.402	86.131	67.002	31.133	47.291	14.317	82.1783333333333	30.9136666666667	-1.4105132891175	1.26872391609956e-22	4.65506792759444e-21	--	-	-	-	--	-	-	-	GO:0050660//flavin adenine dinucleotide binding;GO:0050797//thymidylate synthase (FAD) activity	GO:0006231//dTMP biosynthetic process
MSTRG.28657	24	23	15	5	2	2	14.947	15.564	12.732	3.220	1.625	1.707	14.4143333333333	2.184	-2.72245935198442	1.40394755699005e-09	2.38325851682491e-08	--	-	-	-	--	-	-	-	GO:0005524//ATP binding;GO:0008134//transcription factor binding	GO:0006355//regulation of transcription, DNA-templated
MSTRG.28756	19.84	22.17	18	13.97	2	3.16	2.766	3.359	3.421	2.014	0.364	0.604	3.182	0.994	-1.67861607876876	9.89912089214476e-06	0.000105910052424822	Lipm	Cellular Processes;Organismal Systems;Metabolism	Transport and catabolism;Digestive system;Lipid metabolism	K01052;K01052;K01052	--	XP_065299854.1 taxid=60249 gastric triacylglycerol lipase-like isoform X1 [Dermacentor albipictus]	ko04142//Lysosome;ko04979//Cholesterol metabolism;ko00100//Steroid biosynthesis	-	-	GO:0006629//lipid metabolic process
MSTRG.28949	268.07	221.03	163.65	88.41	21.01	3.18	22.312	19.989	18.565	7.608	2.281	0.363	20.2886666666667	3.41733333333333	-2.56973117396153	4.26549056814216e-86	6.26019517319699e-84	--	-	-	-	--	-	-	-	-	-
MSTRG.28950	208.16	161.42	192.35	73.7	55.19	15.54	2.695	2.286	3.469	1.633	0.971	0.286	2.81666666666667	0.963333333333333	-1.54788184866887	1.53875131277493e-52	1.31563237242256e-50	POL	-	-	-	--	XP_037505870.2 taxid=34632 retrovirus-related Pol polyprotein from transposon 17.6 [Rhipicephalus sanguineus]	-	-	GO:0004190//aspartic-type endopeptidase activity	GO:0006508//proteolysis
MSTRG.28951	386.22	331.05	179.84	169.2	16.14	21.4	61.733	68.252	43.590	18.478	11.341	6.465	57.8583333333333	12.0946666666667	-2.25815375692965	1.03182957789471e-92	1.71716709842674e-90	POL	-	-	-	--	XP_037505870.2 taxid=34632 retrovirus-related Pol polyprotein from transposon 17.6 [Rhipicephalus sanguineus]	-	-	GO:0004190//aspartic-type endopeptidase activity	GO:0006508//proteolysis
MSTRG.28954	12	9	12	10	0	0	0.983	0.801	1.340	0.847	0.000	0.000	1.04133333333333	0.282333333333333	-1.88296057880978	0.000432729192269586	0.00345275659876405	--	-	-	-	--	-	-	-	-	-
MSTRG.28955	53	48	33	47	6	3	4.476	4.404	3.798	4.104	0.661	0.347	4.226	1.704	-1.3103674317091	1.01971506079526e-07	1.40269144045482e-06	--	-	-	-	--	-	-	-	-	-
MSTRG.291	286.8	267.81	201.6	56.23	48.62	81.18	29.889	30.326	28.636	6.059	6.609	11.595	29.617	8.08766666666667	-1.8726300699888	3.1064259695451e-68	3.59631513331373e-66	--	-	-	-	--	XP_064480470.1 taxid=34597 calponin homology domain-containing protein DDB_G0272472-like [Ornithodoros turicata]	-	-	-	-
MSTRG.29101	98.9	123.88	99.77	47.93	50.84	21.26	9.478	18.144	15.710	5.370	8.830	3.613	14.444	5.93766666666667	-1.28250231582107	7.39596587742415e-19	2.32467804366456e-17	--	Metabolism;Metabolism	Global and overview maps;Carbohydrate metabolism	K00019;K00019	--	XP_037582091.1 taxid=543639 retinol dehydrogenase 7-like [Dermacentor silvarum]	ko01100//Metabolic pathways;ko00650//Butanoate metabolism	-	-	-
MSTRG.29284	26	18	16	4	12	0	4.852	3.650	4.070	0.772	2.921	0.000	4.19066666666667	1.231	-1.76734900959314	3.44242106633516e-06	3.91239550337933e-05	ascl1a	-	-	-	--	XP_037581682.1 taxid=543639 class A basic helix-loop-helix protein 15 [Dermacentor silvarum]	-	-	GO:0046983//protein dimerization activity	-
MSTRG.29725	10	10	4	15	13	22	3.250	3.531	1.772	5.040	5.510	9.798	2.851	6.78266666666667	1.25038455420352	0.000647674639109999	0.00492523225596178	--	-	-	-	--	-	-	-	-	-
MSTRG.29850	0	3.92	0	0	63.87	0	0.000	0.180	0.000	0.000	3.522	0.000	0.06	1.174	4.29032609750153	1.00258103740931e-16	2.81009142199582e-15	--	-	-	-	--	XP_037581142.1 taxid=543639 RNA polymerase II-associated protein 1 isoform X1 [Dermacentor silvarum]	-	-	-	-
MSTRG.29880	520.98	2	108	0	230.95	0	152.950	0.638	43.215	0.000	88.442	0.000	65.601	29.4806666666667	-1.15394865751742	1.42789897199729e-32	7.49707294057958e-31	--	-	-	-	--	XP_037524916.1 taxid=34632 male-specific histamine-binding salivary protein-like [Rhipicephalus sanguineus]	-	-	GO:0043176//amine binding	GO:0007224//smoothened signaling pathway;GO:0030682//evasion or tolerance of host defense response
MSTRG.29916	9	14	9	4	4	0	2.352	3.976	3.206	1.081	1.364	0.000	3.178	0.815	-1.96324716023008	0.000295350882515614	0.00243586066336661	--	Organismal Systems;Organismal Systems;Organismal Systems;Human Diseases;Human Diseases	Nervous system;Nervous system;Nervous system;Substance dependence;Substance dependence	K15015;K15015;K15015;K15015;K15015	--	XP_037272325.1 taxid=6941 amino acid transporter AVT1H-like [Rhipicephalus microplus]	ko04723//Retrograde endocannabinoid signaling;ko04721//Synaptic vesicle cycle;ko04727//GABAergic synapse;ko05032//Morphine addiction;ko05033//Nicotine addiction	-	-	-
MSTRG.29917	15	13	11	8	1	1	3.952	3.721	3.950	2.179	0.344	0.361	3.87433333333333	0.961333333333333	-2.01083941957739	9.90800080309506e-05	0.000896046710183837	--	-	-	-	--	XP_050048245.1 taxid=34620 uncharacterized protein LOC126544803 [Dermacentor andersoni]	-	-	-	-
MSTRG.29918	69	76	47	34	13	12	6.804	8.143	6.317	3.467	1.672	1.622	7.088	2.25366666666667	-1.65310445746414	2.72610185606106e-15	6.92259025819103e-14	--	Organismal Systems;Organismal Systems;Organismal Systems;Human Diseases;Human Diseases	Nervous system;Nervous system;Nervous system;Substance dependence;Substance dependence	K15015;K15015;K15015;K15015;K15015	--	XP_037272325.1 taxid=6941 amino acid transporter AVT1H-like [Rhipicephalus microplus]	ko04723//Retrograde endocannabinoid signaling;ko04721//Synaptic vesicle cycle;ko04727//GABAergic synapse;ko05032//Morphine addiction;ko05033//Nicotine addiction	-	GO:0003674//molecular_function;GO:0005215//transporter activity;GO:0005342//organic acid transmembrane transporter activity;GO:0008509//anion transmembrane transporter activity;GO:0008514//organic anion transmembrane transporter activity;GO:0015075//ion transmembrane transporter activity;GO:0015171//amino acid transmembrane transporter activity;GO:0015318//inorganic solute uptake transmembrane tr…	GO:0003333//amino acid transmembrane transport;GO:0006810//transport;GO:0006811//ion transport;GO:0006820//anion transport;GO:0006865//amino acid transport;GO:0008150//biological_process;GO:0015711//organic anion transport;GO:0015849//organic acid transport;GO:0034220//ion transmembrane transport;GO:0046942//carboxylic acid transport;GO:0051179//localization;GO:0051234//establishment of localizat…
MSTRG.29947	18.45	16.39	3.01	0	2.99	4.68	4.280	4.131	0.952	0.000	0.905	1.488	3.121	0.797666666666667	-1.96815046110187	0.000106633556575218	0.000957851981207466	--	-	-	-	--	-	-	-	GO:0008374//O-acyltransferase activity	GO:0006355//regulation of transcription, DNA-templated;GO:0006629//lipid metabolic process
MSTRG.30009	8	0	5	0	1	0	1.058	0.000	0.901	0.000	0.173	0.000	0.653	0.0576666666666667	-3.50127345463086	0.00183309190609085	0.0124606127051887	--	-	-	-	--	BAE00066.1 taxid=44386 metalloprotease [Haemaphysalis longicornis]	-	-	GO:0004222//metalloendopeptidase activity	GO:0006508//proteolysis
MSTRG.30171	55	29	34	29	13	13	4.449	2.549	3.749	2.426	1.372	1.441	3.58233333333333	1.74633333333333	-1.03657062393662	2.88145013710093e-05	0.000284466891448221	Slc1a2	Human Diseases;Human Diseases;Organismal Systems;Organismal Systems	Neurodegenerative disease;Neurodegenerative disease;Nervous system;Nervous system	K05613;K05613;K05613;K05613	--	XP_037272551.1 taxid=6941 excitatory amino acid transporter 2-like [Rhipicephalus microplus]	ko05014//Amyotrophic lateral sclerosis;ko05016//Huntington disease;ko04721//Synaptic vesicle cycle;ko04724//Glutamatergic synapse	GO:0005575//cellular_component;GO:0005623//cell;GO:0005886//plasma membrane;GO:0005887//integral component of plasma membrane;GO:0009986//cell surface;GO:0016020//membrane;GO:0016021//integral component of membrane;GO:0030424//axon;GO:0030425//dendrite;GO:0030673//axolemma;GO:0031224//intrinsic component of membrane;GO:0031226//intrinsic component of plasma membrane;GO:0031252//cell leading edge;…	GO:0003674//molecular_function;GO:0005215//transporter activity;GO:0005283//sodium:amino acid symporter activity;GO:0005310//dicarboxylic acid transmembrane transporter activity;GO:0005313//L-glutamate transmembrane transporter activity;GO:0005314//high-affinity glutamate transmembrane transporter activity;GO:0005326//neurotransmitter transporter activity;GO:0005328//neurotransmitter:sodium sympo…	GO:0001101//response to acid chemical;GO:0001504//neurotransmitter uptake;GO:0001505//regulation of neurotransmitter levels;GO:0003333//amino acid transmembrane transport;GO:0006810//transport;GO:0006811//ion transport;GO:0006812//cation transport;GO:0006814//sodium ion transport;GO:0006820//anion transport;GO:0006835//dicarboxylic acid transport;GO:0006836//neurotransmitter transport;GO:0006855/…
MSTRG.30216	18	23	11	49	20	35	6.292	8.735	5.241	17.709	9.119	16.767	6.756	14.5316666666667	1.10495894486276	2.50881778566962e-06	2.90807554148607e-05	--	-	-	-	--	-	-	-	-	-
MSTRG.30229	58.25	60.27	45.47	35.85	22.49	11.72	6.581	7.399	7.002	4.188	3.314	1.815	6.994	3.10566666666667	-1.17121480344938	2.88603209244324e-08	4.21903938596467e-07	--	Organismal Systems	Digestive system	K13867	--	XP_054921045.1 taxid=34620 b(0,+)-type amino acid transporter 1-like [Dermacentor andersoni]	ko04974//Protein digestion and absorption	GO:0016020//membrane	GO:0046923//ER retention sequence binding	GO:0006621//protein retention in ER lumen;GO:0030436//asexual sporulation
MSTRG.30242	342	312	179	120	85	92	48.329	47.907	34.477	17.534	15.668	17.818	43.571	17.0066666666667	-1.35726782677324	3.98628768528672e-47	3.07026513082889e-45	HPGD	Human Diseases	Cancer: overview	K00069	--	XP_054921197.1 taxid=34620 15-hydroxyprostaglandin dehydrogenase [NAD(+)]-like [Dermacentor andersoni]	ko05202//Transcriptional misregulation in cancer	GO:0005737//cytoplasm	GO:0003858//3-hydroxybutyrate dehydrogenase activity;GO:0003978//UDP-glucose 4-epimerase activity;GO:0004316//3-oxoacyl-[acyl-carrier-protein] reductase (NADPH) activity;GO:0004757//sepiapterin reductase activity;GO:0008667//2,3-dihydro-2,3-dihydroxybenzoate dehydrogenase activity;GO:0016491//oxidoreductase activity;GO:0016628//oxidoreductase activity, acting on the CH-CH group of donors, NAD or …	GO:0000272//polysaccharide catabolic process;GO:0006012//galactose metabolic process;GO:0006633//fatty acid biosynthetic process;GO:0006729//tetrahydrobiopterin biosynthetic process;GO:0019290//siderophore biosynthetic process;GO:0042619//poly-hydroxybutyrate biosynthetic process;GO:0045150//acetoin catabolic process
MSTRG.30258	55	0	10	0	25	0	6.839	0.000	1.695	0.000	4.055	0.000	2.84466666666667	1.35166666666667	-1.07352019609647	0.000377672600959107	0.00305796681549818	--	-	-	-	--	BAF43574.1 taxid=44386 metalloprotease [Haemaphysalis longicornis]	-	GO:0005575//cellular_component;GO:0005576//extracellular region;GO:0005615//extracellular space;GO:0005622//intracellular;GO:0005623//cell;GO:0005737//cytoplasm;GO:0005768//endosome;GO:0005798//Golgi-associated vesicle;GO:0012505//endomembrane system;GO:0031410//cytoplasmic vesicle;GO:0031982//vesicle;GO:0043226//organelle;GO:0043227//membrane-bounded organelle;GO:0043229//intracellular organelle…	GO:0003674//molecular_function;GO:0003824//catalytic activity;GO:0004175//endopeptidase activity;GO:0004222//metalloendopeptidase activity;GO:0008233//peptidase activity;GO:0008237//metallopeptidase activity;GO:0008270//zinc ion binding;GO:0016787//hydrolase activity;GO:0070011//peptidase activity, acting on L-amino acid peptides	GO:0002791//regulation of peptide secretion;GO:0002793//positive regulation of peptide secretion;GO:0006508//proteolysis;GO:0006629//lipid metabolic process;GO:0006807//nitrogen compound metabolic process;GO:0007275//multicellular organism development;GO:0008150//biological_process;GO:0008152//metabolic process;GO:0010646//regulation of cell communication;GO:0010647//positive regulation of cell c…
MSTRG.30332	176	181	146	107	55	17	21.168	23.654	23.934	13.307	8.629	2.802	22.9186666666667	8.246	-1.47475674890189	5.52651100777761e-32	2.86932141153111e-30	--	-	-	-	--	XP_050047877.1 taxid=34620 fibronectin-like [Dermacentor andersoni]	-	-	GO:0005515//protein binding	-
MSTRG.30334	93	56	41	32	17	8	31.369	20.524	18.849	11.160	7.480	3.698	23.5806666666667	7.446	-1.66306698510289	1.12665173800829e-15	2.9329136514995e-14	--	-	-	-	--	XP_050047877.1 taxid=34620 fibronectin-like [Dermacentor andersoni]	-	-	GO:0005515//protein binding	-
MSTRG.30335	357	314	240	206	94	57	73.254	70.008	67.121	43.706	25.160	16.030	70.1276666666667	28.2986666666667	-1.30924964656374	7.36156748388789e-47	5.64659491078957e-45	--	-	-	-	--	XP_050047877.1 taxid=34620 fibronectin-like [Dermacentor andersoni]	-	-	GO:0003993//acid phosphatase activity;GO:0005515//protein binding;GO:0046872//metal ion binding	-
MSTRG.30337	113	65	70	51	29	18	26.004	16.253	21.956	12.135	8.705	5.677	21.4043333333333	8.839	-1.27594783686141	1.58853265958342e-13	3.58309024656995e-12	--	-	-	-	--	XP_050047877.1 taxid=34620 fibronectin-like [Dermacentor andersoni]	-	-	GO:0003993//acid phosphatase activity;GO:0005515//protein binding;GO:0046872//metal ion binding	-
MSTRG.30342	8	11	5	3	0	1	1.193	1.649	1.016	0.463	0.000	0.204	1.286	0.222333333333333	-2.53209447686452	0.000311651961173884	0.00255447709073	COL14A1	Organismal Systems	Digestive system	K08133	--	XP_037580632.2 taxid=543639 collagen alpha-1(XII) chain-like [Dermacentor silvarum]	ko04974//Protein digestion and absorption	GO:0000145//exocyst;GO:0005575//cellular_component;GO:0005576//extracellular region;GO:0005581//collagen trimer;GO:0005593//FACIT collagen trimer;GO:0005596//collagen type XIV trimer;GO:0005614//interstitial matrix;GO:0005622//intracellular;GO:0005623//cell;GO:0005737//cytoplasm;GO:0005783//endoplasmic reticulum;GO:0005788//endoplasmic reticulum lumen;GO:0012505//endomembrane system;GO:0030934//a…	GO:0003674//molecular_function;GO:0003993//acid phosphatase activity;GO:0005198//structural molecule activity;GO:0005201//extracellular matrix structural constituent;GO:0005488//binding;GO:0005515//protein binding;GO:0005518//collagen binding;GO:0030674//protein binding, bridging;GO:0044877//macromolecular complex binding;GO:0046872//metal ion binding;GO:0060090//binding, bridging	GO:0001558//regulation of cell growth;GO:0001894//tissue homeostasis;GO:0003229//ventricular cardiac muscle tissue development;GO:0006887//exocytosis;GO:0007155//cell adhesion;GO:0007275//multicellular organism development;GO:0007507//heart development;GO:0008150//biological_process;GO:0009888//tissue development;GO:0009987//cellular process;GO:0010611//regulation of cardiac muscle hypertrophy;GO…
MSTRG.30375	46	36	24	67	591	42	13.522	11.498	9.616	20.364	226.611	16.920	11.5453333333333	87.965	2.92961978368453	6.04214759582258e-122	1.34070939331592e-119	--	-	-	-	--	KAK8759787.1 taxid=6943 hypothetical protein V5799_028945 [Amblyomma americanum]	-	-	-	-
MSTRG.30390	2	1	0	0	17	1	0.602	0.327	0.000	0.000	6.680	0.413	0.309666666666667	2.36433333333333	2.93264544587215	0.000221760206370302	0.00187403556557008	--	Cellular Processes	Transport and catabolism	K12383	--	EEC11424.1 taxid=6945 immunoglobulin-binding protein, putative [Ixodes scapularis]	ko04142//Lysosome	GO:0005576//extracellular region	GO:0030248//cellulose binding	GO:0005975//carbohydrate metabolic process
MSTRG.30440	11	6	3	7	81	13	3.515	2.083	1.307	2.313	33.765	5.694	2.30166666666667	13.924	2.59682290029942	2.46722882084821e-16	6.75281615151097e-15	--	-	-	-	--	XP_054917107.1 taxid=34620 uncharacterized protein LOC129380330 [Dermacentor andersoni]	-	-	GO:0043176//amine binding	GO:0030682//evasion or tolerance of host defense response
MSTRG.30445	16	11	4	2	53	2	5.972	4.461	2.035	0.772	25.805	1.023	4.156	9.2	1.14643820692753	0.000853840749303753	0.00630037122971998	--	-	-	-	--	KAK8766778.1 taxid=6943 hypothetical protein V5799_006441 [Amblyomma americanum]	-	-	-	-
MSTRG.30446	9	19	6	1	91	9	2.929	6.718	2.661	0.336	38.628	4.014	4.10266666666667	14.326	1.80400199909986	5.75624864929246e-11	1.08814116200976e-09	--	-	-	-	--	EEC19063.1 taxid=6945 secreted protein, putative [Ixodes scapularis]	-	-	GO:0016817//hydrolase activity, acting on acid anhydrides	-
MSTRG.30464	50	25	42	17	6	11	2.719	1.477	3.113	0.956	0.426	0.820	2.43633333333333	0.734	-1.73085956467222	1.96020572058865e-10	3.58198768882862e-09	--	-	-	-	--	XP_050047846.1 taxid=34620 phosphatidylinositol phosphatase PTPRQ-like isoform X1 [Dermacentor andersoni]	-	-	GO:0003676//nucleic acid binding;GO:0003964//RNA-directed DNA polymerase activity;GO:0003993//acid phosphatase activity;GO:0004523//RNA-DNA hybrid ribonuclease activity;GO:0005515//protein binding;GO:0046872//metal ion binding	GO:0000373//Group II intron splicing
MSTRG.30653	103	102	78	52	46	33	7.334	7.891	7.570	3.828	4.272	3.220	7.59833333333333	3.77333333333333	-1.00984345103288	4.72464870268335e-11	9.0228204066921e-10	--	-	-	-	--	KAK8781921.1 taxid=6943 hypothetical protein V5799_016740 [Amblyomma americanum]	-	-	-	-
MSTRG.3073	18	8	15	2	11	2	6.863	3.314	7.795	0.788	5.471	1.045	5.99066666666667	2.43466666666667	-1.29899229653922	0.00267908574711642	0.017344730545503	--	-	-	-	--	XP_054923009.1 taxid=34620 uncharacterized protein LOC126524024 [Dermacentor andersoni]	-	GO:0016020//membrane	-	GO:0015886//heme transport;GO:0017004//cytochrome complex assembly
MSTRG.30733	2	6	5	1	29	0	0.663	2.161	2.259	0.343	12.540	0.000	1.69433333333333	4.29433333333333	1.34171644987914	0.00541780329204082	0.032047742164503	--	-	-	-	--	KAK8759785.1 taxid=6943 hypothetical protein V5799_028943 [Amblyomma americanum]	-	-	-	-
MSTRG.30735	51	54	44	6	285	20	16.906	19.450	19.880	2.057	123.233	9.086	18.7453333333333	44.792	1.25670960501254	1.79147498559687e-18	5.48297245591791e-17	--	-	-	-	--	EEC11425.1 taxid=6945 immunoglobulin-binding protein, putative [Ixodes scapularis]	-	-	-	-
MSTRG.30839	2.52	3.4	4.66	0	0	0	1.014	1.487	2.557	0.000	0.000	0.000	1.686	0.001	-10.7193888209421	0.00195459016113895	0.0131427150120739	--	-	-	-	--	-	-	-	-	-
MSTRG.31167	33	40	28	1	20	21	8.146	10.729	9.420	0.255	6.440	7.104	9.43166666666667	4.59966666666667	-1.03598341732412	5.20783415885628e-05	0.000491736681291399	--	-	-	-	--	XP_050027838.2 taxid=34620 uncharacterized protein LOC126523054 [Dermacentor andersoni]	-	-	GO:0043176//amine binding	GO:0030682//evasion or tolerance of host defense response
MSTRG.3131	16	15	6	4	4	1	4.832	4.923	2.470	1.249	1.576	0.414	4.075	1.07966666666667	-1.91621409193177	0.000106633556575218	0.000957851981207466	--	-	-	-	--	XP_037505941.1 taxid=34632 general transcription factor 3C polypeptide 2 [Rhipicephalus sanguineus]	-	GO:0005575//cellular_component;GO:0005622//intracellular;GO:0005623//cell;GO:0005634//nucleus;GO:0043226//organelle;GO:0043227//membrane-bounded organelle;GO:0043229//intracellular organelle;GO:0043231//intracellular membrane-bounded organelle;GO:0044424//intracellular part;GO:0044464//cell part	GO:0000981//RNA polymerase II transcription factor activity, sequence-specific DNA binding;GO:0003674//molecular_function;GO:0003676//nucleic acid binding;GO:0003677//DNA binding;GO:0003700//transcription factor activity, sequence-specific DNA binding;GO:0005488//binding;GO:0043167//ion binding;GO:0043169//cation binding;GO:0046872//metal ion binding;GO:0097159//organic cyclic compound binding;GO…	GO:0006139//nucleobase-containing compound metabolic process;GO:0006351//transcription, DNA-templated;GO:0006355//regulation of transcription, DNA-templated;GO:0006357//regulation of transcription from RNA polymerase II promoter;GO:0006725//cellular aromatic compound metabolic process;GO:0006807//nitrogen compound metabolic process;GO:0007275//multicellular organism development;GO:0007444//imagin…
MSTRG.31702	143	1	45	0	56	0	22.019	0.217	9.375	0.000	10.728	0.000	10.537	3.576	-1.55904553262864	1.37251033881778e-14	3.32668663266901e-13	--	-	-	-	--	BAF36722.1 taxid=44386 cement-like antigen, partial [Haemaphysalis longicornis]	-	GO:0005576//extracellular region	GO:0008289//lipid binding	GO:0006869//lipid transport;GO:0042157//lipoprotein metabolic process
MSTRG.31725	50	43	44	0	177	85	24.737	23.116	29.670	0.000	114.228	57.635	25.841	57.2876666666667	1.14856267702681	2.91654875990979e-14	6.93387147142329e-13	--	-	-	-	--	-	-	GO:0016020//membrane	GO:0016491//oxidoreductase activity;GO:0048038//quinone binding	-
MSTRG.31730	97	86	75	0	23	14	48.615	46.834	51.233	0.000	15.036	9.616	48.894	8.21733333333333	-2.5729152410222	2.70598996688436e-35	1.55190606131562e-33	--	-	-	-	--	-	-	-	-	-
MSTRG.31789	26	32	30	8	18	8	6.572	8.789	10.336	2.091	5.935	2.772	8.56566666666667	3.59933333333333	-1.2508358197079	1.00141658084187e-05	0.000106903800975439	--	Genetic Information Processing	Translation	K14572	--	XP_037280686.1 taxid=6941 LOW QUALITY PROTEIN: midasin-like [Rhipicephalus microplus]	ko03008//Ribosome biogenesis in eukaryotes	GO:0005575//cellular_component;GO:0005622//intracellular;GO:0005623//cell;GO:0005634//nucleus;GO:0005654//nucleoplasm;GO:0005730//nucleolus;GO:0005737//cytoplasm;GO:0005829//cytosol;GO:0005856//cytoskeleton;GO:0030684//preribosome;GO:0030687//preribosome, large subunit precursor;GO:0031974//membrane-enclosed lumen;GO:0031981//nuclear lumen;GO:0032991//macromolecular complex;GO:0043226//organelle;…	GO:0000166//nucleotide binding;GO:0003674//molecular_function;GO:0003824//catalytic activity;GO:0005488//binding;GO:0005515//protein binding;GO:0005524//ATP binding;GO:0008144//drug binding;GO:0016462//pyrophosphatase activity;GO:0016787//hydrolase activity;GO:0016817//hydrolase activity, acting on acid anhydrides;GO:0016818//hydrolase activity, acting on acid anhydrides, in phosphorus-containing…	GO:0000027//ribosomal large subunit assembly;GO:0006139//nucleobase-containing compound metabolic process;GO:0006364//rRNA processing;GO:0006396//RNA processing;GO:0006725//cellular aromatic compound metabolic process;GO:0006807//nitrogen compound metabolic process;GO:0006996//organelle organization;GO:0008150//biological_process;GO:0008152//metabolic process;GO:0009987//cellular process;GO:00104…
MSTRG.319	0.35	0	0	6.74	0	1.87	0.130	0.000	0.000	2.585	0.000	0.950	0.0433333333333333	1.17833333333333	4.7651266866683	0.00781614622828452	0.0435862381706488	At3g55350	-	-	-	--	XP_065289011.1 taxid=60249 putative nuclease HARBI1 [Dermacentor albipictus]	-	-	GO:0003677//DNA binding;GO:0004803//transposase activity	GO:0006313//transposition, DNA-mediated
MSTRG.31929	457	426	300	197	186	81	99.425	100.703	88.958	44.315	52.784	24.152	96.362	40.417	-1.25350209719015	1.23787561909512e-57	1.183218649452e-55	--	-	-	-	--	XP_050037369.1 taxid=34620 uncharacterized protein LOC129380074 [Dermacentor andersoni]	-	-	-	-
MSTRG.31932	603	518	436	246	214	79	50.206	46.863	49.478	21.178	23.242	9.015	48.849	17.8116666666667	-1.45550651064675	1.40796232536489e-93	2.40761557637396e-91	--	-	-	-	--	KAH7932077.1 taxid=34632 hypothetical protein HPB52_024889 [Rhipicephalus sanguineus]	-	-	GO:0009055//electron carrier activity;GO:0018551//hydrogensulfite reductase activity;GO:0051539//4 iron, 4 sulfur cluster binding	GO:0019420//dissimilatory sulfate reduction
MSTRG.31955	6	4	0	0	14	19	2.398	1.579	0.000	0.000	6.634	9.798	1.32566666666667	5.47733333333333	2.04675561951298	6.61404264500694e-05	0.000613939944523329	--	-	-	-	--	XP_050028185.1 taxid=34620 uncharacterized protein LOC126523627 [Dermacentor andersoni]	-	-	GO:0043176//amine binding	GO:0030682//evasion or tolerance of host defense response
MSTRG.31962	0	3	0	0	6	16	0.000	1.180	0.000	0.000	2.834	7.941	0.393333333333333	3.59166666666667	3.19082910461462	4.94080127599543e-05	0.000468182994322719	--	-	-	-	--	XP_037280848.1 taxid=6941 uncharacterized protein LOC119174136 [Rhipicephalus microplus]	-	GO:0005576//extracellular region	GO:0005179//hormone activity;GO:0043176//amine binding	GO:0030682//evasion or tolerance of host defense response
MSTRG.31963	11	10	3	0	33	32	3.886	3.839	1.445	0.000	15.207	15.494	3.05666666666667	10.2336666666667	1.74329200922095	3.5524689673597e-07	4.60142245188447e-06	--	-	-	-	--	XP_037521131.1 taxid=34632 uncharacterized protein LOC119397884 [Rhipicephalus sanguineus]	-	-	GO:0043176//amine binding;GO:0050371//tyrosine phenol-lyase activity	GO:0006570//tyrosine metabolic process;GO:0030682//evasion or tolerance of host defense response
MSTRG.32028	25	38	25	2	156	15	2.115	3.493	2.883	0.175	17.215	1.739	2.83033333333333	6.37633333333333	1.17175507876577	6.41376304460331e-10	1.12249886749635e-08	CYP2R1	Metabolism;Human Diseases;Metabolism;Metabolism;Organismal Systems;Organismal Systems;Organismal Systems	Global and overview maps;Cardiovascular disease;Lipid metabolism;Lipid metabolism;Sensory system;Nervous system;Endocrine system	K07418;K07418;K07418;K07418;K07418;K07418;K07418	--	XP_050027148.2 taxid=34620 cytochrome P450 2C31-like [Dermacentor andersoni]	ko01100//Metabolic pathways;ko05417//Lipid and atherosclerosis;ko00591//Linoleic acid metabolism;ko00590//Arachidonic acid metabolism;ko04750//Inflammatory mediator regulation of TRP channels;ko04726//Serotonergic synapse;ko04913//Ovarian steroidogenesis	-	GO:0004497//monooxygenase activity;GO:0005506//iron ion binding;GO:0016705//oxidoreductase activity, acting on paired donors, with incorporation or reduction of molecular oxygen;GO:0020037//heme binding	GO:0046148//pigment biosynthetic process
MSTRG.32042	1	0	1	2	26	0	0.222	0.000	0.303	0.460	7.542	0.000	0.175	2.66733333333333	3.92997130079212	4.65595041010805e-07	5.90355508122476e-06	--	-	-	-	--	XP_054922921.1 taxid=34620 uncharacterized protein LOC126523311 [Dermacentor andersoni]	-	-	GO:0043176//amine binding	GO:0030682//evasion or tolerance of host defense response
MSTRG.32047	4	9	2	0	1	1	1.336	3.265	0.910	0.000	0.436	0.458	1.837	0.298	-2.62396739064919	0.00418560935921738	0.0255814142160118	--	-	-	-	--	XP_037521133.1 taxid=34632 uncharacterized protein LOC119397887 isoform X5 [Rhipicephalus sanguineus]	-	GO:0019028//viral capsid	GO:0005198//structural molecule activity;GO:0043176//amine binding	GO:0030682//evasion or tolerance of host defense response
MSTRG.32117	143	129	129	0	80	42	34.452	33.770	42.360	0.000	25.141	13.868	36.8606666666667	13.003	-1.50323764949957	8.71078837022034e-28	3.98919863470607e-26	--	-	-	-	--	KAK8758944.1 taxid=6943 hypothetical protein V5799_003423 [Amblyomma americanum]	-	-	GO:0043176//amine binding	GO:0030682//evasion or tolerance of host defense response
MSTRG.32202	213	196	141	69	100	54	108.161	108.144	97.588	36.228	66.238	37.581	104.631	46.6823333333333	-1.16436177709923	1.53996820548507e-25	6.39275442807041e-24	--	-	-	-	--	KAH7938232.1 taxid=543639 hypothetical protein HPB49_021766 [Dermacentor silvarum]	-	-	-	-
MSTRG.32364	111	112.99	77	51	31	54	46.800	51.763	44.248	22.233	17.049	31.203	47.6036666666667	23.495	-1.01871893348505	8.05003662742101e-12	1.61511983529064e-10	--	-	-	-	--	USN25421.1 taxid=181088 microplusin 3 [Haemaphysalis flava]	-	-	-	-
MSTRG.32609	6	0	0	7	7	4	2.394	0.000	0.000	2.888	3.644	2.188	0.798	2.90666666666667	1.86490498272079	0.00662118472116486	0.0382282752817059	--	-	-	-	--	-	-	-	-	-
MSTRG.32620	48	34	30	4	149	107	14.128	10.873	12.035	1.217	57.205	43.162	12.3453333333333	33.8613333333333	1.45567299145212	8.31762316669959e-20	2.7604983306085e-18	--	-	-	-	--	XP_054922921.1 taxid=34620 uncharacterized protein LOC126523311 [Dermacentor andersoni]	-	GO:0016020//membrane	GO:0043176//amine binding	GO:0007275//multicellular organism development;GO:0009966//regulation of signal transduction;GO:0030682//evasion or tolerance of host defense response
MSTRG.32860	5	7	3	1	0	0	1.706	2.596	1.395	0.353	0.000	0.000	1.899	0.117666666666667	-4.01246231759947	0.000977844772387708	0.00711399247171525	--	-	-	-	--	XP_054922536.1 taxid=34620 actin nucleation-promoting factor WASL-like [Dermacentor andersoni]	-	-	-	-
MSTRG.33087	2	4	2	0	0	0	1.983	4.310	2.703	0.000	0.000	0.000	2.99866666666667	0.001	-11.5501054450567	0.00781614622828452	0.0435862381706488	--	Metabolism;Human Diseases;Human Diseases;Human Diseases;Human Diseases;Metabolism;Human Diseases;Organismal Systems;Human Diseases;Human Diseases;Metabolism;Metabolism;Metabolism	Global and overview maps;Cancer: overview;Cancer: overview;Cancer: overview;Cancer: overview;Metabolism of other amino acids;Cancer: specific types;Aging;Drug resistance: antineoplastic;Cardiovascular disease;Xenobiotics biodegradation and metabolism;Xenobiotics biodegradation and metabolism;Xenobiotics biodegradation and metabolism	K00799;K00799;K00799;K00799;K00799;K00799;K00799;K00799;K00799;K00799;K00799;K00799;K00799	--	XP_037580001.1 taxid=543639 microsomal glutathione S-transferase 3 [Dermacentor silvarum]	ko01100//Metabolic pathways;ko05200//Pathways in cancer;ko05207//Chemical carcinogenesis - receptor activation;ko05208//Chemical carcinogenesis - reactive oxygen species;ko05204//Chemical carcinogenesis - DNA adducts;ko00480//Glutathione metabolism;ko05225//Hepatocellular carcinoma;ko04212//Longevity regulating pathway - worm;ko01524//Platinum drug resistance;ko05418//Fluid shear stress and ather…	GO:0005575//cellular_component;GO:0005622//intracellular;GO:0005623//cell;GO:0005634//nucleus;GO:0005635//nuclear envelope;GO:0005737//cytoplasm;GO:0005783//endoplasmic reticulum;GO:0005789//endoplasmic reticulum membrane;GO:0012505//endomembrane system;GO:0016020//membrane;GO:0016021//integral component of membrane;GO:0031090//organelle membrane;GO:0031224//intrinsic component of membrane;GO:003…	GO:0003674//molecular_function;GO:0003824//catalytic activity;GO:0004364//glutathione transferase activity;GO:0004464//leukotriene-C4 synthase activity;GO:0004601//peroxidase activity;GO:0004602//glutathione peroxidase activity;GO:0016209//antioxidant activity;GO:0016491//oxidoreductase activity;GO:0016684//oxidoreductase activity, acting on peroxide as acceptor;GO:0016740//transferase activity;G…	GO:0006082//organic acid metabolic process;GO:0006629//lipid metabolic process;GO:0006690//icosanoid metabolic process;GO:0006691//leukotriene metabolic process;GO:0006790//sulfur compound metabolic process;GO:0006805//xenobiotic metabolic process;GO:0006807//nitrogen compound metabolic process;GO:0008150//biological_process;GO:0008152//metabolic process;GO:0009058//biosynthetic process;GO:000941…
MSTRG.33105	10	4	8	26	13	11	2.375	1.032	2.589	6.384	4.027	3.580	1.99866666666667	4.66366666666667	1.2224267937241	0.000539008064225402	0.0041913105169367	--	-	-	-	--	XP_065307933.1 taxid=60249 solute carrier family 13 member 2-like isoform X1 [Dermacentor albipictus]	-	GO:0016020//membrane	GO:0016746//transferase activity, transferring acyl groups;GO:0022857//transmembrane transporter activity	GO:0042619//poly-hydroxybutyrate biosynthetic process;GO:0055085//transmembrane transport
MSTRG.33134	17	17	6	1	65	5	11.757	11.412	6.468	0.473	60.696	4.358	9.879	21.8423333333333	1.1446900643432	0.000426140803954349	0.0034060199163401	--	-	-	-	--	-	-	-	-	-
MSTRG.33259	66	76	45	2	262	138	17.650	22.083	16.402	0.553	91.391	50.577	18.7116666666667	47.507	1.34420203889263	2.39053272910156e-26	1.012662262221e-24	--	-	-	-	--	XP_065299002.1 taxid=60249 protein Skeletor, isoforms B/C-like [Dermacentor albipictus]	-	GO:0005575//cellular_component;GO:0005623//cell;GO:0005886//plasma membrane;GO:0005887//integral component of plasma membrane;GO:0016020//membrane;GO:0016021//integral component of membrane;GO:0031224//intrinsic component of membrane;GO:0031226//intrinsic component of plasma membrane;GO:0044425//membrane part;GO:0044459//plasma membrane part;GO:0044464//cell part;GO:0071944//cell periphery	GO:0003674//molecular_function;GO:0004888//transmembrane signaling receptor activity;GO:0038023//signaling receptor activity;GO:0060089//molecular transducer activity	GO:0007154//cell communication;GO:0007165//signal transduction;GO:0008150//biological_process;GO:0009987//cellular process;GO:0023052//signaling;GO:0030193//regulation of blood coagulation;GO:0030195//negative regulation of blood coagulation;GO:0032101//regulation of response to external stimulus;GO:0032102//negative regulation of response to external stimulus;GO:0048519//negative regulation of b…
MSTRG.33424	8	5	9	18	11	17	1.144	0.777	1.754	2.661	2.051	3.331	1.225	2.681	1.12998947009263	0.00155984267185459	0.0108041276702704	--	Metabolism;Human Diseases;Metabolism;Metabolism	Global and overview maps;Cancer: overview;Xenobiotics biodegradation and metabolism;Biosynthesis of other secondary metabolites	K00622;K00622;K00622;K00622	--	XP_065294521.1 taxid=60249 arylamine N-acetyltransferase / N-hydroxyarylamine O-acetyltransferase-like [Dermacentor albipictus]	ko01100//Metabolic pathways;ko05204//Chemical carcinogenesis - DNA adducts;ko00983//Drug metabolism - other enzymes;ko00232//Caffeine metabolism	-	GO:0004177//aminopeptidase activity;GO:0008237//metallopeptidase activity;GO:0008270//zinc ion binding;GO:0016407//acetyltransferase activity	GO:0006508//proteolysis
MSTRG.34363	0	0	0	5.62	6.02	0	0.000	0.000	0.000	1.279	1.728	0.000	0.001	1.00233333333333	9.96914665185284	0.000488818551857211	0.00385084065429694	--	-	-	-	--	-	-	-	-	-
MSTRG.34593	20	20	24	3	15	3	1.820	1.978	2.977	0.282	1.781	0.374	2.25833333333333	0.812333333333333	-1.47511469540525	2.80668247294464e-05	0.000277830844692166	Csmd3	-	-	-	--	XP_050030753.1 taxid=34620 sushi, von Willebrand factor type A, EGF and pentraxin domain-containing protein 1-like [Dermacentor andersoni]	-	GO:0005575//cellular_component;GO:0005911//cell-cell junction;GO:0016020//membrane;GO:0030054//cell junction;GO:0043296//apical junction complex	GO:0003674//molecular_function;GO:0004930//G-protein coupled receptor activity;GO:0005173//stem cell factor receptor binding;GO:0005488//binding;GO:0030246//carbohydrate binding	GO:0001654//eye development;GO:0001736//establishment of planar polarity;GO:0001738//morphogenesis of a polarized epithelium;GO:0001745//compound eye morphogenesis;GO:0002009//morphogenesis of an epithelium;GO:0002165//instar larval or pupal development;GO:0007155//cell adhesion;GO:0007156//homophilic cell adhesion via plasma membrane adhesion molecules;GO:0007163//establishment or maintenance of…
MSTRG.3462	58	39	50	2	10	7	3.639	2.658	4.275	0.130	0.818	0.602	3.524	0.516666666666667	-2.76990820947997	1.23330459042865e-22	4.53403634339241e-21	--	-	-	-	--	XP_054918972.1 taxid=34620 uncharacterized protein LOC126546928 isoform X1 [Dermacentor andersoni]	-	GO:0005575//cellular_component;GO:0005623//cell;GO:0005886//plasma membrane;GO:0016020//membrane;GO:0016324//apical plasma membrane;GO:0044425//membrane part;GO:0044459//plasma membrane part;GO:0044464//cell part;GO:0045177//apical part of cell;GO:0071944//cell periphery;GO:0098590//plasma membrane region	GO:0003674//molecular_function	GO:0000902//cell morphogenesis;GO:0000904//cell morphogenesis involved in differentiation;GO:0002064//epithelial cell development;GO:0003382//epithelial cell morphogenesis;GO:0003383//apical constriction;GO:0006928//movement of cell or subcellular component;GO:0006996//organelle organization;GO:0007010//cytoskeleton organization;GO:0007015//actin filament organization;GO:0007155//cell adhesion;GO…
MSTRG.34937	11	6	5	4	0	2	2.591	1.535	1.605	0.974	0.000	0.646	1.91033333333333	0.54	-1.82279308314382	0.00593542419378758	0.0346845373261462	--	-	-	-	--	XP_050032098.1 taxid=34620 uncharacterized protein LOC126528250 isoform X1 [Dermacentor andersoni]	-	GO:0005576//extracellular region	GO:0030414//peptidase inhibitor activity	-
MSTRG.35171	103	117	82	0	51	49	31.562	38.956	34.248	0.000	20.385	20.578	34.922	13.6543333333333	-1.35477730829515	9.07865350082316e-19	2.82499203008085e-17	--	-	-	-	--	KAK8758944.1 taxid=6943 hypothetical protein V5799_003423 [Amblyomma americanum]	-	-	GO:0043176//amine binding	GO:0030682//evasion or tolerance of host defense response
MSTRG.35480	2	1	1	3	8	5	0.747	0.406	0.509	1.158	3.895	2.558	0.554	2.537	2.19516563801475	0.0072070865402489	0.0411055342789778	--	-	-	-	--	-	-	-	-	-
MSTRG.35688	77	51	60	36	19	13	9.309	6.774	9.997	4.443	3.030	2.178	8.69333333333333	3.217	-1.43419352774454	2.6579429959852e-12	5.56020196432863e-11	CDA8	-	-	-	--	XP_054924844.1 taxid=34620 mucin-2-like isoform X14 [Dermacentor andersoni]	-	GO:0005575//cellular_component;GO:0005576//extracellular region	GO:0003674//molecular_function;GO:0003824//catalytic activity;GO:0004553//hydrolase activity, hydrolyzing O-glycosyl compounds;GO:0004568//chitinase activity;GO:0005488//binding;GO:0008061//chitin binding;GO:0008144//drug binding;GO:0016787//hydrolase activity;GO:0016798//hydrolase activity, acting on glycosyl bonds;GO:0016810//hydrolase activity, acting on carbon-nitrogen (but not peptide) bonds…	GO:0005975//carbohydrate metabolic process;GO:0006022//aminoglycan metabolic process;GO:0006026//aminoglycan catabolic process;GO:0006030//chitin metabolic process;GO:0006032//chitin catabolic process;GO:0006040//amino sugar metabolic process;GO:0006807//nitrogen compound metabolic process;GO:0008150//biological_process;GO:0008152//metabolic process;GO:0009056//catabolic process;GO:0009057//macro…
MSTRG.35861	54	38	16	17	18	8	5.109	3.907	2.063	1.663	2.221	1.037	3.693	1.64033333333333	-1.17080424679663	4.2162142363372e-06	4.72271737686833e-05	--	-	-	-	--	-	-	-	GO:0008270//zinc ion binding	GO:0006281//DNA repair
MSTRG.35974	13	7	9	8	1	1	4.790	2.803	4.520	3.048	0.481	0.505	4.03766666666667	1.34466666666667	-1.58627322932255	0.0051112970125697	0.0304278074152944	Iah1	-	-	-	--	XP_037278332.1 taxid=6941 LOW QUALITY PROTEIN: isoamyl acetate-hydrolyzing esterase 1 homolog [Rhipicephalus microplus]	-	GO:0005575//cellular_component	GO:0003674//molecular_function;GO:0003824//catalytic activity;GO:0016787//hydrolase activity;GO:0016788//hydrolase activity, acting on ester bonds	GO:0006082//organic acid metabolic process;GO:0006083//acetate metabolic process;GO:0006084//acetyl-CoA metabolic process;GO:0006139//nucleobase-containing compound metabolic process;GO:0006163//purine nucleotide metabolic process;GO:0006629//lipid metabolic process;GO:0006637//acyl-CoA metabolic process;GO:0006725//cellular aromatic compound metabolic process;GO:0006732//coenzyme metabolic proce…
MSTRG.35975	9	14	9	2	41	49	3.454	5.838	4.708	0.794	20.526	25.774	4.66666666666667	15.698	1.75011643815315	8.7110512329453e-10	1.50338225861914e-08	--	-	-	-	--	KAK8759571.1 taxid=6943 hypothetical protein V5799_002797 [Amblyomma americanum]	-	-	GO:0005537//mannose binding;GO:0043176//amine binding	GO:0019049//evasion or tolerance of host defenses by virus;GO:0030682//evasion or tolerance of host defense response
MSTRG.36006	6	3	0	0	0	0	4.266	2.317	0.000	0.000	0.000	0.000	2.19433333333333	0.001	-11.0995669816973	0.00781614622828452	0.0435862381706488	--	-	-	-	--	-	-	-	-	-
MSTRG.36049	19	15	10	2	9	3	12.160	10.431	8.723	1.324	7.514	2.631	10.438	3.823	-1.44906820178587	0.000462796541209454	0.00367535778934939	--	-	-	-	--	-	-	-	GO:0016530//metallochaperone activity	GO:0036211//protein modification process
MSTRG.36245	19	16	7	3	124.15	255.18	12.262	11.220	6.157	2.002	104.515	225.709	9.87966666666667	110.742	3.48659630498952	5.12210298678114e-82	6.9686771949353e-80	--	-	-	-	--	-	-	-	-	-
MSTRG.36253	0	0	0	0	6.13	15.64	0.000	0.000	0.000	0.000	5.371	14.397	0.001	6.58933333333333	12.6859167946076	1.19758699786168e-07	1.63052038372125e-06	--	-	-	-	--	-	-	-	GO:0016491//oxidoreductase activity;GO:0042834//peptidoglycan binding	-
MSTRG.36256	0	0	0	0	4.72	6.16	0.000	0.000	0.000	0.000	1.928	2.643	0.001	1.52366666666667	10.5733316028829	0.000488818551857211	0.00385084065429694	--	-	-	-	--	-	-	-	-	-
MSTRG.36451	7	12	5	5	115	16	2.314	4.310	2.253	1.709	49.584	7.248	2.959	19.5136666666667	2.72130328777323	1.08224993145912e-23	4.20251176509718e-22	--	-	-	-	--	XP_054922345.1 taxid=34620 uncharacterized protein LOC129382439 [Dermacentor andersoni]	-	-	GO:0043176//amine binding	GO:0030682//evasion or tolerance of host defense response
MSTRG.36462	2	3	4	0	29	4	0.732	1.194	1.996	0.000	13.851	2.007	1.30733333333333	5.286	2.01554939017058	0.000106633556575218	0.000957851981207466	--	-	-	-	--	-	-	-	GO:0043176//amine binding	GO:0030682//evasion or tolerance of host defense response
MSTRG.36500	67	55	40	0	130	281	17.684	11.731	13.546	0.000	42.508	87.686	14.3203333333333	43.398	1.59956348299727	2.89147479966802e-35	1.64814063581077e-33	--	-	-	-	--	-	-	-	GO:0003676//nucleic acid binding;GO:0004519//endonuclease activity;GO:0046872//metal ion binding	GO:0043571//maintenance of CRISPR repeat elements;GO:0051607//defense response to virus
MSTRG.36739	4	3	3	5	12	9	0.753	0.614	0.770	0.974	2.947	2.323	0.712333333333333	2.08133333333333	1.5468836293181	0.00394366120226365	0.0243190763786777	--	-	-	-	--	-	-	-	-	-
MSTRG.37345	244	252	197	30	1714	643	90.782	101.875	99.899	11.541	831.832	327.872	97.5186666666667	390.415	2.00125817743485	1.9111658775593e-257	1.11319439974462e-254	--	-	-	-	--	XP_037523715.1 taxid=34632 uncharacterized protein LOC119399896 isoform X1 [Rhipicephalus sanguineus]	-	-	-	-
MSTRG.37400	1713	1626	1468	0	499	314	374.797	386.559	437.775	0.000	142.414	94.156	399.710333333333	78.8566666666667	-2.34165023687837	0	0	--	-	-	-	--	XP_050032673.1 taxid=34620 uncharacterized protein LOC126529112 [Dermacentor andersoni]	-	GO:0005576//extracellular region	GO:0030248//cellulose binding	GO:0005975//carbohydrate metabolic process
MSTRG.37474	26.01	16	11.85	2	1	0	4.226	2.825	2.624	0.336	0.212	0.000	3.225	0.182666666666667	-4.14201386295861	2.9742552157242e-12	6.20102270311895e-11	--	-	-	-	--	KAH6933703.1 taxid=266040 hypothetical protein HPB50_017669 [Hyalomma asiaticum]	-	-	-	-
MSTRG.37701	4	4	5.52	0	0	2	2.734	2.971	5.143	0.000	0.000	1.874	3.616	0.624666666666667	-2.53323622547716	0.00739219827515612	0.0419176098724171	--	Genetic Information Processing	Replication and repair	K10728	--	XP_065299414.1 taxid=60249 DNA topoisomerase 2-binding protein 1-like isoform X2 [Dermacentor albipictus]	ko03440//Homologous recombination	-	-	-
MSTRG.37728	5502	5453	4841	3	229	2	460.256	495.645	551.950	0.259	24.988	0.229	502.617	8.492	-5.88721128680715	0	0	--	-	-	-	--	-	-	GO:0032039//integrator complex	-	GO:0016180//snRNA processing
MSTRG.37740	49	34	26	1	1	2	11.265	8.493	8.147	0.238	0.300	0.630	9.30166666666667	0.389333333333333	-4.57841146705769	4.09601365680071e-25	1.67058202514461e-23	--	-	-	-	--	KAK8759255.1 taxid=6943 hypothetical protein V5799_003113 [Amblyomma americanum]	-	-	-	-
MSTRG.37743	28	15	12	0	0	0	5.525	3.216	3.227	0.000	0.000	0.000	3.98933333333333	0.001	-11.9619319591665	4.54004229983298e-16	1.22462877607217e-14	--	-	-	-	--	EEC07242.1 taxid=6945 secreted protein, putative [Ixodes scapularis]	-	-	-	-
MSTRG.37829	44	61	36	0	26	15	27.328	41.167	30.475	0.000	21.064	12.768	32.99	11.2773333333333	-1.54860281314465	2.56809159379701e-11	5.01221562479397e-10	--	-	-	-	--	-	-	-	-	GO:0030436//asexual sporulation
MSTRG.37905	117	120	87	0	8	0	24.938	27.791	25.274	0.000	2.224	0.000	26.001	0.741333333333333	-5.13230091800458	4.1509610708114e-77	5.44857488724322e-75	--	-	-	-	--	EEC07242.1 taxid=6945 secreted protein, putative [Ixodes scapularis]	-	GO:0005634//nucleus	-	-
MSTRG.37914	45	40	30	0	171	233	32.289	31.186	29.340	0.000	160.050	229.131	30.9383333333333	129.727	2.06801139292331	3.92471213720301e-49	3.09969108158165e-47	--	-	-	-	--	-	-	GO:0016020//membrane	GO:0047355//CDP-glycerol glycerophosphotransferase activity	-
MSTRG.37994	96	72	68	30	22	14	32.320	28.665	32.481	11.818	10.588	7.343	31.1553333333333	9.91633333333333	-1.65160047955926	1.47537870727608e-20	5.04579517888419e-19	--	-	-	-	--	XP_065308042.1 taxid=60249 8.6 kDa transglutaminase substrate-like [Dermacentor albipictus]	-	-	-	-
MSTRG.38021	90	73	59	0	46	14	8.409	7.411	7.513	0.000	5.606	1.793	7.77766666666667	2.46633333333333	-1.65696960736924	2.55529622869763e-18	7.75703035939661e-17	GLO5	Metabolism;Metabolism;Cellular Processes;Metabolism	Global and overview maps;Global and overview maps;Transport and catabolism;Carbohydrate metabolism	K11517;K11517;K11517;K11517	--	XP_037286719.1 taxid=6941 peroxisomal (S)-2-hydroxy-acid oxidase GLO5-like [Rhipicephalus microplus]	ko01100//Metabolic pathways;ko01200//Carbon metabolism;ko04146//Peroxisome;ko00630//Glyoxylate and dicarboxylate metabolism	GO:0005737//cytoplasm;GO:1902560//GMP reductase complex	GO:0003824//catalytic activity;GO:0003920//GMP reductase activity;GO:0003938//IMP dehydrogenase activity;GO:0003949//1-(5-phosphoribosyl)-5-[(5-phosphoribosylamino)methylideneamino]imidazole-4-carboxamide isomerase activity;GO:0004452//isopentenyl-diphosphate delta-isomerase activity;GO:0004640//phosphoribosylanthranilate isomerase activity;GO:0010181//FMN binding;GO:0015930//glutamate synthase a…	GO:0000105//histidine biosynthetic process;GO:0000162//tryptophan biosynthetic process;GO:0006163//purine nucleotide metabolic process;GO:0006164//purine nucleotide biosynthetic process;GO:0006537//glutamate biosynthetic process;GO:0008299//isoprenoid biosynthetic process
MSTRG.38028	32	42	27	33	8	9	9.265	13.213	10.655	9.879	3.021	3.571	11.0443333333333	5.49033333333333	-1.00834068922632	0.000178198147197677	0.00152920592339664	--	-	-	-	--	-	-	-	-	-
MSTRG.38050	2528	2258	1594	3	766	455	1037.459	1006.873	891.596	1.273	410.050	255.910	978.642666666667	222.411	-2.13755403985481	0	0	--	-	-	-	--	XP_050029750.1 taxid=34620 uncharacterized protein LOC126525836 [Dermacentor andersoni]	-	-	-	-
MSTRG.38118	32	25.05	21	0	14.1	8	5.229	4.448	4.677	0.000	3.005	1.792	4.78466666666667	1.599	-1.58124848117039	8.67730606811319e-07	1.06335508089127e-05	--	-	-	-	--	-	-	-	-	-
MSTRG.38303	2	1	0	3	9	2	0.502	0.273	0.000	0.779	2.948	0.688	0.258333333333333	1.47166666666667	2.51014522237423	0.00754640440275455	0.042597647384295	--	-	-	-	--	-	-	-	-	-
MSTRG.38311	19	9	13	11	1	2	7.185	3.698	6.700	4.301	0.493	1.037	5.861	1.94366666666667	-1.5923660152967	0.000806501709884524	0.00598899815559269	--	-	-	-	--	-	-	-	-	-
MSTRG.38315	4	3	8	2	1	0	1.363	1.111	3.716	0.705	0.445	0.000	2.06333333333333	0.383333333333333	-2.42830554826989	0.00754640440275455	0.042597647384295	--	-	-	-	--	-	-	-	-	-
MSTRG.38442	654	565	475	197	108	92	104.427	98.026	103.375	32.524	22.494	20.133	101.942666666667	25.0503333333333	-2.02485629163537	7.1563639113866e-162	2.26080452448025e-159	CYP3A8	Metabolism;Organismal Systems;Metabolism	Global and overview maps;Immune system;Lipid metabolism	K01832;K01832;K01832	--	XP_054930882.1 taxid=34620 cytochrome P450 3A5-like isoform X2 [Dermacentor andersoni]	ko01100//Metabolic pathways;ko04611//Platelet activation;ko00590//Arachidonic acid metabolism	-	GO:0003674//molecular_function;GO:0003824//catalytic activity;GO:0004497//monooxygenase activity;GO:0005488//binding;GO:0005506//iron ion binding;GO:0016491//oxidoreductase activity;GO:0016705//oxidoreductase activity, acting on paired donors, with incorporation or reduction of molecular oxygen;GO:0020037//heme binding;GO:0043167//ion binding;GO:0043169//cation binding;GO:0046872//metal ion bindi…	GO:0008150//biological_process;GO:0008152//metabolic process;GO:0046148//pigment biosynthetic process;GO:0055114//oxidation-reduction process
MSTRG.38555	20	11	22	12	4	3	6.120	3.658	9.176	3.797	1.597	1.258	6.318	2.21733333333333	-1.51064226918076	0.00016746318882661	0.00144842059236157	--	-	-	-	--	AAQ01562.1 taxid=34613 von Willebrand factor, partial [Ixodes ricinus]	-	-	-	-
MSTRG.38556	53	27	22	11	6	0	27.642	15.301	15.639	5.932	4.082	0.000	19.5273333333333	3.338	-2.54843908739153	9.10479795093653e-15	2.23884339060034e-13	--	-	-	-	--	AHK61104.1 taxid=34613 putative serine proteinase inhibitor precursor, partial [Ixodes ricinus]	-	-	-	-
MSTRG.38685	54	44	29	19	16	9	19.617	17.368	14.359	7.137	7.582	4.481	17.1146666666667	6.4	-1.41908938378593	8.73964239188603e-09	1.36202503797963e-07	--	-	-	-	--	XP_054923748.1 taxid=34620 mucin-5AC-like [Dermacentor andersoni]	-	-	-	-
MSTRG.38717	16	20	14	7	8	4	7.055	9.582	8.414	3.191	4.601	2.417	8.35033333333333	3.403	-1.29502663775065	0.000920413402539175	0.006738250357395	--	-	-	-	--	XP_050029762.1 taxid=34620 ubiquitin carboxyl-terminal hydrolase 36-like isoform X3 [Dermacentor andersoni]	-	-	-	-
MSTRG.38729	18	13	13	3	7	3	4.188	3.287	4.123	0.722	2.125	0.957	3.866	1.268	-1.60828689207183	0.000235971953479279	0.00198031573205776	--	-	-	-	--	XP_037286345.1 taxid=6941 LOW QUALITY PROTEIN: unconventional myosin-XV-like [Rhipicephalus microplus]	-	GO:0005575//cellular_component;GO:0005622//intracellular;GO:0005623//cell;GO:0005856//cytoskeleton;GO:0015629//actin cytoskeleton;GO:0016459//myosin complex;GO:0030175//filopodium;GO:0032991//macromolecular complex;GO:0036477//somatodendritic compartment;GO:0042995//cell projection;GO:0043025//neuronal cell body;GO:0043226//organelle;GO:0043228//non-membrane-bounded organelle;GO:0043229//intracel…	GO:0000166//nucleotide binding;GO:0003674//molecular_function;GO:0003774//motor activity;GO:0003777//microtubule motor activity;GO:0003779//actin binding;GO:0003824//catalytic activity;GO:0005488//binding;GO:0005515//protein binding;GO:0005524//ATP binding;GO:0008017//microtubule binding;GO:0008092//cytoskeletal protein binding;GO:0008144//drug binding;GO:0015631//tubulin binding;GO:0016462//pyro…	GO:0001700//embryonic development via the syncytial blastoderm;GO:0002009//morphogenesis of an epithelium;GO:0003008//system process;GO:0006810//transport;GO:0006886//intracellular protein transport;GO:0006928//movement of cell or subcellular component;GO:0007017//microtubule-based process;GO:0007018//microtubule-based movement;GO:0007275//multicellular organism development;GO:0007391//dorsal clo…
MSTRG.38748	4	7	3	2	0	0	2.305	4.382	2.356	1.192	0.000	0.000	3.01433333333333	0.397333333333333	-2.92341722789413	0.00739219827515612	0.0419176098724171	--	-	-	-	--	XP_037570839.1 taxid=543639 U-scoloptoxin(16)-Er9a [Dermacentor silvarum]	-	-	-	-
MSTRG.38750	7	8	8	2	2	1	3.770	4.682	5.872	1.114	1.405	0.738	4.77466666666667	1.08566666666667	-2.13681879892462	0.00151725086097311	0.0105365271228308	--	-	-	-	--	XP_037570839.1 taxid=543639 U-scoloptoxin(16)-Er9a [Dermacentor silvarum]	-	-	-	-
MSTRG.38764	21.73	31.01	11.48	12.98	9.02	5.28	11.926	18.492	8.587	7.366	6.457	3.971	13.0016666666667	5.93133333333333	-1.132268215509	0.000615883467342415	0.00471629085776305	--	-	-	-	--	-	-	-	-	-
MSTRG.38803	902.37	814.22	649.93	457.38	311.64	164.38	173.598	170.199	170.417	90.980	78.204	43.340	171.404666666667	70.8413333333333	-1.27474311782356	1.4606562042284e-118	3.02501899895702e-116	--	-	-	-	--	XP_037276828.1 taxid=6941 uncharacterized protein LOC119169935 [Rhipicephalus microplus]	-	-	-	-
MSTRG.38805	1599.03	1461.55	1188.56	880.33	555.91	467.21	300.857	298.796	304.797	171.261	136.434	120.475	301.483333333333	142.723333333333	-1.07885703374227	5.11504371209223e-152	1.46675845768749e-149	--	-	-	-	--	-	-	-	GO:0046025//precorrin-6Y C5,15-methyltransferase (decarboxylating) activity	GO:0009236//cobalamin biosynthetic process;GO:0046140//corrin biosynthetic process
MSTRG.39852	276	300	201	112	139	79	10.284	12.146	10.208	4.315	6.756	4.034	10.8793333333333	5.035	-1.11152647010367	1.46755119876854e-32	7.68361988591204e-31	--	-	-	-	--	-	-	-	-	-
MSTRG.40045	0	0	24.76	48.07	0	118.39	0.000	0.000	2.744	4.041	0.000	13.191	0.914666666666667	5.744	2.65073776837139	5.32525147241938e-28	2.4568654008521e-26	GNAS	Human Diseases;Human Diseases;Environmental Information Processing;Organismal Systems;Human Diseases;Organismal Systems	Neurodegenerative disease;Infectious disease: parasitic;Signal transduction;Nervous system;Infectious disease: parasitic;Sensory system	K04633;K04633;K04633;K04633;K04633;K04633	--	XP_029971445.1 taxid=181472 guanine nucleotide-binding protein G(olf) subunit alpha-like [Salarias fasciatus]	ko05012//Parkinson disease;ko05142//Chagas disease;ko04020//Calcium signaling pathway;ko04728//Dopaminergic synapse;ko05146//Amoebiasis;ko04740//Olfactory transduction	-	GO:0003924//GTPase activity;GO:0019001//guanyl nucleotide binding;GO:0031683//G-protein beta/gamma-subunit complex binding	GO:0007186//G-protein coupled receptor signaling pathway
MSTRG.40128	46.07	34.81	17.86	7.85	10.75	6.75	16.177	13.281	8.548	2.850	4.924	3.248	12.6686666666667	3.674	-1.78584116224516	1.15395899484396e-09	1.97326988118318e-08	--	-	-	-	--	-	-	-	-	-
MSTRG.40132	25	23	13	10	4	7	15.403	15.398	10.917	6.371	3.215	5.911	13.906	5.16566666666667	-1.42868103818839	7.08669741365168e-05	0.000654229584413342	UBR7	-	-	-	--	XP_050047116.1 taxid=34620 putative E3 ubiquitin-protein ligase UBR7 [Dermacentor andersoni]	-	-	GO:0003674//molecular_function;GO:0003824//catalytic activity;GO:0004842//ubiquitin-protein transferase activity;GO:0005488//binding;GO:0008270//zinc ion binding;GO:0016740//transferase activity;GO:0019787//ubiquitin-like protein transferase activity;GO:0043167//ion binding;GO:0043169//cation binding;GO:0046872//metal ion binding;GO:0046914//transition metal ion binding;GO:0061630//ubiquitin prot…	GO:0000070//mitotic sister chromatid segregation;GO:0000278//mitotic cell cycle;GO:0000280//nuclear division;GO:0000819//sister chromatid segregation;GO:0006464//cellular protein modification process;GO:0006807//nitrogen compound metabolic process;GO:0006996//organelle organization;GO:0007049//cell cycle;GO:0007059//chromosome segregation;GO:0008150//biological_process;GO:0008152//metabolic proce…
MSTRG.40196	10	14	14	4	5	5	0.762	1.275	1.390	0.275	0.447	0.574	1.14233333333333	0.432	-1.40288047363455	0.00319815491690948	0.0202825483144865	GRIA4	Human Diseases;Human Diseases;Human Diseases;Environmental Information Processing;Environmental Information Processing;Human Diseases;Organismal Systems;Organismal Systems;Organismal Systems;Human Diseases;Organismal Systems;Organismal Systems;Human Diseases	Neurodegenerative disease;Neurodegenerative disease;Neurodegenerative disease;Signal transduction;Signaling molecules and interaction;Cancer: overview;Nervous system;Nervous system;Environmental adaptation;Substance dependence;Nervous system;Nervous system;Substance dependence	K05199;K05199;K05199;K05199;K05199;K05199;K05199;K05199;K05199;K05199;K05199;K05199;K05199	--	XP_037506851.1 taxid=34632 glutamate receptor 1 isoform X3 [Rhipicephalus sanguineus]	ko05022//Pathways of neurodegeneration - multiple diseases;ko05016//Huntington disease;ko05017//Spinocerebellar ataxia;ko04024//cAMP signaling pathway;ko04080//Neuroactive ligand-receptor interaction;ko05202//Transcriptional misregulation in cancer;ko04728//Dopaminergic synapse;ko04723//Retrograde endocannabinoid signaling;ko04713//Circadian entrainment;ko05031//Amphetamine addiction;ko04724//Glu…	GO:0016020//membrane;GO:0030288//outer membrane-bounded periplasmic space	GO:0015276//ligand-gated ion channel activity	GO:0071705//nitrogen compound transport
MSTRG.40477	125	139	90	50	79	27	8.228	9.942	8.075	3.403	6.783	2.436	8.74833333333333	4.20733333333333	-1.05610206904522	1.0723260513748e-14	2.61269088517319e-13	KLF4	Human Diseases;Environmental Information Processing;Environmental Information Processing	Cardiovascular disease;Signal transduction;Signal transduction	K17845;K17845;K17845	--	XP_037527713.1 taxid=34632 Krueppel-like factor 2 [Rhipicephalus sanguineus]	ko05418//Fluid shear stress and atherosclerosis;ko04068//FoxO signaling pathway;ko04371//Apelin signaling pathway	-	GO:0008270//zinc ion binding	-
MSTRG.40493	0	0	0	7	0	1	0.000	0.000	0.000	3.228	0.000	0.611	0.001	1.27966666666667	10.3215523441258	0.00781614622828452	0.0435862381706488	--	-	-	-	--	XP_050048333.1 taxid=34620 probable E3 SUMO-protein ligase RNF212 [Dermacentor andersoni]	-	GO:0000228//nuclear chromosome;GO:0000793//condensed chromosome;GO:0000794//condensed nuclear chromosome;GO:0000795//synaptonemal complex;GO:0005575//cellular_component;GO:0005622//intracellular;GO:0005623//cell;GO:0005634//nucleus;GO:0005694//chromosome;GO:0009898//cytoplasmic side of plasma membrane;GO:0031974//membrane-enclosed lumen;GO:0031981//nuclear lumen;GO:0043226//organelle;GO:0043227//…	GO:0003674//molecular_function;GO:0003824//catalytic activity;GO:0005488//binding;GO:0016740//transferase activity;GO:0019787//ubiquitin-like protein transferase activity;GO:0019789//SUMO transferase activity;GO:0043167//ion binding;GO:0043169//cation binding;GO:0046872//metal ion binding;GO:0051539//4 iron, 4 sulfur cluster binding;GO:1904047//S-adenosyl-L-methionine binding	GO:0000003//reproduction;GO:0000280//nuclear division;GO:0006464//cellular protein modification process;GO:0006807//nitrogen compound metabolic process;GO:0006996//organelle organization;GO:0007049//cell cycle;GO:0007059//chromosome segregation;GO:0007127//meiosis I;GO:0007129//synapsis;GO:0008150//biological_process;GO:0008152//metabolic process;GO:0009987//cellular process;GO:0016043//cellular …
MSTRG.40798	146	141.95	114	0	91.9	57	53.801	56.836	57.257	0.000	44.174	28.787	55.9646666666667	24.3203333333333	-1.20235326558255	1.63325453755317e-20	5.56530737211216e-19	--	-	-	-	--	-	-	-	-	-
MSTRG.4120	3	1	1	5	5	8	1.053	0.382	0.479	1.815	2.290	3.850	0.638	2.65166666666667	2.05527110073239	0.00260416008291763	0.0169302196670742	--	-	-	-	--	XP_050051276.1 taxid=34620 secretory immunoglobulin A-binding protein EsiB-like [Dermacentor andersoni]	-	GO:0005737//cytoplasm;GO:0016020//membrane	GO:0004619//phosphoglycerate mutase activity;GO:0030145//manganese ion binding	GO:0006007//glucose catabolic process;GO:0009847//spore germination
MSTRG.4138	65	42	42	0	13	1	9.487	6.661	8.355	0.000	2.475	0.200	8.16766666666667	0.891666666666667	-3.19534759832222	1.28407558752722e-26	5.51472001749304e-25	--	-	-	-	--	-	-	-	-	-
MSTRG.41411	0	1	2	0	29	7	0.000	0.497	1.247	0.000	17.307	4.389	0.581333333333333	7.232	3.63695713835942	1.05840338938807e-08	1.6303785764301e-07	--	-	-	-	--	-	-	-	-	-
MSTRG.41426	94	104	72	43	10	24	11.401	13.706	11.902	5.392	1.582	3.989	12.3363333333333	3.65433333333333	-1.75523351134948	7.28108040306937e-23	2.69805283564234e-21	--	-	-	-	--	XP_049271352.1 taxid=34632 uncharacterized protein LOC119389077 [Rhipicephalus sanguineus]	-	-	-	-
MSTRG.41740	0	0	0	0	7	1	0.000	0.000	0.000	0.000	7.455	1.119	0.001	2.858	11.4807902010958	0.0039085941210902	0.0241152882565376	--	-	-	-	--	-	-	-	-	-
MSTRG.42326	28.69	16.18	8.28	6.01	5.13	1	21.383	13.103	8.411	4.632	4.987	1.021	14.299	3.54666666666667	-2.01137860559291	3.05015934547887e-06	3.49213268061306e-05	--	-	-	-	--	-	-	-	-	-
MSTRG.42347	0	0	0	3	2	4	0.000	0.000	0.000	1.141	0.960	2.017	0.001	1.37266666666667	10.4227656139111	0.0039085941210902	0.0241152882565376	--	-	-	-	--	KAH9368170.1 taxid=44386 hypothetical protein HPB48_016988 [Haemaphysalis longicornis]	-	-	-	-
MSTRG.4374	49	68	39	24	11	31	8.564	12.913	9.290	4.337	2.508	7.425	10.2556666666667	4.75666666666667	-1.10839844275037	1.05145713358315e-07	1.44315975794229e-06	AAEL006169	Cellular Processes;Cellular Processes;Human Diseases;Human Diseases;Cellular Processes;Environmental Information Processing;Organismal Systems	Transport and catabolism;Transport and catabolism;Infectious disease: bacterial;Cardiovascular disease;Cell growth and death;Signal transduction;Endocrine system	K01379;K01379;K01379;K01379;K01379;K01379;K01379	--	XP_037558656.1 taxid=543639 lysosomal aspartic protease [Dermacentor silvarum]	ko04140//Autophagy - animal;ko04142//Lysosome;ko05152//Tuberculosis;ko05415//Diabetic cardiomyopathy;ko04210//Apoptosis;ko04071//Sphingolipid signaling pathway;ko04915//Estrogen signaling pathway	GO:0000323//lytic vacuole;GO:0005575//cellular_component;GO:0005622//intracellular;GO:0005623//cell;GO:0005737//cytoplasm;GO:0005764//lysosome;GO:0005773//vacuole;GO:0016020//membrane;GO:0043226//organelle;GO:0043227//membrane-bounded organelle;GO:0043229//intracellular organelle;GO:0043231//intracellular membrane-bounded organelle;GO:0044424//intracellular part;GO:0044444//cytoplasmic part;GO:00…	GO:0003674//molecular_function;GO:0003824//catalytic activity;GO:0004175//endopeptidase activity;GO:0004190//aspartic-type endopeptidase activity;GO:0008233//peptidase activity;GO:0016787//hydrolase activity;GO:0070001//aspartic-type peptidase activity;GO:0070011//peptidase activity, acting on L-amino acid peptides	GO:0000003//reproduction;GO:0003006//developmental process involved in reproduction;GO:0006508//proteolysis;GO:0006807//nitrogen compound metabolic process;GO:0006915//apoptotic process;GO:0006950//response to stress;GO:0006952//defense response;GO:0007276//gamete generation;GO:0007281//germ cell development;GO:0007292//female gamete generation;GO:0008150//biological_process;GO:0008152//metabolic…
MSTRG.4670	19.06	33.6	14.65	6.18	0	15.15	13.936	26.694	14.600	4.672	0.000	15.181	18.41	6.61766666666667	-1.47609509696284	1.28316732183121e-05	0.000134819367032762	--	-	-	-	--	-	-	-	GO:0004867//serine-type endopeptidase inhibitor activity	-
MSTRG.4671	36.12	35.43	30.67	8	7.06	19.6	20.305	21.642	23.500	4.650	5.177	15.101	21.8156666666667	8.30933333333333	-1.39255992402777	2.81301820940435e-07	3.69498565222605e-06	--	-	-	-	--	-	-	-	-	-
MSTRG.4968	0	0	6.03	15.01	8.16	0	0.000	0.000	0.521	0.984	0.675	0.000	0.173666666666667	0.553	1.67095860867735	0.00232113063311842	0.0152820748395246	--	-	-	-	--	-	-	-	-	-
MSTRG.5291	6.44	0	10.1	36.93	14.61	13.45	0.365	0.000	0.780	2.162	1.079	1.044	0.381666666666667	1.42833333333333	1.90394760601555	2.298922010185e-08	3.41431134245723e-07	--	-	-	-	--	-	-	-	-	-
MSTRG.5920	31	14	14	0	4	0	5.527	2.712	3.402	0.000	0.930	0.000	3.88033333333333	0.31	-3.64584046934948	5.76712798160995e-12	1.16840759183943e-10	--	-	-	-	--	EEC07242.1 taxid=6945 secreted protein, putative [Ixodes scapularis]	-	-	-	-
MSTRG.6019	21	21	10	9	6	7	22.673	24.636	14.715	10.047	8.450	10.358	20.6746666666667	9.61833333333333	-1.10400523902521	0.00295962462858684	0.0189568534200104	--	-	-	-	--	-	-	-	GO:0008168//methyltransferase activity;GO:0016620//oxidoreductase activity, acting on the aldehyde or oxo group of donors, NAD or NADP as acceptor;GO:0050661//NADP binding;GO:0051287//NAD binding	GO:0006006//glucose metabolic process;GO:0008033//tRNA processing
MSTRG.6227	18.56	9.7	7.36	24	27.83	19.73	2.483	1.410	1.342	3.320	4.857	3.618	1.745	3.93166666666667	1.17191397630866	9.31254850374345e-05	0.000848370437738388	--	-	-	-	--	-	-	-	-	-
MSTRG.6472	0	0	0	0	0	8.85	0.000	0.000	0.000	0.000	0.000	0.794	0.001	0.264666666666667	8.0480326964218	0.00195459016113895	0.0131427150120739	--	-	-	-	--	XP_042149586.1 taxid=6945 uncharacterized protein LOC121837825 [Ixodes scapularis]	-	-	-	-
MSTRG.6474	12.47	9.21	0	16.73	4.77	21.58	3.522	2.827	0.000	4.886	1.757	8.354	2.11633333333333	4.999	1.24007264981856	0.00157166860704698	0.0108739165429654	--	-	-	-	--	-	-	-	-	-
MSTRG.6593	35	46	15	80	30	111	5.104	6.892	3.018	11.603	5.184	20.939	5.00466666666667	12.5753333333333	1.32925075454886	1.02445193119369e-15	2.67808689277969e-14	--	-	-	-	--	KAK8756497.1 taxid=6943 hypothetical protein V5799_000807 [Amblyomma americanum]	-	-	-	-
MSTRG.66	12.48	4.39	6.39	21.94	21.87	41.5	2.331	0.891	1.627	4.237	5.328	10.623	1.61633333333333	6.72933333333333	2.0577388329021	2.4073653339176e-11	4.70838220974712e-10	--	-	-	-	--	-	-	-	-	-
MSTRG.6675	41	0	7	0	8	0	12.448	0.000	2.897	0.000	3.168	0.000	5.115	1.056	-2.27612440527424	7.36626637076631e-07	9.15942887823303e-06	--	-	-	-	--	XP_040069846.1 taxid=6945 uncharacterized protein LOC8024467 [Ixodes scapularis]	-	-	GO:0043176//amine binding	GO:0030682//evasion or tolerance of host defense response
MSTRG.7173	10	13	21	5	6	3	2.596	3.667	7.430	1.342	2.032	1.067	4.56433333333333	1.48033333333333	-1.6244820849311	0.000308949053449368	0.00253566772665908	--	-	-	-	--	XP_065290058.1 taxid=60249 A disintegrin and metalloproteinase with thrombospondin motifs 19-like isoform X2 [Dermacentor albipictus]	-	GO:0009523//photosystem II	GO:0010242//oxygen evolving activity;GO:0020037//heme binding	GO:0015979//photosynthesis
MSTRG.7194	8	7	5	0	1	1	2.755	2.619	2.347	0.000	0.449	0.472	2.57366666666667	0.307	-3.06751465155765	0.000221760206370302	0.00187403556557008	--	-	-	-	--	-	-	-	-	-
MSTRG.7285	25	26	17	4	73	43	2.445	2.763	2.267	0.405	9.314	5.765	2.49166666666667	5.16133333333333	1.05063272831948	3.4604110591498e-06	3.92941118775249e-05	Mmel1	-	-	-	--	XP_065287851.1 taxid=60249 neprilysin-1-like [Dermacentor albipictus]	-	GO:0005575//cellular_component;GO:0005623//cell;GO:0009986//cell surface;GO:0016020//membrane;GO:0016021//integral component of membrane;GO:0031224//intrinsic component of membrane;GO:0044425//membrane part;GO:0044464//cell part	GO:0003674//molecular_function;GO:0003824//catalytic activity;GO:0004175//endopeptidase activity;GO:0004222//metalloendopeptidase activity;GO:0005488//binding;GO:0008233//peptidase activity;GO:0008237//metallopeptidase activity;GO:0008270//zinc ion binding;GO:0016787//hydrolase activity;GO:0043167//ion binding;GO:0043169//cation binding;GO:0046872//metal ion binding;GO:0046914//transition metal i…	GO:0003008//system process;GO:0006508//proteolysis;GO:0006807//nitrogen compound metabolic process;GO:0007610//behavior;GO:0007611//learning or memory;GO:0007612//learning;GO:0007635//chemosensory behavior;GO:0008150//biological_process;GO:0008152//metabolic process;GO:0008306//associative learning;GO:0008355//olfactory learning;GO:0019538//protein metabolic process;GO:0032101//regulation of resp…
MSTRG.7291	1	4	0	8	4	9	0.226	0.982	0.000	1.868	1.178	2.786	0.402666666666667	1.944	2.27137026500186	0.000534911016692265	0.00416466434424692	--	-	-	-	--	-	-	-	-	-
MSTRG.7320	14.45	23.14	16.6	1	0	17.09	2.757	4.797	4.317	0.197	0.000	4.469	3.957	1.55533333333333	-1.34718325870966	0.000209496876309672	0.00177895775741958	--	-	-	-	--	URY22248.1 taxid=181088 vitellin-a [Haemaphysalis flava]	-	-	-	-
MSTRG.7647	8	11	10	1	3	4	1.686	2.520	2.873	0.218	0.825	1.156	2.35966666666667	0.733	-1.68669797123747	0.00257081807852162	0.0167345562162804	--	Metabolism;Organismal Systems;Metabolism;Organismal Systems	Global and overview maps;Digestive system;Lipid metabolism;Digestive system	K14074;K14074;K14074;K14074	--	XP_037528740.1 taxid=34632 pancreatic triacylglycerol lipase isoform X1 [Rhipicephalus sanguineus]	ko01100//Metabolic pathways;ko04972//Pancreatic secretion;ko00561//Glycerolipid metabolism;ko04975//Fat digestion and absorption	GO:0005575//cellular_component	GO:0003674//molecular_function;GO:0003824//catalytic activity;GO:0004465//lipoprotein lipase activity;GO:0005515//protein binding;GO:0016298//lipase activity;GO:0016787//hydrolase activity;GO:0016788//hydrolase activity, acting on ester bonds;GO:0052689//carboxylic ester hydrolase activity	GO:0006629//lipid metabolic process;GO:0008150//biological_process;GO:0008152//metabolic process;GO:0009056//catabolic process;GO:0016042//lipid catabolic process;GO:0044238//primary metabolic process;GO:0071704//organic substance metabolic process;GO:1901575//organic substance catabolic process
MSTRG.7657	4	11	1	0	3	0	1.144	3.418	0.390	0.000	1.119	0.000	1.65066666666667	0.373	-2.14580127823787	0.00754640440275455	0.042597647384295	--	Organismal Systems;Human Diseases;Cellular Processes;Environmental Information Processing	Endocrine system;Endocrine and metabolic disease;Cellular community - eukaryotes;Signaling molecules and interaction	K05695;K05695;K05695;K05695	--	XP_049275420.1 taxid=34632 LOW QUALITY PROTEIN: phosphatidylinositol phosphatase PTPRQ-like [Rhipicephalus sanguineus]	ko04910//Insulin signaling pathway;ko04931//Insulin resistance;ko04520//Adherens junction;ko04514//Cell adhesion molecules	GO:0005575//cellular_component;GO:0005623//cell;GO:0005886//plasma membrane;GO:0005912//adherens junction;GO:0016020//membrane;GO:0016021//integral component of membrane;GO:0030054//cell junction;GO:0031224//intrinsic component of membrane;GO:0044425//membrane part;GO:0044464//cell part;GO:0045202//synapse;GO:0070161//anchoring junction;GO:0071944//cell periphery	GO:0003674//molecular_function;GO:0003824//catalytic activity;GO:0003993//acid phosphatase activity;GO:0004721//phosphoprotein phosphatase activity;GO:0004725//protein tyrosine phosphatase activity;GO:0004888//transmembrane signaling receptor activity;GO:0005001//transmembrane receptor protein tyrosine phosphatase activity;GO:0005515//protein binding;GO:0016787//hydrolase activity;GO:0016788//hyd…	GO:0000902//cell morphogenesis;GO:0000904//cell morphogenesis involved in differentiation;GO:0001764//neuron migration;GO:0006464//cellular protein modification process;GO:0006470//protein dephosphorylation;GO:0006793//phosphorus metabolic process;GO:0006796//phosphate-containing compound metabolic process;GO:0006807//nitrogen compound metabolic process;GO:0006928//movement of cell or subcellular…
MSTRG.79	1288.59	1115.83	861.89	450.58	235.15	423.26	113.290	106.594	103.280	40.960	26.967	51.000	107.721333333333	39.6423333333333	-1.44219020554639	2.38590871776144e-200	9.88243390896789e-198	--	-	-	-	--	KAH6945816.1 taxid=266040 hypothetical protein HPB50_010078 [Hyalomma asiaticum]	-	-	-	-
MSTRG.7969	262	213	195.23	121	128	45	13.840	12.225	14.056	6.609	8.820	3.258	13.3736666666667	6.229	-1.10232258674136	1.16681318843317e-27	5.29154039396734e-26	--	-	-	-	--	KAH7974245.1 taxid=543639 hypothetical protein HPB49_012635 [Dermacentor silvarum]	-	-	-	-
MSTRG.8274	20	38	14	15	8	9	1.624	3.353	1.550	1.260	0.847	1.002	2.17566666666667	1.03633333333333	-1.06996942262298	0.000647924754097231	0.00492523225596178	TTN	-	-	-	--	XP_050023209.1 taxid=34620 receptor-type tyrosine-protein phosphatase T-like [Dermacentor andersoni]	-	-	GO:0003993//acid phosphatase activity;GO:0004725//protein tyrosine phosphatase activity;GO:0005515//protein binding;GO:0046872//metal ion binding	GO:0006470//protein dephosphorylation
MSTRG.833	31	32	32	12	15	14	10.411	11.677	14.647	4.167	6.571	6.444	12.245	5.72733333333333	-1.09625729739322	6.54914737170394e-05	0.000608825724993465	--	-	-	-	--	-	-	-	-	-
MSTRG.836	27	20	18	6	357	53	5.814	4.679	5.283	1.336	100.273	15.641	5.25866666666667	39.0833333333333	2.89378456079955	1.97169649391561e-73	2.43380469868166e-71	--	-	-	-	--	-	-	-	-	-
MSTRG.8758	8.75	12.81	6.58	13.03	7.56	29.75	1.808	2.877	1.853	2.784	2.038	8.426	2.17933333333333	4.416	1.01885329573206	0.00320276295888641	0.0203048635342462	--	-	-	-	--	-	-	-	-	-
MSTRG.8803	172	146	115	64	94	30	11.744	10.831	10.975	4.518	8.372	2.807	11.1833333333333	5.23233333333333	-1.09582390786184	2.76449984592846e-18	8.36485594614619e-17	--	-	-	-	--	XP_049513717.1 taxid=543639 uncharacterized protein LOC125940963 [Dermacentor silvarum]	-	GO:0016020//membrane	GO:0003824//catalytic activity	-
MSTRG.8920	134.36	98.32	63.78	17.38	12.75	20.78	35.641	28.339	23.060	4.767	4.412	7.555	29.0133333333333	5.578	-2.37889621638823	5.28647800789459e-37	3.17853753513379e-35	--	-	-	-	--	-	-	-	-	-
MSTRG.9129	5	13	12	0	4	1	0.914	2.973	3.662	0.000	1.062	0.348	2.51633333333333	0.47	-2.42059038372198	0.000117344983917004	0.00104901350370697	SLC5A12	-	-	-	--	XP_049525112.1 taxid=543639 sodium-coupled monocarboxylate transporter 1-like [Dermacentor silvarum]	-	GO:0005886//plasma membrane;GO:0016020//membrane	GO:0005298//proline:sodium symporter activity;GO:0015081//sodium ion transmembrane transporter activity;GO:0015233//pantothenate transmembrane transporter activity;GO:0015370//solute:sodium symporter activity;GO:0022857//transmembrane transporter activity;GO:0031402//sodium ion binding	GO:0006810//transport;GO:0006814//sodium ion transport;GO:0015824//proline transport;GO:0015887//pantothenate transmembrane transport;GO:0036376//sodium ion export from cell;GO:0055085//transmembrane transport
MSTRG.921	57	48	32	23	202	38	3.872	3.543	2.963	1.616	17.900	3.538	3.45933333333333	7.68466666666667	1.15148864717087	5.60751936020774e-14	1.3064819169364e-12	--	-	-	-	--	XP_037291256.1 taxid=6941 keratin, type I cytoskeletal 9-like [Rhipicephalus microplus]	-	-	-	-
MSTRG.9330	51.86	39.27	26.63	14.42	17.5	13.25	14.248	11.723	9.972	4.096	6.271	4.989	11.981	5.11866666666667	-1.2269083638201	4.666157110633e-07	5.91247466927862e-06	--	-	-	-	--	KAH9374484.1 taxid=44386 hypothetical protein HPB48_023052 [Haemaphysalis longicornis]	-	-	-	-
MSTRG.9402	14	6	2	0	3	0	2.828	1.317	0.551	0.000	0.790	0.000	1.56533333333333	0.263333333333333	-2.57150785004559	0.000489408103694802	0.00385222873512138	--	-	-	-	--	XP_022701918.1 taxid=62625 nucleoprotein TPR-like isoform X2 [Varroa jacobsoni]	-	-	-	-
MSTRG.945	30	17	17	0	0	1	12.356	7.608	9.543	0.000	0.000	0.564	9.83566666666667	0.188	-5.70921827543209	4.50019612393781e-16	1.21563993556633e-14	--	-	-	-	--	XP_037570535.2 taxid=543639 mucin-6 [Dermacentor silvarum]	-	GO:0005576//extracellular region	GO:0003674//molecular_function;GO:0004867//serine-type endopeptidase inhibitor activity;GO:0005488//binding;GO:0005515//protein binding;GO:0030414//peptidase inhibitor activity	-
MSTRG.946	42	38	30	0	0	15	20.647	20.298	20.101	0.000	0.000	10.106	20.3486666666667	3.36866666666667	-2.59468468157378	4.2198681916216e-16	1.14156927755639e-14	--	-	-	-	--	XP_037269335.1 taxid=6941 chymotrypsin inhibitor-like [Rhipicephalus microplus]	-	-	-	-
MSTRG.9673	6	3	1	15	10	3	1.487	0.808	0.338	3.845	3.234	1.019	0.877666666666667	2.69933333333333	1.62085812163039	0.00257081807852162	0.0167345562162804	--	Organismal Systems	Sensory system	K04829	--	XP_050052133.2 taxid=34620 degenerin mec-10-like [Dermacentor andersoni]	ko04750//Inflammatory mediator regulation of TRP channels	GO:0005575//cellular_component;GO:0005576//extracellular region;GO:0005615//extracellular space;GO:0005622//intracellular;GO:0005623//cell;GO:0005737//cytoplasm;GO:0005886//plasma membrane;GO:0005887//integral component of plasma membrane;GO:0009897//external side of plasma membrane;GO:0009986//cell surface;GO:0012506//vesicle membrane;GO:0016020//membrane;GO:0016021//integral component of membra…	GO:0003674//molecular_function;GO:0005215//transporter activity;GO:0005216//ion channel activity;GO:0005261//cation channel activity;GO:0005272//sodium channel activity;GO:0005488//binding;GO:0005515//protein binding;GO:0008324//cation transmembrane transporter activity;GO:0015075//ion transmembrane transporter activity;GO:0015077//monovalent inorganic cation transmembrane transporter activity;GO…	GO:0001666//response to hypoxia;GO:0002009//morphogenesis of an epithelium;GO:0002011//morphogenesis of an epithelial sheet;GO:0002028//regulation of sodium ion transport;GO:0003008//system process;GO:0006810//transport;GO:0006811//ion transport;GO:0006812//cation transport;GO:0006814//sodium ion transport;GO:0006928//movement of cell or subcellular component;GO:0006950//response to stress;GO:000…
MSTRG.9901	307.07	265.06	202.13	64.49	36.67	74.86	63.121	59.202	56.631	13.707	9.832	21.090	59.6513333333333	14.8763333333333	-2.0035354057355	5.65568018004731e-76	7.32057103304874e-74	--	-	-	-	--	-	-	-	-	-
gene-HPB48_000039	197	223	163	20	137	64	49.745	61.185	56.099	5.222	45.125	22.148	55.6763333333333	24.165	-1.20414520823134	4.74134325049835e-29	2.2544361440316e-27	calub	-	-	-	--	KAH9365200.1 hypothetical protein HPB48_000039 [Haemaphysalis longicornis]	-	GO:0005575//cellular_component;GO:0005576//extracellular region;GO:0005622//intracellular;GO:0005623//cell;GO:0005634//nucleus;GO:0005694//chromosome;GO:0005700//polytene chromosome;GO:0005703//polytene chromosome puff;GO:0005737//cytoplasm;GO:0005783//endoplasmic reticulum;GO:0005788//endoplasmic reticulum lumen;GO:0005789//endoplasmic reticulum membrane;GO:0005794//Golgi apparatus;GO:0012505//e…	GO:0003674//molecular_function;GO:0004857//enzyme inhibitor activity;GO:0005488//binding;GO:0005509//calcium ion binding;GO:0005515//protein binding;GO:0019899//enzyme binding;GO:0030234//enzyme regulator activity;GO:0043167//ion binding;GO:0043169//cation binding;GO:0046872//metal ion binding;GO:0098772//molecular function regulator	GO:0006139//nucleobase-containing compound metabolic process;GO:0006259//DNA metabolic process;GO:0006265//DNA topological change;GO:0006325//chromatin organization;GO:0006355//regulation of transcription, DNA-templated;GO:0006464//cellular protein modification process;GO:0006725//cellular aromatic compound metabolic process;GO:0006807//nitrogen compound metabolic process;GO:0006996//organelle or…
gene-HPB48_000068	19	11	14	9	6	1	5.761	3.624	5.786	2.822	2.373	0.416	5.057	1.87033333333333	-1.43498636637836	0.000866646196579624	0.00637875656846809	insm1a	-	-	-	--	KAH9377456.1 hypothetical protein HPB48_000068 [Haemaphysalis longicornis]	-	GO:0005575//cellular_component;GO:0005622//intracellular;GO:0005623//cell;GO:0005634//nucleus;GO:0017053//transcriptional repressor complex;GO:0032991//macromolecular complex;GO:0043226//organelle;GO:0043227//membrane-bounded organelle;GO:0043229//intracellular organelle;GO:0043231//intracellular membrane-bounded organelle;GO:0044424//intracellular part;GO:0044464//cell part	GO:0000976//transcription regulatory region sequence-specific DNA binding;GO:0000977//RNA polymerase II regulatory region sequence-specific DNA binding;GO:0000978//RNA polymerase II core promoter proximal region sequence-specific DNA binding;GO:0000981//RNA polymerase II transcription factor activity, sequence-specific DNA binding;GO:0000987//core promoter proximal region sequence-specific DNA bi…	GO:0000122//negative regulation of transcription from RNA polymerase II promoter;GO:0000902//cell morphogenesis;GO:0000904//cell morphogenesis involved in differentiation;GO:0001764//neuron migration;GO:0001932//regulation of protein phosphorylation;GO:0001933//negative regulation of protein phosphorylation;GO:0002065//columnar/cuboidal epithelial cell differentiation;GO:0002067//glandular epithe…
gene-HPB48_000095	23.05	18.13	5.95	14.25	0	6.86	14.202	12.137	4.997	9.078	0.000	5.793	10.4453333333333	4.957	-1.07531936875926	0.00594502125849259	0.0347002035599866	--	-	-	-	--	KAH9382356.1 hypothetical protein HPB48_000095 [Haemaphysalis longicornis]	-	-	-	-
gene-HPB48_000368	23.04	11.76	10.61	4.38	12.79	2	4.757	2.638	2.986	0.935	3.445	0.566	3.46033333333333	1.64866666666667	-1.06961128012229	0.00517548316750391	0.0307411825236155	bab2	-	-	-	ZBTB	KAH9371846.1 hypothetical protein HPB48_000368 [Haemaphysalis longicornis]	-	-	GO:0005515//protein binding	-
gene-HPB48_000741	13	4	8	1	2	2	4.450	1.488	3.732	0.354	0.893	0.938	3.22333333333333	0.728333333333333	-2.14588260997624	0.00143466986275889	0.0100303119174654	ascl1a	-	-	-	bHLH	KAH9380132.1 hypothetical protein HPB48_000741 [Haemaphysalis longicornis]	-	-	GO:0046983//protein dimerization activity	-
gene-HPB48_000782	21	20	15	5	5	1	3.328	3.444	3.240	0.819	1.034	0.217	3.33733333333333	0.69	-2.27402752330164	1.71926560212452e-07	2.30211146249993e-06	--	-	-	-	--	KAH9360379.1 hypothetical protein HPB48_000782 [Haemaphysalis longicornis]	-	GO:0005575//cellular_component;GO:0005622//intracellular;GO:0005623//cell;GO:0005737//cytoplasm;GO:0005739//mitochondrion;GO:0005768//endosome;GO:0005829//cytosol;GO:0005886//plasma membrane;GO:0005887//integral component of plasma membrane;GO:0009898//cytoplasmic side of plasma membrane;GO:0012505//endomembrane system;GO:0016020//membrane;GO:0016021//integral component of membrane;GO:0031224//in…	GO:0003674//molecular_function;GO:0003824//catalytic activity;GO:0004842//ubiquitin-protein transferase activity;GO:0005102//receptor binding;GO:0005126//cytokine receptor binding;GO:0005164//tumor necrosis factor receptor binding;GO:0005488//binding;GO:0005515//protein binding;GO:0005524//ATP binding;GO:0008270//zinc ion binding;GO:0008565//protein transporter activity;GO:0016740//transferase ac…	GO:0001817//regulation of cytokine production;GO:0002218//activation of innate immune response;GO:0002221//pattern recognition receptor signaling pathway;GO:0002224//toll-like receptor signaling pathway;GO:0002253//activation of immune response;GO:0002376//immune system process;GO:0002682//regulation of immune system process;GO:0002684//positive regulation of immune system process;GO:0002697//reg…
gene-HPB48_000823	5	1	2	0	0	0	1.156	0.251	0.630	0.000	0.000	0.000	0.679	0.001	-9.40726776424473	0.00781614622828452	0.0435862381706488	--	-	-	-	--	KAH9366933.1 hypothetical protein HPB48_000823 [Haemaphysalis longicornis]	-	GO:0005577//fibrinogen complex;GO:0016021//integral component of membrane	GO:0005102//receptor binding;GO:0005524//ATP binding;GO:0008134//transcription factor binding;GO:0009055//electron carrier activity;GO:0020037//heme binding;GO:0042803//protein homodimerization activity;GO:0070840//dynein complex binding	GO:0007059//chromosome segregation;GO:0019069//viral capsid assembly;GO:0030168//platelet activation;GO:0030261//chromosome condensation;GO:0035556//intracellular signal transduction;GO:0051258//protein polymerization
gene-HPB48_000896	4	4	2	4	23.85	4	0.498	0.541	0.339	0.515	3.871	0.682	0.459333333333333	1.68933333333333	1.87884063643652	0.000272823902825339	0.00226914981024609	Slc22a7	-	-	-	--	KAH9378034.1 hypothetical protein HPB48_000896 [Haemaphysalis longicornis]	-	GO:0005575//cellular_component;GO:0005623//cell;GO:0005886//plasma membrane;GO:0005887//integral component of plasma membrane;GO:0016020//membrane;GO:0016021//integral component of membrane;GO:0031224//intrinsic component of membrane;GO:0031226//intrinsic component of plasma membrane;GO:0044425//membrane part;GO:0044459//plasma membrane part;GO:0044464//cell part;GO:0071944//cell periphery	GO:0003674//molecular_function;GO:0005215//transporter activity;GO:0008028//monocarboxylic acid transmembrane transporter activity;GO:0008509//anion transmembrane transporter activity;GO:0008514//organic anion transmembrane transporter activity;GO:0015075//ion transmembrane transporter activity;GO:0015238//drug transmembrane transporter activity;GO:0022857//transmembrane transporter activity;GO:0…	GO:0006810//transport;GO:0006811//ion transport;GO:0006820//anion transport;GO:0008150//biological_process;GO:0008643//carbohydrate transport;GO:0015711//organic anion transport;GO:0015718//monocarboxylic acid transport;GO:0015893//drug transport;GO:0034220//ion transmembrane transport;GO:0042908//xenobiotic transport;GO:0051179//localization;GO:0051234//establishment of localization;GO:0055085//…
gene-HPB48_001122	4	3	1	0	0	0	1.030	0.840	0.351	0.000	0.000	0.000	0.740333333333333	0.001	-9.53203117682583	0.00781614622828452	0.0435862381706488	REXO1L1P	Genetic Information Processing	Translation	K14570	--	KAH9373946.1 hypothetical protein HPB48_001122 [Haemaphysalis longicornis]	ko03008//Ribosome biogenesis in eukaryotes	-	-	-
gene-HPB48_001172	3	6	5	0	0	0	0.640	1.391	1.454	0.000	0.000	0.000	1.16166666666667	0.001	-10.1819804400346	0.000122255551234001	0.00108717615431801	--	-	-	-	--	KAH9362731.1 hypothetical protein HPB48_001172 [Haemaphysalis longicornis]	-	-	GO:0003993//acid phosphatase activity;GO:0005515//protein binding;GO:0046872//metal ion binding	-
gene-HPB48_001173	6	9	8	0	0	0	1.525	2.486	2.771	0.000	0.000	0.000	2.26066666666667	0.001	-11.1425325683043	4.78675859663288e-07	6.05294392690911e-06	--	-	-	-	--	KAH9362730.1 hypothetical protein HPB48_001173 [Haemaphysalis longicornis]	-	-	GO:0005515//protein binding	GO:0009405//pathogenesis
gene-HPB48_001174	188	149	148	85	23	28	16.895	14.549	18.128	7.898	2.696	3.449	16.524	4.681	-1.81967429514417	1.25948256104336e-41	8.72694998337815e-40	Podnl1	-	-	-	--	KAH9362729.1 hypothetical protein HPB48_001174 [Haemaphysalis longicornis]	-	GO:0005575//cellular_component;GO:0016020//membrane;GO:0016021//integral component of membrane;GO:0031224//intrinsic component of membrane;GO:0044425//membrane part	GO:0005515//protein binding	GO:0000902//cell morphogenesis;GO:0000904//cell morphogenesis involved in differentiation;GO:0006928//movement of cell or subcellular component;GO:0006935//chemotaxis;GO:0007275//multicellular organism development;GO:0007399//nervous system development;GO:0007409//axonogenesis;GO:0007411//axon guidance;GO:0008045//motor neuron axon guidance;GO:0008150//biological_process;GO:0009605//response to e…
gene-HPB48_001254	9	6	2	1	0	0	3.122	2.262	0.946	0.359	0.000	0.000	2.11	0.119666666666667	-4.14014975049265	0.000275142709985845	0.00228584490306222	Thtpa	Metabolism;Metabolism	Global and overview maps;Metabolism of cofactors and vitamins	K05307;K05307	--	KAH9362649.1 hypothetical protein HPB48_001254 [Haemaphysalis longicornis]	ko01100//Metabolic pathways;ko00730//Thiamine metabolism	GO:0005575//cellular_component;GO:0005622//intracellular;GO:0005623//cell;GO:0005737//cytoplasm;GO:0005829//cytosol;GO:0044424//intracellular part;GO:0044444//cytoplasmic part;GO:0044464//cell part	GO:0000287//magnesium ion binding;GO:0003674//molecular_function;GO:0003824//catalytic activity;GO:0005488//binding;GO:0016462//pyrophosphatase activity;GO:0016787//hydrolase activity;GO:0016817//hydrolase activity, acting on acid anhydrides;GO:0016818//hydrolase activity, acting on acid anhydrides, in phosphorus-containing anhydrides;GO:0017111//nucleoside-triphosphatase activity;GO:0043167//ion…	GO:0006091//generation of precursor metabolites and energy;GO:0006725//cellular aromatic compound metabolic process;GO:0006732//coenzyme metabolic process;GO:0006766//vitamin metabolic process;GO:0006767//water-soluble vitamin metabolic process;GO:0006772//thiamine metabolic process;GO:0006790//sulfur compound metabolic process;GO:0006793//phosphorus metabolic process;GO:0006796//phosphate-contai…
gene-HPB48_001439	34	16	23	4	19	3	6.514	3.331	6.006	0.792	4.748	0.788	5.28366666666667	2.10933333333333	-1.32475235433926	2.67943041953283e-05	0.000266498951919277	Cad96Ca	Human Diseases;Environmental Information Processing;Organismal Systems;Environmental Information Processing;Environmental Information Processing;Human Diseases;Cellular Processes;Environmental Information Processing;Environmental Information Processing;Organismal Systems;Cellular Processes;Cellular Processes;Human Diseases;Human Diseases;Human Diseases;Human Diseases	Cancer: overview;Signal transduction;Environmental adaptation;Signal transduction;Signal transduction;Cancer: overview;Cell motility;Signal transduction;Signal transduction;Endocrine system;Cellular community - eukaryotes;Cellular community - eukaryotes;Cancer: specific types;Cancer: specific types;Cancer: overview;Cancer: specific types	K04362;K04362;K04362;K04362;K04362;K04362;K04362;K04362;K04362;K04362;K04362;K04362;K04362;K04362;K04362;K04362	--	KAH9361562.1 hypothetical protein HPB48_001439 [Haemaphysalis longicornis]	ko05200//Pathways in cancer;ko04010//MAPK signaling pathway;ko04714//Thermogenesis;ko04020//Calcium signaling pathway;ko04151//PI3K-Akt signaling pathway;ko05205//Proteoglycans in cancer;ko04810//Regulation of actin cytoskeleton;ko04015//Rap1 signaling pathway;ko04014//Ras signaling pathway;ko04928//Parathyroid hormone synthesis, secretion and action;ko04520//Adherens junction;ko04550//Signaling …	GO:0005575//cellular_component;GO:0005623//cell;GO:0005886//plasma membrane;GO:0005887//integral component of plasma membrane;GO:0016020//membrane;GO:0016021//integral component of membrane;GO:0031224//intrinsic component of membrane;GO:0031226//intrinsic component of plasma membrane;GO:0044425//membrane part;GO:0044459//plasma membrane part;GO:0044464//cell part;GO:0045177//apical part of cell;G…	GO:0000166//nucleotide binding;GO:0003674//molecular_function;GO:0003824//catalytic activity;GO:0004672//protein kinase activity;GO:0004713//protein tyrosine kinase activity;GO:0005488//binding;GO:0005509//calcium ion binding;GO:0005524//ATP binding;GO:0008144//drug binding;GO:0016301//kinase activity;GO:0016740//transferase activity;GO:0016772//transferase activity, transferring phosphorus-conta…	GO:0006464//cellular protein modification process;GO:0006468//protein phosphorylation;GO:0006793//phosphorus metabolic process;GO:0006796//phosphate-containing compound metabolic process;GO:0006807//nitrogen compound metabolic process;GO:0006950//response to stress;GO:0006996//organelle organization;GO:0007030//Golgi organization;GO:0007155//cell adhesion;GO:0007156//homophilic cell adhesion via …
gene-HPB48_001501	7	4	5	0	0	0	2.555	1.586	2.487	0.000	0.000	0.000	2.20933333333333	0.001	-11.1093953865003	6.11420354373494e-05	0.000570383582841219	CPA2	Organismal Systems;Organismal Systems	Digestive system;Digestive system	K01298;K01298	--	KAH9361624.1 hypothetical protein HPB48_001501 [Haemaphysalis longicornis]	ko04972//Pancreatic secretion;ko04974//Protein digestion and absorption	-	GO:0004181//metallocarboxypeptidase activity;GO:0008270//zinc ion binding	GO:0006508//proteolysis
gene-HPB48_001521	38	44	38	12	10	8	8.386	10.550	11.429	2.738	2.879	2.420	10.1216666666667	2.679	-1.9176803821739	3.6581013438165e-12	7.55075868741924e-11	--	-	-	-	--	KAH9380705.1 hypothetical protein HPB48_001521 [Haemaphysalis longicornis]	-	GO:0005575//cellular_component;GO:0005623//cell;GO:0005886//plasma membrane;GO:0016020//membrane;GO:0016021//integral component of membrane;GO:0031224//intrinsic component of membrane;GO:0032421//stereocilium bundle;GO:0044425//membrane part;GO:0044464//cell part;GO:0071944//cell periphery;GO:0097458//neuron part;GO:0098862//cluster of actin-based cell projections	GO:0003674//molecular_function;GO:0003824//catalytic activity;GO:0003993//acid phosphatase activity;GO:0004721//phosphoprotein phosphatase activity;GO:0004725//protein tyrosine phosphatase activity;GO:0005515//protein binding;GO:0016787//hydrolase activity;GO:0016788//hydrolase activity, acting on ester bonds;GO:0016791//phosphatase activity;GO:0042578//phosphoric ester hydrolase activity;GO:0046…	GO:0000902//cell morphogenesis;GO:0000904//cell morphogenesis involved in differentiation;GO:0002244//hematopoietic progenitor cell differentiation;GO:0002376//immune system process;GO:0002520//immune system development;GO:0003008//system process;GO:0006464//cellular protein modification process;GO:0006470//protein dephosphorylation;GO:0006793//phosphorus metabolic process;GO:0006796//phosphate-c…
gene-HPB48_001784	1192	1238	979	178	329	163	32.705	36.908	36.611	5.050	11.775	6.129	35.408	7.65133333333333	-2.2102922751279	0	0	fbl-1	-	-	-	--	KAH9377082.1 hypothetical protein HPB48_001784 [Haemaphysalis longicornis]	-	GO:0005575//cellular_component;GO:0005576//extracellular region;GO:0005622//intracellular;GO:0005623//cell;GO:0005634//nucleus;GO:0031012//extracellular matrix;GO:0043226//organelle;GO:0043227//membrane-bounded organelle;GO:0043229//intracellular organelle;GO:0043231//intracellular membrane-bounded organelle;GO:0044421//extracellular region part;GO:0044424//intracellular part;GO:0044464//cell part	GO:0003674//molecular_function;GO:0003700//transcription factor activity, sequence-specific DNA binding;GO:0005198//structural molecule activity;GO:0005201//extracellular matrix structural constituent;GO:0005488//binding;GO:0005509//calcium ion binding;GO:0005515//protein binding;GO:0008270//zinc ion binding;GO:0043167//ion binding;GO:0043169//cation binding;GO:0046872//metal ion binding;GO:00469…	GO:0002009//morphogenesis of an epithelium;GO:0002165//instar larval or pupal development;GO:0006355//regulation of transcription, DNA-templated;GO:0007160//cell-matrix adhesion;GO:0007275//multicellular organism development;GO:0007424//open tracheal system development;GO:0007444//imaginal disc development;GO:0007472//wing disc morphogenesis;GO:0007475//apposition of dorsal and ventral imaginal d…
gene-HPB48_001785	329	311	293	89	153	41	7.534	7.739	9.146	2.107	4.570	1.287	8.13966666666667	2.65466666666667	-1.61643899452359	7.32324536931392e-68	8.42580064436063e-66	--	-	-	-	--	KAH9377081.1 hypothetical protein HPB48_001785 [Haemaphysalis longicornis]	-	GO:0005575//cellular_component;GO:0005576//extracellular region;GO:0005622//intracellular;GO:0005623//cell;GO:0005634//nucleus;GO:0031012//extracellular matrix;GO:0043226//organelle;GO:0043227//membrane-bounded organelle;GO:0043229//intracellular organelle;GO:0043231//intracellular membrane-bounded organelle;GO:0044421//extracellular region part;GO:0044424//intracellular part;GO:0044464//cell part	GO:0003674//molecular_function;GO:0003700//transcription factor activity, sequence-specific DNA binding;GO:0005198//structural molecule activity;GO:0005201//extracellular matrix structural constituent;GO:0005488//binding;GO:0005509//calcium ion binding;GO:0008270//zinc ion binding;GO:0043167//ion binding;GO:0043169//cation binding;GO:0046872//metal ion binding;GO:0046914//transition metal ion bin…	GO:0002009//morphogenesis of an epithelium;GO:0002165//instar larval or pupal development;GO:0006355//regulation of transcription, DNA-templated;GO:0007160//cell-matrix adhesion;GO:0007275//multicellular organism development;GO:0007424//open tracheal system development;GO:0007444//imaginal disc development;GO:0007472//wing disc morphogenesis;GO:0007475//apposition of dorsal and ventral imaginal d…
gene-HPB48_001807	21	28	20	5	17	7	1.102	1.596	1.430	0.271	1.163	0.503	1.376	0.645666666666667	-1.09161901682	0.000495248613993517	0.00389162686181499	--	-	-	-	--	KAH9369930.1 hypothetical protein HPB48_001807 [Haemaphysalis longicornis]	-	-	-	-
gene-HPB48_001810	15	10	16	1	1	5	2.874	2.082	4.178	0.198	0.250	1.313	3.04466666666667	0.587	-2.37485188054715	3.33306730227312e-06	3.79737417158121e-05	MGAT3	Metabolism;Metabolism	Global and overview maps;Glycan biosynthesis and metabolism	K00737;K00737	--	KAH9369933.1 hypothetical protein HPB48_001810 [Haemaphysalis longicornis]	ko01100//Metabolic pathways;ko00510//N-Glycan biosynthesis	GO:0016020//membrane	GO:0003830//beta-1,4-mannosylglycoprotein 4-beta-N-acetylglucosaminyltransferase activity	GO:0006487//protein N-linked glycosylation
gene-HPB48_001890	7	11	14	1	0	0	1.305	2.229	3.558	0.193	0.000	0.000	2.364	0.0643333333333333	-5.19951978363061	1.54788046038593e-08	2.33989812661261e-07	--	-	-	-	--	KAH9370013.1 hypothetical protein HPB48_001890 [Haemaphysalis longicornis]	-	-	-	-
gene-HPB48_001897	18	20	5	5	5	7	2.480	2.994	0.939	0.712	0.899	1.322	2.13766666666667	0.977666666666667	-1.12862233608084	0.00537674021085807	0.0318393412121156	KCNH6	-	-	-	--	KAH9370020.1 hypothetical protein HPB48_001897 [Haemaphysalis longicornis]	-	GO:0005575//cellular_component;GO:0005623//cell;GO:0005886//plasma membrane;GO:0005887//integral component of plasma membrane;GO:0008076//voltage-gated potassium channel complex;GO:0016020//membrane;GO:0016021//integral component of membrane;GO:0031224//intrinsic component of membrane;GO:0031226//intrinsic component of plasma membrane;GO:0032991//macromolecular complex;GO:0034702//ion channel com…	GO:0003674//molecular_function;GO:0005215//transporter activity;GO:0005216//ion channel activity;GO:0005244//voltage-gated ion channel activity;GO:0005249//voltage-gated potassium channel activity;GO:0005261//cation channel activity;GO:0005267//potassium channel activity;GO:0008324//cation transmembrane transporter activity;GO:0015075//ion transmembrane transporter activity;GO:0015077//monovalent…	GO:0000003//reproduction;GO:0003008//system process;GO:0006810//transport;GO:0006811//ion transport;GO:0006812//cation transport;GO:0006813//potassium ion transport;GO:0006937//regulation of muscle contraction;GO:0007600//sensory perception;GO:0007605//sensory perception of sound;GO:0007610//behavior;GO:0007617//mating behavior;GO:0007618//mating;GO:0008150//biological_process;GO:0009987//cellula…
gene-HPB48_002354	23.42	17.79	17.19	9.02	8.06	6.25	7.018	5.793	7.021	2.795	3.151	2.567	6.61066666666667	2.83766666666667	-1.22009064099169	0.000758230095074691	0.00566438907498884	TTPAL	-	-	-	--	KAH9374171.1 hypothetical protein HPB48_002354 [Haemaphysalis longicornis]	-	-	-	-
gene-HPB48_002555	44	55	37	10	26	12	10.176	13.822	11.663	2.391	7.844	3.804	11.887	4.67966666666667	-1.34490698342552	7.14371795766105e-09	1.12269611309312e-07	--	-	-	-	--	KAH9367716.1 hypothetical protein HPB48_002555 [Haemaphysalis longicornis]	-	GO:0005575//cellular_component;GO:0005576//extracellular region	GO:0003674//molecular_function	GO:0008150//biological_process
gene-HPB48_002583	7	6	4.87	2.42	1	0	1.368	1.274	1.297	0.489	0.255	0.000	1.313	0.248	-2.40445489050601	0.00258083431684464	0.0167844280640849	--	-	-	-	--	KAH9369073.1 hypothetical protein HPB48_002583 [Haemaphysalis longicornis]	-	GO:0005577//fibrinogen complex;GO:0016592//mediator complex;GO:0019028//viral capsid;GO:0019031//viral envelope	GO:0000774//adenyl-nucleotide exchange factor activity;GO:0003712//transcription cofactor activity;GO:0004674//protein serine/threonine kinase activity;GO:0005102//receptor binding;GO:0005198//structural molecule activity;GO:0005524//ATP binding;GO:0042803//protein homodimerization activity;GO:0051087//chaperone binding	GO:0006357//regulation of transcription from RNA polymerase II promoter;GO:0006457//protein folding;GO:0006468//protein phosphorylation;GO:0007059//chromosome segregation;GO:0030168//platelet activation;GO:0030261//chromosome condensation;GO:0051258//protein polymerization
gene-HPB48_002644	29	18	11	6	86	16	1.555	1.049	0.804	0.333	6.016	1.176	1.136	2.50833333333333	1.14276624630859	2.01776799082644e-06	2.36387036964262e-05	--	-	-	-	--	KAH9369010.1 hypothetical protein HPB48_002644 [Haemaphysalis longicornis]	-	-	GO:0005515//protein binding	GO:0000902//cell morphogenesis;GO:0000904//cell morphogenesis involved in differentiation;GO:0006928//movement of cell or subcellular component;GO:0006935//chemotaxis;GO:0007275//multicellular organism development;GO:0007399//nervous system development;GO:0007409//axonogenesis;GO:0007411//axon guidance;GO:0007424//open tracheal system development;GO:0008045//motor neuron axon guidance;GO:0008150/…
gene-HPB48_002647	0	0	0	2	1	7	0.000	0.000	0.000	0.119	0.075	0.552	0.001	0.248666666666667	7.95806931953408	0.000977457935940452	0.00711399247171525	--	-	-	-	--	KAH9369007.1 hypothetical protein HPB48_002647 [Haemaphysalis longicornis]	-	GO:0005575//cellular_component;GO:0005886//plasma membrane	GO:0003674//molecular_function;GO:0005515//protein binding	GO:0008150//biological_process;GO:0043065//positive regulation of apoptotic process
gene-HPB48_002689	243	190	189	64	123	22	7.988	6.786	8.468	2.175	5.274	0.991	7.74733333333333	2.81333333333333	-1.46141931555503	3.8351570779885e-40	2.56213235758522e-38	--	-	-	-	--	KAH9377272.1 hypothetical protein HPB48_002689 [Haemaphysalis longicornis]	-	-	-	-
gene-HPB48_002692	20	18	18	5	8	1	4.011	3.923	4.920	1.037	2.093	0.275	4.28466666666667	1.135	-1.91649067413719	2.64586108747235e-06	3.0593179162157e-05	--	-	-	-	--	KAH9377275.1 hypothetical protein HPB48_002692 [Haemaphysalis longicornis]	-	-	-	-
gene-HPB48_002704	10	6	3	19	18	12	3.263	2.128	1.334	6.411	7.662	5.367	2.24166666666667	6.48	1.53142204616179	6.7991037988528e-05	0.000629550400928055	Slc13a2	-	-	-	--	KAH9377287.1 hypothetical protein HPB48_002704 [Haemaphysalis longicornis]	-	GO:0005887//integral component of plasma membrane;GO:0016020//membrane;GO:0016021//integral component of membrane	GO:0008509//anion transmembrane transporter activity;GO:0022857//transmembrane transporter activity	GO:0006820//anion transport;GO:0055085//transmembrane transport
gene-HPB48_002819	16	4	14	7	5	2	3.962	1.076	4.725	1.792	1.615	0.679	3.25433333333333	1.362	-1.25663532692214	0.00796677742862616	0.0442601384477386	--	-	-	-	--	KAH9375968.1 hypothetical protein HPB48_002819 [Haemaphysalis longicornis]	-	-	-	-
gene-HPB48_002838	117	111	81	63	34	42	38.182	39.359	36.028	21.258	14.473	18.785	37.8563333333333	18.172	-1.05881747158582	1.18930479184902e-12	2.53922703496836e-11	Mtarc1	-	-	-	--	KAH9360800.1 hypothetical protein HPB48_002838 [Haemaphysalis longicornis]	-	GO:0005575//cellular_component;GO:0005622//intracellular;GO:0005623//cell;GO:0005737//cytoplasm;GO:0005739//mitochondrion;GO:0005740//mitochondrial envelope;GO:0005741//mitochondrial outer membrane;GO:0005777//peroxisome;GO:0016020//membrane;GO:0019867//outer membrane;GO:0031090//organelle membrane;GO:0031966//mitochondrial membrane;GO:0031967//organelle envelope;GO:0031968//organelle outer membr…	GO:0003674//molecular_function;GO:0003824//catalytic activity;GO:0005488//binding;GO:0008144//drug binding;GO:0008940//nitrate reductase activity;GO:0016491//oxidoreductase activity;GO:0016661//oxidoreductase activity, acting on other nitrogenous compounds as donors;GO:0019842//vitamin binding;GO:0030151//molybdenum ion binding;GO:0030170//pyridoxal phosphate binding;GO:0036094//small molecule bi…	GO:0006082//organic acid metabolic process;GO:0006807//nitrogen compound metabolic process;GO:0008150//biological_process;GO:0008152//metabolic process;GO:0009636//response to toxic substance;GO:0009987//cellular process;GO:0042126//nitrate metabolic process;GO:0042221//response to chemical;GO:0043436//oxoacid metabolic process;GO:0044237//cellular metabolic process;GO:0044281//small molecule met…
gene-HPB48_002940	367	343	273	0	10	2	187.185	190.088	189.781	0.000	6.653	1.398	189.018	2.68366666666667	-6.13817432905555	4.46777148322641e-246	2.44925860811344e-243	--	-	-	-	--	KAH9361078.1 hypothetical protein HPB48_002940 [Haemaphysalis longicornis]	-	GO:0000323//lytic vacuole;GO:0005575//cellular_component;GO:0005576//extracellular region;GO:0005622//intracellular;GO:0005623//cell;GO:0005737//cytoplasm;GO:0005739//mitochondrion;GO:0005764//lysosome;GO:0005766//primary lysosome;GO:0005773//vacuole;GO:0005775//vacuolar lumen;GO:0012505//endomembrane system;GO:0030141//secretory granule;GO:0031410//cytoplasmic vesicle;GO:0031974//membrane-enclos…	-	GO:0001775//cell activation;GO:0002252//immune effector process;GO:0002263//cell activation involved in immune response;GO:0002274//myeloid leukocyte activation;GO:0002275//myeloid cell activation involved in immune response;GO:0002283//neutrophil activation involved in immune response;GO:0002366//leukocyte activation involved in immune response;GO:0002376//immune system process;GO:0002443//leuko…
gene-HPB48_003110	39	39	18	17	14	11	13.842	15.040	8.707	6.238	6.481	5.351	12.5296666666667	6.02333333333333	-1.05671402891157	6.54914737170394e-05	0.000608825724993465	med6	-	-	-	--	KAH9367845.1 hypothetical protein HPB48_003110 [Haemaphysalis longicornis]	-	GO:0000151//ubiquitin ligase complex;GO:0000428//DNA-directed RNA polymerase complex;GO:0005575//cellular_component;GO:0005622//intracellular;GO:0005623//cell;GO:0005634//nucleus;GO:0005654//nucleoplasm;GO:0005667//transcription factor complex;GO:0005737//cytoplasm;GO:0016591//DNA-directed RNA polymerase II, holoenzyme;GO:0016592//mediator complex;GO:0030880//RNA polymerase complex;GO:0031974//me…	GO:0001128//RNA polymerase II transcription coactivator activity involved in preinitiation complex assembly;GO:0003674//molecular_function;GO:0003676//nucleic acid binding;GO:0003677//DNA binding;GO:0003712//transcription cofactor activity;GO:0003713//transcription coactivator activity;GO:0003824//catalytic activity;GO:0004842//ubiquitin-protein transferase activity;GO:0005488//binding;GO:0005515…	GO:0001932//regulation of protein phosphorylation;GO:0001934//positive regulation of protein phosphorylation;GO:0006139//nucleobase-containing compound metabolic process;GO:0006351//transcription, DNA-templated;GO:0006352//DNA-templated transcription, initiation;GO:0006355//regulation of transcription, DNA-templated;GO:0006357//regulation of transcription from RNA polymerase II promoter;GO:000636…
gene-HPB48_003138	6	6	1	0	0	0	1.229	1.335	0.279	0.000	0.000	0.000	0.947666666666667	0.001	-9.88823588295637	0.000488818551857211	0.00385084065429694	--	-	-	-	--	KAH9377150.1 hypothetical protein HPB48_003138 [Haemaphysalis longicornis]	-	-	-	-
gene-HPB48_003246	22	21	21	11	12	7	7.149	7.415	9.301	3.696	5.087	3.118	7.955	3.967	-1.00381353307313	0.0023323875451512	0.0153399334700329	SLC22A16	Human Diseases	Cancer: overview	K08202	--	KAH9381265.1 hypothetical protein HPB48_003246 [Haemaphysalis longicornis]	ko05231//Choline metabolism in cancer	GO:0005575//cellular_component;GO:0016020//membrane;GO:0016021//integral component of membrane;GO:0031224//intrinsic component of membrane;GO:0044425//membrane part	GO:0003674//molecular_function;GO:0005215//transporter activity;GO:0008324//cation transmembrane transporter activity;GO:0015075//ion transmembrane transporter activity;GO:0015101//organic cation transmembrane transporter activity;GO:0022857//transmembrane transporter activity	GO:0006810//transport;GO:0006811//ion transport;GO:0006812//cation transport;GO:0006820//anion transport;GO:0007275//multicellular organism development;GO:0007568//aging;GO:0008150//biological_process;GO:0008340//determination of adult lifespan;GO:0010259//multicellular organism aging;GO:0015695//organic cation transport;GO:0015711//organic anion transport;GO:0032501//multicellular organismal pro…
gene-HPB48_003300	13	8	16	5	4	0	2.220	1.484	3.724	0.883	0.891	0.000	2.476	0.591333333333333	-2.06596780563436	6.61404264500694e-05	0.000613939944523329	ATL2	-	-	-	--	KAH9380218.1 hypothetical protein HPB48_003300 [Haemaphysalis longicornis]	-	GO:0005575//cellular_component;GO:0005622//intracellular;GO:0005623//cell;GO:0005737//cytoplasm;GO:0005783//endoplasmic reticulum;GO:0005789//endoplasmic reticulum membrane;GO:0012505//endomembrane system;GO:0016020//membrane;GO:0016021//integral component of membrane;GO:0031224//intrinsic component of membrane;GO:0031984//organelle subcompartment;GO:0042175//nuclear outer membrane-endoplasmic re…	GO:0000166//nucleotide binding;GO:0001882//nucleoside binding;GO:0001883//purine nucleoside binding;GO:0003674//molecular_function;GO:0003824//catalytic activity;GO:0003924//GTPase activity;GO:0005488//binding;GO:0005515//protein binding;GO:0005525//GTP binding;GO:0016462//pyrophosphatase activity;GO:0016787//hydrolase activity;GO:0016817//hydrolase activity, acting on acid anhydrides;GO:0016818/…	GO:0006996//organelle organization;GO:0007029//endoplasmic reticulum organization;GO:0007030//Golgi organization;GO:0008150//biological_process;GO:0009987//cellular process;GO:0010256//endomembrane system organization;GO:0016043//cellular component organization;GO:0022607//cellular component assembly;GO:0043933//macromolecular complex subunit organization;GO:0044085//cellular component biogenesis…
gene-HPB48_003373	77	77	55	35	336	83	11.105	12.067	10.812	5.219	63.211	16.406	11.328	28.2786666666667	1.31982092844207	1.68505455577375e-28	7.89138991584596e-27	--	-	-	-	--	KAH9372651.1 hypothetical protein HPB48_003373 [Haemaphysalis longicornis]	-	GO:0005576//extracellular region	GO:0003674//molecular_function;GO:0005515//protein binding;GO:0008061//chitin binding;GO:0016810//hydrolase activity, acting on carbon-nitrogen (but not peptide) bonds	GO:0005975//carbohydrate metabolic process;GO:0009877//nodulation;GO:0030436//asexual sporulation
gene-HPB48_003665	7	13	14	2	6	1	1.089	2.198	2.969	0.322	1.218	0.213	2.08533333333333	0.584333333333333	-1.83541451654781	0.000608748051602451	0.00466356552972383	Cpa1	Organismal Systems;Organismal Systems	Digestive system;Digestive system	K01298;K01298	--	KAH9361926.1 hypothetical protein HPB48_003665 [Haemaphysalis longicornis]	ko04972//Pancreatic secretion;ko04974//Protein digestion and absorption	GO:0005575//cellular_component;GO:0005576//extracellular region;GO:0005615//extracellular space;GO:0044421//extracellular region part	GO:0003674//molecular_function;GO:0003824//catalytic activity;GO:0004180//carboxypeptidase activity;GO:0004181//metallocarboxypeptidase activity;GO:0005488//binding;GO:0008233//peptidase activity;GO:0008235//metalloexopeptidase activity;GO:0008237//metallopeptidase activity;GO:0008238//exopeptidase activity;GO:0008270//zinc ion binding;GO:0016787//hydrolase activity;GO:0043167//ion binding;GO:004…	GO:0006508//proteolysis;GO:0006807//nitrogen compound metabolic process;GO:0008150//biological_process;GO:0008152//metabolic process;GO:0019538//protein metabolic process;GO:0043170//macromolecule metabolic process;GO:0044238//primary metabolic process;GO:0071704//organic substance metabolic process;GO:1901564//organonitrogen compound metabolic process
gene-HPB48_003697	7	5	4	1	2	0	2.682	2.082	2.089	0.396	1.000	0.000	2.28433333333333	0.465333333333333	-2.29543674545165	0.00754640440275455	0.042597647384295	--	-	-	-	--	KAH9361894.1 hypothetical protein HPB48_003697 [Haemaphysalis longicornis]	-	-	-	-
gene-HPB48_003840	18	10	14	5	8	3	4.176	2.521	4.426	1.199	2.421	0.954	3.70766666666667	1.52466666666667	-1.28201768099445	0.00321577424772766	0.0203665702356085	TRMT10A	-	-	-	--	KAH9360102.1 hypothetical protein HPB48_003840 [Haemaphysalis longicornis]	-	GO:0005575//cellular_component;GO:0005622//intracellular;GO:0005623//cell;GO:0005634//nucleus;GO:0005654//nucleoplasm;GO:0005730//nucleolus;GO:0005737//cytoplasm;GO:0005829//cytosol;GO:0005856//cytoskeleton;GO:0015629//actin cytoskeleton;GO:0016021//integral component of membrane;GO:0031974//membrane-enclosed lumen;GO:0031981//nuclear lumen;GO:0043226//organelle;GO:0043227//membrane-bounded organ…	GO:0000049//tRNA binding;GO:0003674//molecular_function;GO:0003676//nucleic acid binding;GO:0003677//DNA binding;GO:0003723//RNA binding;GO:0003824//catalytic activity;GO:0005488//binding;GO:0008134//transcription factor binding;GO:0008168//methyltransferase activity;GO:0008173//RNA methyltransferase activity;GO:0008175//tRNA methyltransferase activity;GO:0008757//S-adenosylmethionine-dependent m…	GO:0001510//RNA methylation;GO:0002939//tRNA N1-guanine methylation;GO:0006139//nucleobase-containing compound metabolic process;GO:0006355//regulation of transcription, DNA-templated;GO:0006396//RNA processing;GO:0006399//tRNA metabolic process;GO:0006400//tRNA modification;GO:0006725//cellular aromatic compound metabolic process;GO:0006807//nitrogen compound metabolic process;GO:0006811//ion tr…
gene-HPB48_003878	13	16	8	7	3	3	3.926	5.251	3.293	2.186	1.182	1.242	4.15666666666667	1.53666666666667	-1.43562280940033	0.00209651414207705	0.0140110889545264	--	-	-	-	--	KAH9361448.1 hypothetical protein HPB48_003878 [Haemaphysalis longicornis]	-	-	-	-
gene-HPB48_003900	6	4	4	0	1	0	1.002	0.726	0.911	0.000	0.218	0.000	0.879666666666667	0.0726666666666667	-3.59759131054934	0.00183309190609085	0.0124606127051887	nrf-6	-	-	-	--	KAH9361426.1 hypothetical protein HPB48_003900 [Haemaphysalis longicornis]	-	-	GO:0016747//transferase activity, transferring acyl groups other than amino-acyl groups	-
gene-HPB48_004041	6	2	0	8	10	6	2.082	0.754	0.000	2.870	4.525	2.853	0.945333333333333	3.416	1.85341294310213	0.00210795708793057	0.0140774676323676	tmp1	Metabolism;Metabolism	Global and overview maps;Nucleotide metabolism	K00943;K00943	--	KAH9368608.1 hypothetical protein HPB48_004041 [Haemaphysalis longicornis]	ko01100//Metabolic pathways;ko00240//Pyrimidine metabolism	GO:0005575//cellular_component;GO:0005622//intracellular;GO:0005623//cell;GO:0005634//nucleus;GO:0005654//nucleoplasm;GO:0005737//cytoplasm;GO:0005739//mitochondrion;GO:0005740//mitochondrial envelope;GO:0005758//mitochondrial intermembrane space;GO:0005759//mitochondrial matrix;GO:0005829//cytosol;GO:0031967//organelle envelope;GO:0031970//organelle envelope lumen;GO:0031974//membrane-enclosed l…	GO:0000166//nucleotide binding;GO:0003674//molecular_function;GO:0003723//RNA binding;GO:0003724//RNA helicase activity;GO:0003824//catalytic activity;GO:0004550//nucleoside diphosphate kinase activity;GO:0004798//thymidylate kinase activity;GO:0005488//binding;GO:0005524//ATP binding;GO:0008144//drug binding;GO:0008976//polyphosphate kinase activity;GO:0009041//uridylate kinase activity;GO:00163…	GO:0000003//reproduction;GO:0003006//developmental process involved in reproduction;GO:0006139//nucleobase-containing compound metabolic process;GO:0006165//nucleoside diphosphate phosphorylation;GO:0006220//pyrimidine nucleotide metabolic process;GO:0006221//pyrimidine nucleotide biosynthetic process;GO:0006227//dUDP biosynthetic process;GO:0006233//dTDP biosynthetic process;GO:0006235//dTTP bio…
gene-HPB48_004366	121	104	106	2	52	50	10.207	9.532	12.187	0.174	5.722	5.780	10.642	3.892	-1.45118569340185	2.10278882089495e-22	7.6550548501291e-21	Sb	-	-	-	--	KAH9368867.1 hypothetical protein HPB48_004366 [Haemaphysalis longicornis]	-	-	GO:0004252//serine-type endopeptidase activity	GO:0006508//proteolysis
gene-HPB48_004400	6	8	12	3	0	0	1.577	2.285	4.299	0.815	0.000	0.000	2.72033333333333	0.271666666666667	-3.32387397777077	2.75474331784565e-05	0.00027311521649641	--	-	-	-	--	KAH9368901.1 hypothetical protein HPB48_004400 [Haemaphysalis longicornis]	-	GO:0000124//SAGA complex	GO:0003712//transcription cofactor activity	-
gene-HPB48_004681	1173	1068	886	1	450	54	269.671	266.787	277.623	0.238	134.947	17.014	271.360333333333	50.733	-2.41921346804441	0	0	--	-	-	-	--	KAH9368662.1 hypothetical protein HPB48_004681 [Haemaphysalis longicornis]	-	-	-	-
gene-HPB48_004686	31	23	26	15	9	2	5.236	4.221	5.985	2.619	1.983	0.463	5.14733333333333	1.68833333333333	-1.60822544396049	5.0534776532199e-07	6.37723561126376e-06	Serpine2	-	-	-	--	KAH9368667.1 hypothetical protein HPB48_004686 [Haemaphysalis longicornis]	-	-	-	-
gene-HPB48_004719	2	0.33	0	8.87	0	6.07	1.540	0.276	0.000	7.063	0.000	6.407	0.605333333333333	4.49	2.89091374305875	0.00235296752781835	0.0154425921658473	--	-	-	-	--	KAH9368700.1 hypothetical protein HPB48_004719 [Haemaphysalis longicornis]	-	-	-	-
gene-HPB48_004840	19	15	4	5	6	3	2.595	2.226	0.744	0.706	1.069	0.561	1.855	0.778666666666667	-1.2523414133493	0.00662262465178542	0.0382282752817059	--	-	-	-	--	KAH9372791.1 hypothetical protein HPB48_004840 [Haemaphysalis longicornis]	-	GO:0005575//cellular_component;GO:0005576//extracellular region;GO:0005615//extracellular space;GO:0044421//extracellular region part	GO:0003674//molecular_function;GO:0003824//catalytic activity;GO:0008484//sulfuric ester hydrolase activity	GO:0000003//reproduction;GO:0008150//biological_process;GO:0008152//metabolic process;GO:0032501//multicellular organismal process;GO:0032504//multicellular organism reproduction
gene-HPB48_004873	116	141	99	41	83	31	14.767	19.503	17.177	5.397	13.782	5.408	17.149	8.19566666666667	-1.06519123827873	4.3814555262606e-15	1.09766061228456e-13	tll2	Organismal Systems	Immune system	K01314	--	KAH9382371.1 hypothetical protein HPB48_004873 [Haemaphysalis longicornis]	ko04610//Complement and coagulation cascades	-	GO:0004252//serine-type endopeptidase activity	GO:0006508//proteolysis
gene-HPB48_004900	8	6	1	0	0	1	4.220	3.439	0.719	0.000	0.000	0.723	2.79266666666667	0.241	-3.53453833191541	0.000977844772387708	0.00711399247171525	--	-	-	-	--	KAH9373155.1 hypothetical protein HPB48_004900 [Haemaphysalis longicornis]	-	-	GO:0003674//molecular_function;GO:0005488//binding;GO:0005543//phospholipid binding;GO:0008289//lipid binding;GO:0034235//GPI anchor binding;GO:0035091//phosphatidylinositol binding;GO:0043167//ion binding;GO:0043168//anion binding;GO:0051861//glycolipid binding;GO:0097367//carbohydrate derivative binding	GO:0006022//aminoglycan metabolic process;GO:0006023//aminoglycan biosynthetic process;GO:0006030//chitin metabolic process;GO:0006031//chitin biosynthetic process;GO:0006040//amino sugar metabolic process;GO:0006807//nitrogen compound metabolic process;GO:0007275//multicellular organism development;GO:0007424//open tracheal system development;GO:0008150//biological_process;GO:0008152//metabolic …
gene-HPB48_004908	45	27	19	14	13	10	6.809	4.439	3.918	2.190	2.566	2.074	5.05533333333333	2.27666666666667	-1.15088314440176	3.23709385625316e-05	0.000315896295218338	mab21l2	-	-	-	--	KAH9373163.1 hypothetical protein HPB48_004908 [Haemaphysalis longicornis]	-	GO:0005575//cellular_component;GO:0005622//intracellular;GO:0005623//cell;GO:0005634//nucleus;GO:0043226//organelle;GO:0043227//membrane-bounded organelle;GO:0043229//intracellular organelle;GO:0043231//intracellular membrane-bounded organelle;GO:0044424//intracellular part;GO:0044464//cell part	GO:0000166//nucleotide binding;GO:0003674//molecular_function;GO:0003824//catalytic activity;GO:0005488//binding;GO:0016740//transferase activity;GO:0016772//transferase activity, transferring phosphorus-containing groups;GO:0016779//nucleotidyltransferase activity;GO:0036094//small molecule binding;GO:0043167//ion binding;GO:0043169//cation binding;GO:0046872//metal ion binding;GO:0097159//organ…	GO:0007275//multicellular organism development;GO:0008150//biological_process;GO:0009790//embryo development;GO:0009792//embryo development ending in birth or egg hatching;GO:0009987//cellular process;GO:0030154//cell differentiation;GO:0032501//multicellular organismal process;GO:0032502//developmental process;GO:0045165//cell fate commitment;GO:0048856//anatomical structure development;GO:00488…
gene-HPB48_004917	47	41	13	12	14	9	32.907	31.191	12.406	8.687	12.786	8.636	25.5013333333333	10.0363333333333	-1.34534038775058	4.77047505327839e-07	6.03644837189788e-06	RpS10	Human Diseases;Genetic Information Processing	Infectious disease: viral;Translation	K02947;K02947	--	KAH9373172.1 hypothetical protein HPB48_004917 [Haemaphysalis longicornis]	ko05171//Coronavirus disease - COVID-19;ko03010//Ribosome	GO:0005575//cellular_component;GO:0005622//intracellular;GO:0005623//cell;GO:0005634//nucleus;GO:0005730//nucleolus;GO:0005737//cytoplasm;GO:0005829//cytosol;GO:0005840//ribosome;GO:0015935//small ribosomal subunit;GO:0022626//cytosolic ribosome;GO:0022627//cytosolic small ribosomal subunit;GO:0031974//membrane-enclosed lumen;GO:0031981//nuclear lumen;GO:0032991//macromolecular complex;GO:0043226…	GO:0003674//molecular_function;GO:0003676//nucleic acid binding;GO:0003723//RNA binding;GO:0003735//structural constituent of ribosome;GO:0005198//structural molecule activity;GO:0005488//binding;GO:0005515//protein binding;GO:0097159//organic cyclic compound binding;GO:1901363//heterocyclic compound binding	GO:0000028//ribosomal small subunit assembly;GO:0006996//organelle organization;GO:0007275//multicellular organism development;GO:0007568//aging;GO:0008150//biological_process;GO:0008340//determination of adult lifespan;GO:0009987//cellular process;GO:0010259//multicellular organism aging;GO:0016043//cellular component organization;GO:0022607//cellular component assembly;GO:0022613//ribonucleopro…
gene-HPB48_005059	42	32	32	4	7	4	3.984	3.298	4.137	0.392	0.866	0.520	3.80633333333333	0.592666666666667	-2.683109085325	6.2203177204607e-16	1.66103871048234e-14	--	-	-	-	--	KAH9363800.1 hypothetical protein HPB48_005059 [Haemaphysalis longicornis]	-	GO:0005576//extracellular region	GO:0008061//chitin binding	-
gene-HPB48_005334	20	13	9	4	3	0	2.348	1.658	1.440	0.486	0.459	0.000	1.81533333333333	0.315	-2.52681074793536	1.08048025004376e-06	1.3137032864035e-05	--	-	-	-	--	KAH9374065.1 hypothetical protein HPB48_005334 [Haemaphysalis longicornis]	-	-	-	-
gene-HPB48_005602	4	6	1	0	43	16	1.096	1.787	0.374	0.000	15.373	6.010	1.08566666666667	7.12766666666667	2.71484865017157	1.58988884445313e-10	2.92825476005551e-09	ELOVL7	Metabolism;Metabolism;Metabolism;Metabolism	Global and overview maps;Global and overview maps;Lipid metabolism;Lipid metabolism	K10250;K10250;K10250;K10250	--	KAH9374282.1 hypothetical protein HPB48_005602 [Haemaphysalis longicornis]	ko01100//Metabolic pathways;ko01212//Fatty acid metabolism;ko01040//Biosynthesis of unsaturated fatty acids;ko00062//Fatty acid elongation	GO:0016021//integral component of membrane	-	-
gene-HPB48_005647	12.98	7.14	12.98	3.17	3.79	3.5	5.778	3.454	7.876	1.459	2.201	2.135	5.70266666666667	1.93166666666667	-1.5617905459825	0.00192094413125829	0.0129679383058759	--	Human Diseases;Human Diseases;Human Diseases;Human Diseases;Cellular Processes;Human Diseases;Cellular Processes	Neurodegenerative disease;Neurodegenerative disease;Neurodegenerative disease;Neurodegenerative disease;Transport and catabolism;Neurodegenerative disease;Transport and catabolism	K17906;K17906;K17906;K17906;K17906;K17906;K17906	--	KAH9371177.1 hypothetical protein HPB48_005647 [Haemaphysalis longicornis]	ko05010//Alzheimer disease;ko05022//Pathways of neurodegeneration - multiple diseases;ko05014//Amyotrophic lateral sclerosis;ko05016//Huntington disease;ko04140//Autophagy - animal;ko05017//Spinocerebellar ataxia;ko04136//Autophagy - other	-	-	-
gene-HPB48_005650	184	191	141	62	111	44	31.214	35.206	32.601	10.875	24.562	10.230	33.007	15.2223333333333	-1.116582501026	1.57447467397525e-22	5.76554684640958e-21	--	-	-	-	--	KAH9371180.1 hypothetical protein HPB48_005650 [Haemaphysalis longicornis]	-	-	-	-
gene-HPB48_005701	60	53	31	17	9	11	11.135	10.687	7.841	3.262	2.179	2.798	9.88766666666667	2.74633333333333	-1.84812336616815	6.07062540941828e-14	1.40734312196701e-12	--	-	-	-	--	KAH9380647.1 hypothetical protein HPB48_005701 [Haemaphysalis longicornis]	-	-	GO:0003993//acid phosphatase activity;GO:0005515//protein binding;GO:0046872//metal ion binding	-
gene-HPB48_005804	820.24	698.78	523.63	491.01	227.52	115.53	421.144	389.841	366.438	260.669	152.378	81.296	392.474333333333	164.781	-1.25204840627813	1.36901203229092e-93	2.36268659906208e-91	--	-	-	-	--	KAH9376593.1 hypothetical protein HPB48_005804 [Haemaphysalis longicornis]	-	GO:0005576//extracellular region	GO:0008061//chitin binding	-
gene-HPB48_005805	204.76	188.91	168.37	163.99	66.54	34.47	117.685	117.975	131.895	97.455	49.885	27.152	122.518333333333	58.164	-1.07479925316545	2.70568609923888e-21	9.5133021259265e-20	--	-	-	-	--	BAE72662.1 mucin, partial [Haemaphysalis longicornis]	-	GO:0005576//extracellular region	GO:0008061//chitin binding	-
gene-HPB48_005853	58	56	36	14	25	17	10.198	10.699	8.628	2.545	5.734	4.097	9.84166666666667	4.12533333333333	-1.25439195772285	5.66134359923951e-09	8.98822686083691e-08	ct	-	-	-	TF_Otx	KAH9376642.1 hypothetical protein HPB48_005853 [Haemaphysalis longicornis]	-	GO:0000139//Golgi membrane;GO:0005575//cellular_component;GO:0005622//intracellular;GO:0005623//cell;GO:0005634//nucleus;GO:0005737//cytoplasm;GO:0005794//Golgi apparatus;GO:0012505//endomembrane system;GO:0016020//membrane;GO:0016021//integral component of membrane;GO:0030173//integral component of Golgi membrane;GO:0031090//organelle membrane;GO:0031224//intrinsic component of membrane;GO:00312…	GO:0000976//transcription regulatory region sequence-specific DNA binding;GO:0000977//RNA polymerase II regulatory region sequence-specific DNA binding;GO:0001012//RNA polymerase II regulatory region DNA binding;GO:0001067//regulatory region nucleic acid binding;GO:0003674//molecular_function;GO:0003676//nucleic acid binding;GO:0003677//DNA binding;GO:0003690//double-stranded DNA binding;GO:00054…	GO:0000003//reproduction;GO:0000122//negative regulation of transcription from RNA polymerase II promoter;GO:0000278//mitotic cell cycle;GO:0000902//cell morphogenesis;GO:0000904//cell morphogenesis involved in differentiation;GO:0001655//urogenital system development;GO:0002009//morphogenesis of an epithelium;GO:0002064//epithelial cell development;GO:0002065//columnar/cuboidal epithelial cell d…
gene-HPB48_006028	179	160	145	100	68	48	19.015	18.468	20.994	10.984	9.423	6.988	19.4923333333333	9.13166666666667	-1.09395669608454	9.82251380666018e-20	3.23466139297419e-18	--	-	-	-	--	KAH9363436.1 hypothetical protein HPB48_006028 [Haemaphysalis longicornis]	-	-	-	-
gene-HPB48_006029	12	9	10	3	5	2	1.724	1.405	1.958	0.446	0.937	0.394	1.69566666666667	0.592333333333333	-1.51737141283395	0.00433694663037877	0.0263912335108162	--	-	-	-	zf-BED	KAH9363435.1 hypothetical protein HPB48_006029 [Haemaphysalis longicornis]	-	-	GO:0046983//protein dimerization activity	-
gene-HPB48_006137	17	14	8	4	6	6	2.897	2.592	1.858	0.705	1.334	1.401	2.449	1.14666666666667	-1.09474670969567	0.00910403470133393	0.0496309526895219	A4GALT	Metabolism;Metabolism;Metabolism	Global and overview maps;Glycan biosynthesis and metabolism;Glycan biosynthesis and metabolism	K01988;K01988;K01988	--	KAH9380047.1 hypothetical protein HPB48_006137 [Haemaphysalis longicornis]	ko01100//Metabolic pathways;ko00601//Glycosphingolipid biosynthesis - lacto and neolacto series;ko00603//Glycosphingolipid biosynthesis - globo and isoglobo series	-	GO:0016757//transferase activity, transferring glycosyl groups;GO:0047789//creatininase activity	GO:0046449//creatinine metabolic process
gene-HPB48_006195	31	22	23	8	17	9	7.301	5.630	7.383	1.948	5.223	2.905	6.77133333333333	3.35866666666667	-1.01155131939011	0.000510917808790012	0.00399957876440027	--	-	-	-	--	KAH9366353.1 hypothetical protein HPB48_006195 [Haemaphysalis longicornis]	-	GO:0005575//cellular_component;GO:0005576//extracellular region;GO:0016020//membrane;GO:0016021//integral component of membrane;GO:0031224//intrinsic component of membrane;GO:0044425//membrane part	-	GO:0006508//proteolysis;GO:0006807//nitrogen compound metabolic process;GO:0008150//biological_process;GO:0008152//metabolic process;GO:0019538//protein metabolic process;GO:0043170//macromolecule metabolic process;GO:0044238//primary metabolic process;GO:0071704//organic substance metabolic process;GO:1901564//organonitrogen compound metabolic process
gene-HPB48_006224	32	28	27	10	8	11	7.270	6.912	8.360	2.349	2.371	3.425	7.514	2.715	-1.46862891795005	1.20722130052874e-06	1.46018155876413e-05	YDR541C	-	-	-	--	KAH9366324.1 hypothetical protein HPB48_006224 [Haemaphysalis longicornis]	-	-	GO:0003674//molecular_function;GO:0003824//catalytic activity;GO:0003854//3-beta-hydroxy-delta5-steroid dehydrogenase activity;GO:0003978//UDP-glucose 4-epimerase activity;GO:0004043//L-aminoadipate-semialdehyde dehydrogenase activity;GO:0008667//2,3-dihydro-2,3-dihydroxybenzoate dehydrogenase activity;GO:0016229//steroid dehydrogenase activity;GO:0016491//oxidoreductase activity;GO:0016614//oxid…	GO:0005975//carbohydrate metabolic process;GO:0006012//galactose metabolic process;GO:0006629//lipid metabolic process;GO:0006694//steroid biosynthetic process;GO:0008150//biological_process;GO:0008152//metabolic process;GO:0008202//steroid metabolic process;GO:0008610//lipid biosynthetic process;GO:0009058//biosynthetic process;GO:0019878//lysine biosynthetic process via aminoadipic acid;GO:0044…
gene-HPB48_006225	83	64	55	9	16	9	17.756	14.877	16.037	1.991	4.465	2.639	16.2233333333333	3.03166666666667	-2.41988723162701	1.43872431271232e-26	6.15054643684515e-25	YDR541C	-	-	-	--	KAH9366323.1 hypothetical protein HPB48_006225 [Haemaphysalis longicornis]	-	-	GO:0003674//molecular_function;GO:0003824//catalytic activity;GO:0003854//3-beta-hydroxy-delta5-steroid dehydrogenase activity;GO:0003978//UDP-glucose 4-epimerase activity;GO:0008460//dTDP-glucose 4,6-dehydratase activity;GO:0008667//2,3-dihydro-2,3-dihydroxybenzoate dehydrogenase activity;GO:0008712//ADP-glyceromanno-heptose 6-epimerase activity;GO:0008831//dTDP-4-dehydrorhamnose reductase activ…	GO:0005975//carbohydrate metabolic process;GO:0006012//galactose metabolic process;GO:0006629//lipid metabolic process;GO:0006694//steroid biosynthetic process;GO:0008150//biological_process;GO:0008152//metabolic process;GO:0008202//steroid metabolic process;GO:0008610//lipid biosynthetic process;GO:0009058//biosynthetic process;GO:0009243//O antigen biosynthetic process;GO:0009244//lipopolysacch…
gene-HPB48_006365	13	20	10	4	7	4	6.105	10.205	6.401	1.942	4.288	2.574	7.57033333333333	2.93466666666667	-1.36716018116629	0.00127015976988253	0.00900171404974925	SRGAP3	Organismal Systems	Development and regeneration	K07526	--	KAH9363259.1 hypothetical protein HPB48_006365 [Haemaphysalis longicornis]	ko04360//Axon guidance	GO:0005575//cellular_component;GO:0005622//intracellular;GO:0005623//cell;GO:0005737//cytoplasm;GO:0005854//nascent polypeptide-associated complex;GO:0005912//adherens junction;GO:0005938//cell cortex;GO:0030054//cell junction;GO:0044424//intracellular part;GO:0044444//cytoplasmic part;GO:0044464//cell part;GO:0070161//anchoring junction;GO:0071944//cell periphery;GO:0099568//cytoplasmic region	GO:0003674//molecular_function;GO:0003755//peptidyl-prolyl cis-trans isomerase activity;GO:0003779//actin binding;GO:0005096//GTPase activator activity;GO:0005488//binding;GO:0005515//protein binding;GO:0008047//enzyme activator activity;GO:0016491//oxidoreductase activity;GO:0017016//Ras GTPase binding;GO:0017048//Rho GTPase binding;GO:0019899//enzyme binding;GO:0030234//enzyme regulator activit…	GO:0007154//cell communication;GO:0007165//signal transduction;GO:0008150//biological_process;GO:0009987//cellular process;GO:0010470//regulation of gastrulation;GO:0022407//regulation of cell-cell adhesion;GO:0022409//positive regulation of cell-cell adhesion;GO:0022603//regulation of anatomical structure morphogenesis;GO:0023052//signaling;GO:0030100//regulation of endocytosis;GO:0030155//regul…
gene-HPB48_006442	35	37	39	21	14	15	6.689	7.683	10.158	4.150	3.490	3.929	8.17666666666667	3.85633333333333	-1.08428306758243	1.57803201976392e-05	0.000163496046783656	BUB1B	Cellular Processes;Human Diseases	Cell growth and death;Infectious disease: viral	K06637;K06637	--	KAH9363336.1 hypothetical protein HPB48_006442 [Haemaphysalis longicornis]	ko04110//Cell cycle;ko05166//Human T-cell leukemia virus 1 infection	GO:0000151//ubiquitin ligase complex;GO:0000152//nuclear ubiquitin ligase complex;GO:0000228//nuclear chromosome;GO:0000775//chromosome, centromeric region;GO:0000776//kinetochore;GO:0000777//condensed chromosome kinetochore;GO:0000778//condensed nuclear chromosome kinetochore;GO:0000779//condensed chromosome, centromeric region;GO:0000780//condensed nuclear chromosome, centromeric region;GO:0000…	GO:0000166//nucleotide binding;GO:0003674//molecular_function;GO:0003824//catalytic activity;GO:0004672//protein kinase activity;GO:0004674//protein serine/threonine kinase activity;GO:0005488//binding;GO:0005524//ATP binding;GO:0008144//drug binding;GO:0016301//kinase activity;GO:0016740//transferase activity;GO:0016772//transferase activity, transferring phosphorus-containing groups;GO:0016773/…	GO:0000003//reproduction;GO:0000075//cell cycle checkpoint;GO:0000278//mitotic cell cycle;GO:0000280//nuclear division;GO:0000819//sister chromatid segregation;GO:0006464//cellular protein modification process;GO:0006468//protein phosphorylation;GO:0006508//proteolysis;GO:0006511//ubiquitin-dependent protein catabolic process;GO:0006793//phosphorus metabolic process;GO:0006796//phosphate-containi…
gene-HPB48_006592	664	604	575	24	106	77	54.001	53.373	63.736	2.018	11.245	8.582	57.0366666666667	7.28166666666667	-2.96954906529043	2.1240783222351e-279	1.46632206844963e-276	Nep2	-	-	-	--	KAH9376507.1 hypothetical protein HPB48_006592 [Haemaphysalis longicornis]	-	-	GO:0004222//metalloendopeptidase activity	GO:0006508//proteolysis
gene-HPB48_006707	8	5	4	2	0	1	1.791	1.216	1.221	0.463	0.000	0.307	1.40933333333333	0.256666666666667	-2.45704502580041	0.00443096530330996	0.0268843627240867	Dtwd2	-	-	-	--	KAH9370375.1 hypothetical protein HPB48_006707 [Haemaphysalis longicornis]	-	GO:0005575//cellular_component	GO:0003674//molecular_function	GO:0008150//biological_process
gene-HPB48_006745	6	3	1	0	0	0	1.435	0.780	0.326	0.000	0.000	0.000	0.847	0.001	-9.7262181593322	0.0039085941210902	0.0241152882565376	--	Cellular Processes	Cell growth and death	K14034	--	KAH9370337.1 hypothetical protein HPB48_006745 [Haemaphysalis longicornis]	ko04214//Apoptosis - fly	-	-	-
gene-HPB48_006834	52	51	39	17	32	15	4.353	4.639	4.450	1.471	3.494	1.721	4.48066666666667	2.22866666666667	-1.00753254883862	3.08600682623371e-06	3.52883933951964e-05	--	-	-	-	--	KAH9361272.1 hypothetical protein HPB48_006834 [Haemaphysalis longicornis]	-	-	-	-
gene-HPB48_006949	129	103	86	48	34	50	41.569	36.064	37.772	15.993	14.291	22.082	38.4683333333333	17.4553333333333	-1.14000341786819	8.65534813487399e-15	2.13961583403072e-13	CalpA	-	-	-	--	KAH9377246.1 hypothetical protein HPB48_006949 [Haemaphysalis longicornis]	-	-	GO:0004198//calcium-dependent cysteine-type endopeptidase activity;GO:0005509//calcium ion binding	GO:0006508//proteolysis
gene-HPB48_007207	7	8	4	1	1	2	1.404	1.743	1.093	0.207	0.262	0.550	1.41333333333333	0.339666666666667	-2.05691021328474	0.00435031434587805	0.0264466761555189	Alp-m	Metabolism;Metabolism;Metabolism	Global and overview maps;Metabolism of cofactors and vitamins;Metabolism of cofactors and vitamins	K01077;K01077;K01077	--	KAH9369429.1 hypothetical protein HPB48_007207 [Haemaphysalis longicornis]	ko01100//Metabolic pathways;ko00790//Folate biosynthesis;ko00730//Thiamine metabolism	-	GO:0003824//catalytic activity;GO:0016791//phosphatase activity;GO:0046872//metal ion binding	-
gene-HPB48_007343	289	232	248	127	80	126	35.727	31.163	41.786	16.233	12.900	21.347	36.2253333333333	16.8266666666667	-1.1062495554385	2.07232384319211e-31	1.06701779318391e-29	CHIT1	Metabolism;Metabolism	Global and overview maps;Carbohydrate metabolism	K01183;K01183	--	KAH9370320.1 hypothetical protein HPB48_007343 [Haemaphysalis longicornis]	ko01100//Metabolic pathways;ko00520//Amino sugar and nucleotide sugar metabolism	-	-	GO:0005975//carbohydrate metabolic process
gene-HPB48_007416	4	1	5	0	0	0	1.381	0.375	2.354	0.000	0.000	0.000	1.37	0.001	-10.4199601778479	0.00195459016113895	0.0131427150120739	--	-	-	-	--	KAH9370247.1 hypothetical protein HPB48_007416 [Haemaphysalis longicornis]	-	GO:0005575//cellular_component;GO:0005622//intracellular;GO:0005623//cell;GO:0005737//cytoplasm;GO:0005794//Golgi apparatus;GO:0005886//plasma membrane;GO:0008021//synaptic vesicle;GO:0012505//endomembrane system;GO:0016020//membrane;GO:0016021//integral component of membrane;GO:0030054//cell junction;GO:0030133//transport vesicle;GO:0031224//intrinsic component of membrane;GO:0031410//cytoplasmi…	GO:0003674//molecular_function;GO:0005488//binding;GO:0005515//protein binding;GO:0008022//protein C-terminus binding;GO:0030674//protein binding, bridging;GO:0042802//identical protein binding;GO:0060090//binding, bridging;GO:0070064//proline-rich region binding	GO:0006810//transport;GO:0008150//biological_process;GO:0016192//vesicle-mediated transport;GO:0051179//localization;GO:0051234//establishment of localization
gene-HPB48_007482	37	35	27	14	14	13	9.343	9.603	9.292	3.655	4.611	4.499	9.41266666666667	4.255	-1.14544437337609	1.60255085709772e-05	0.000165852001251773	--	-	-	-	--	KAH9373796.1 hypothetical protein HPB48_007482 [Haemaphysalis longicornis]	-	GO:0005634//nucleus	GO:0003677//DNA binding	GO:0006355//regulation of transcription, DNA-templated
gene-HPB48_007597	4522	4397	4104	0	274	2	181.106	191.344	224.024	0.000	14.314	0.110	198.824666666667	4.808	-5.36991604594832	0	0	--	Human Diseases;Human Diseases;Human Diseases;Cellular Processes;Environmental Information Processing;Organismal Systems;Human Diseases;Organismal Systems;Human Diseases;Environmental Information Processing	Cancer: overview;Cancer: specific types;Infectious disease: viral;Cellular community - eukaryotes;Signal transduction;Digestive system;Infectious disease: parasitic;Endocrine system;Endocrine and metabolic disease;Signaling molecules and interaction	K06237;K06237;K06237;K06237;K06237;K06237;K06237;K06237;K06237;K06237	--	KAH9365331.1 hypothetical protein HPB48_007597 [Haemaphysalis longicornis]	ko05200//Pathways in cancer;ko05222//Small cell lung cancer;ko05165//Human papillomavirus infection;ko04510//Focal adhesion;ko04151//PI3K-Akt signaling pathway;ko04974//Protein digestion and absorption;ko05146//Amoebiasis;ko04926//Relaxin signaling pathway;ko04933//AGE-RAGE signaling pathway in diabetic complications;ko04512//ECM-receptor interaction	GO:0005575//cellular_component;GO:0005576//extracellular region;GO:0031012//extracellular matrix;GO:0044421//extracellular region part	GO:0003674//molecular_function;GO:0005198//structural molecule activity;GO:0005201//extracellular matrix structural constituent;GO:0005488//binding;GO:0008061//chitin binding;GO:0008144//drug binding;GO:0097367//carbohydrate derivative binding	GO:0006022//aminoglycan metabolic process;GO:0006030//chitin metabolic process;GO:0006040//amino sugar metabolic process;GO:0006807//nitrogen compound metabolic process;GO:0008150//biological_process;GO:0008152//metabolic process;GO:0009987//cellular process;GO:0017144//drug metabolic process;GO:0043170//macromolecule metabolic process;GO:0044237//cellular metabolic process;GO:0071704//organic su…
gene-HPB48_007611	3.9	10.82	8.71	49.88	18.19	16.31	0.609	1.837	1.855	8.057	3.707	3.492	1.43366666666667	5.08533333333333	1.8266327123681	6.58826598310396e-10	1.15195768910952e-08	--	-	-	-	--	KAH9369644.1 hypothetical protein HPB48_007611 [Haemaphysalis longicornis]	-	-	-	-
gene-HPB48_007614	8	5	9	3	1	2	1.626	1.104	2.493	0.630	0.265	0.557	1.741	0.484	-1.84683725037651	0.00593542419378758	0.0346845373261462	Pgant1	Metabolism;Metabolism;Metabolism	Global and overview maps;Glycan biosynthesis and metabolism;Glycan biosynthesis and metabolism	K00710;K00710;K00710	--	KAH9369647.1 hypothetical protein HPB48_007614 [Haemaphysalis longicornis]	ko01100//Metabolic pathways;ko00514//Other types of O-glycan biosynthesis;ko00512//Mucin type O-glycan biosynthesis	GO:0000139//Golgi membrane;GO:0005575//cellular_component;GO:0005622//intracellular;GO:0005623//cell;GO:0005737//cytoplasm;GO:0005794//Golgi apparatus;GO:0005795//Golgi stack;GO:0012505//endomembrane system;GO:0016020//membrane;GO:0016021//integral component of membrane;GO:0031090//organelle membrane;GO:0031224//intrinsic component of membrane;GO:0031984//organelle subcompartment;GO:0043226//orga…	GO:0003674//molecular_function;GO:0003824//catalytic activity;GO:0004653//polypeptide N-acetylgalactosaminyltransferase activity;GO:0005488//binding;GO:0008194//UDP-glycosyltransferase activity;GO:0008376//acetylgalactosaminyltransferase activity;GO:0016740//transferase activity;GO:0016757//transferase activity, transferring glycosyl groups;GO:0016758//transferase activity, transferring hexosyl g…	GO:0005975//carbohydrate metabolic process;GO:0006464//cellular protein modification process;GO:0006486//protein glycosylation;GO:0006807//nitrogen compound metabolic process;GO:0008150//biological_process;GO:0008152//metabolic process;GO:0009058//biosynthetic process;GO:0009059//macromolecule biosynthetic process;GO:0009100//glycoprotein metabolic process;GO:0009101//glycoprotein biosynthetic pr…
gene-HPB48_007630	10	12	5	3	2	2	3.393	4.424	2.312	1.052	0.885	0.930	3.37633333333333	0.955666666666667	-1.8208779393488	0.00132260999628157	0.00932380019693349	--	-	-	-	zf-C2H2	KAH9369663.1 hypothetical protein HPB48_007630 [Haemaphysalis longicornis]	-	GO:0005575//cellular_component;GO:0005622//intracellular;GO:0005623//cell;GO:0005634//nucleus;GO:0043226//organelle;GO:0043227//membrane-bounded organelle;GO:0043229//intracellular organelle;GO:0043231//intracellular membrane-bounded organelle;GO:0044424//intracellular part;GO:0044464//cell part	GO:0000976//transcription regulatory region sequence-specific DNA binding;GO:0000977//RNA polymerase II regulatory region sequence-specific DNA binding;GO:0000978//RNA polymerase II core promoter proximal region sequence-specific DNA binding;GO:0000981//RNA polymerase II transcription factor activity, sequence-specific DNA binding;GO:0000982//transcription factor activity, RNA polymerase II core …	GO:0002682//regulation of immune system process;GO:0002683//negative regulation of immune system process;GO:0006139//nucleobase-containing compound metabolic process;GO:0006351//transcription, DNA-templated;GO:0006355//regulation of transcription, DNA-templated;GO:0006357//regulation of transcription from RNA polymerase II promoter;GO:0006366//transcription from RNA polymerase II promoter;GO:0006…
gene-HPB48_007724	35	36	21	18	14	10	18.213	20.355	14.894	9.685	9.503	7.132	17.8206666666667	8.77333333333333	-1.02235432037672	0.000219178360574963	0.00185441010565444	--	-	-	-	--	KAH9369757.1 hypothetical protein HPB48_007724 [Haemaphysalis longicornis]	-	-	-	-
gene-HPB48_007769	10	13	9	2	60	14	1.219	1.721	1.495	0.252	9.537	2.338	1.47833333333333	4.04233333333333	1.45121668835255	1.40394695736752e-06	1.6850075555939e-05	ADGRE4P	-	-	-	--	KAH9368125.1 hypothetical protein HPB48_007769 [Haemaphysalis longicornis]	-	GO:0016021//integral component of membrane	GO:0004930//G-protein coupled receptor activity	GO:0007186//G-protein coupled receptor signaling pathway
gene-HPB48_007772	12	16	14	4	5	1	1.788	2.590	2.843	0.616	0.972	0.204	2.407	0.597333333333333	-2.01062800513805	1.48544050681374e-05	0.000155023099700455	--	-	-	-	--	KAH9365049.1 hypothetical protein HPB48_007772 [Haemaphysalis longicornis]	-	-	GO:0004252//serine-type endopeptidase activity	GO:0006508//proteolysis
gene-HPB48_007932	2.21	4.6	1.18	0	0	0	0.915	2.070	0.666	0.000	0.000	0.000	1.217	0.001	-10.2491134527137	0.00781614622828452	0.0435862381706488	--	-	-	-	--	KAH9359654.1 hypothetical protein HPB48_007932 [Haemaphysalis longicornis]	-	-	GO:0016757//transferase activity, transferring glycosyl groups	-
gene-HPB48_008167	4	4	1	0	0	0	0.450	0.489	0.153	0.000	0.000	0.000	0.364	0.001	-8.5077946401987	0.00781614622828452	0.0435862381706488	--	-	-	-	--	KAH9380948.1 hypothetical protein HPB48_008167 [Haemaphysalis longicornis]	-	-	-	-
gene-HPB48_008183	436	434	357	187	225	88	18.572	20.088	20.727	8.236	12.502	5.137	19.7956666666667	8.625	-1.1985882925193	7.29318541550265e-56	6.72958826532445e-54	--	-	-	-	--	KAH9380964.1 hypothetical protein HPB48_008183 [Haemaphysalis longicornis]	-	-	GO:0042302//structural constituent of cuticle	-
gene-HPB48_008252	48.89	50.79	32.41	17.11	14.68	18.96	13.593	15.344	12.282	4.919	5.324	7.225	13.7396666666667	5.82266666666667	-1.23859506834212	8.58348698613093e-08	1.19572207723837e-06	--	-	-	-	--	KAH9381038.1 hypothetical protein HPB48_008252 [Haemaphysalis longicornis]	-	GO:0005575//cellular_component;GO:0005622//intracellular;GO:0005623//cell;GO:0005634//nucleus;GO:0043226//organelle;GO:0043227//membrane-bounded organelle;GO:0043229//intracellular organelle;GO:0043231//intracellular membrane-bounded organelle;GO:0044424//intracellular part;GO:0044464//cell part	GO:0003674//molecular_function	GO:0001558//regulation of cell growth;GO:0008150//biological_process;GO:0040008//regulation of growth;GO:0050789//regulation of biological process;GO:0050794//regulation of cellular process;GO:0051128//regulation of cellular component organization;GO:0065007//biological regulation
gene-HPB48_008357	4	2	1	2	24	2	0.635	0.345	0.216	0.328	4.971	0.435	0.398666666666667	1.91133333333333	2.26132451504242	0.000117344983917004	0.00104901350370697	BCHE	Metabolism	Xenobiotics biodegradation and metabolism	K03927	--	KAH9367923.1 hypothetical protein HPB48_008357 [Haemaphysalis longicornis]	ko00983//Drug metabolism - other enzymes	GO:0005575//cellular_component;GO:0005622//intracellular;GO:0005623//cell;GO:0005737//cytoplasm;GO:0005886//plasma membrane;GO:0016020//membrane;GO:0044424//intracellular part;GO:0044464//cell part;GO:0071944//cell periphery	GO:0003674//molecular_function;GO:0003824//catalytic activity;GO:0003990//acetylcholinesterase activity;GO:0004104//cholinesterase activity;GO:0005488//binding;GO:0005515//protein binding;GO:0016787//hydrolase activity;GO:0016788//hydrolase activity, acting on ester bonds;GO:0042802//identical protein binding;GO:0042803//protein homodimerization activity;GO:0046983//protein dimerization activity;…	GO:0001505//regulation of neurotransmitter levels;GO:0001507//acetylcholine catabolic process in synaptic cleft;GO:0006576//cellular biogenic amine metabolic process;GO:0006581//acetylcholine catabolic process;GO:0006807//nitrogen compound metabolic process;GO:0007154//cell communication;GO:0007267//cell-cell signaling;GO:0007268//synaptic transmission;GO:0007271//synaptic transmission, cholinerg…
gene-HPB48_008442	38	24	22	12	18	5	14.707	10.092	11.605	4.802	9.087	2.652	12.1346666666667	5.51366666666667	-1.13805052314832	8.85406956900475e-05	0.000808183166976883	--	-	-	-	--	KAH9380897.1 hypothetical protein HPB48_008442 [Haemaphysalis longicornis]	-	-	GO:0008752//FMN reductase activity;GO:0016491//oxidoreductase activity	GO:0044273//sulfur compound catabolic process;GO:0055114//oxidation-reduction process
gene-HPB48_008696	41	29	25	10	12	5	6.204	4.768	5.156	1.564	2.368	1.037	5.376	1.65633333333333	-1.69854009694981	1.91546846995317e-08	2.86766400092025e-07	NPC1	-	-	-	--	KAH9370416.1 hypothetical protein HPB48_008696 [Haemaphysalis longicornis]	-	GO:0000323//lytic vacuole;GO:0005575//cellular_component;GO:0005576//extracellular region;GO:0005622//intracellular;GO:0005623//cell;GO:0005634//nucleus;GO:0005635//nuclear envelope;GO:0005737//cytoplasm;GO:0005764//lysosome;GO:0005765//lysosomal membrane;GO:0005768//endosome;GO:0005770//late endosome;GO:0005773//vacuole;GO:0005774//vacuolar membrane;GO:0005783//endoplasmic reticulum;GO:0005794//…	GO:0001618//virus receptor activity;GO:0003674//molecular_function;GO:0004888//transmembrane signaling receptor activity;GO:0005215//transporter activity;GO:0005319//lipid transporter activity;GO:0005488//binding;GO:0005496//steroid binding;GO:0008289//lipid binding;GO:0015248//sterol transporter activity;GO:0015485//cholesterol binding;GO:0032934//sterol binding;GO:0036094//small molecule bindin…	GO:0006066//alcohol metabolic process;GO:0006082//organic acid metabolic process;GO:0006464//cellular protein modification process;GO:0006486//protein glycosylation;GO:0006629//lipid metabolic process;GO:0006807//nitrogen compound metabolic process;GO:0006810//transport;GO:0006869//lipid transport;GO:0006897//endocytosis;GO:0006914//autophagy;GO:0007034//vacuolar transport;GO:0007041//lysosomal t…
gene-HPB48_008727	5	4	4	13	11	5	3.438	2.989	3.749	9.243	9.867	4.712	3.392	7.94066666666667	1.22712396546693	0.00793728369623783	0.0441357490495754	--	Metabolism;Metabolism;Metabolism;Metabolism	Global and overview maps;Nucleotide metabolism;Nucleotide metabolism;Metabolism of cofactors and vitamins	K19970;K19970;K19970;K19970	--	KAH9382283.1 hypothetical protein HPB48_008727 [Haemaphysalis longicornis]	ko01100//Metabolic pathways;ko00230//Purine metabolism;ko00240//Pyrimidine metabolism;ko00760//Nicotinate and nicotinamide metabolism	-	GO:0000166//nucleotide binding;GO:0003674//molecular_function;GO:0003824//catalytic activity;GO:0005488//binding;GO:0016462//pyrophosphatase activity;GO:0016787//hydrolase activity;GO:0016817//hydrolase activity, acting on acid anhydrides;GO:0016818//hydrolase activity, acting on acid anhydrides, in phosphorus-containing anhydrides;GO:0017110//nucleoside-diphosphatase activity;GO:0017111//nucleos…	GO:0006139//nucleobase-containing compound metabolic process;GO:0006725//cellular aromatic compound metabolic process;GO:0006753//nucleoside phosphate metabolic process;GO:0006793//phosphorus metabolic process;GO:0006796//phosphate-containing compound metabolic process;GO:0006807//nitrogen compound metabolic process;GO:0008150//biological_process;GO:0008152//metabolic process;GO:0009056//cataboli…
gene-HPB48_008812	21	21	21	13	4	8	4.799	5.215	6.541	3.072	1.192	2.506	5.51833333333333	2.25666666666667	-1.290039271822	0.000225998044764696	0.0019069160508688	ITPK1	Metabolism;Environmental Information Processing;Metabolism	Global and overview maps;Signal transduction;Carbohydrate metabolism	K00913;K00913;K00913	--	KAH9380478.1 hypothetical protein HPB48_008812 [Haemaphysalis longicornis]	ko01100//Metabolic pathways;ko04070//Phosphatidylinositol signaling system;ko00562//Inositol phosphate metabolism	GO:0005575//cellular_component;GO:0005622//intracellular;GO:0005623//cell;GO:0005737//cytoplasm;GO:0005829//cytosol;GO:0005886//plasma membrane;GO:0016020//membrane;GO:0016324//apical plasma membrane;GO:0044424//intracellular part;GO:0044425//membrane part;GO:0044444//cytoplasmic part;GO:0044459//plasma membrane part;GO:0044464//cell part;GO:0045177//apical part of cell;GO:0071944//cell periphery…	GO:0000166//nucleotide binding;GO:0000287//magnesium ion binding;GO:0003674//molecular_function;GO:0003824//catalytic activity;GO:0005488//binding;GO:0005524//ATP binding;GO:0008144//drug binding;GO:0016301//kinase activity;GO:0016740//transferase activity;GO:0016772//transferase activity, transferring phosphorus-containing groups;GO:0016773//phosphotransferase activity, alcohol group as acceptor…	GO:0006066//alcohol metabolic process;GO:0006793//phosphorus metabolic process;GO:0006796//phosphate-containing compound metabolic process;GO:0006950//response to stress;GO:0007154//cell communication;GO:0007165//signal transduction;GO:0007275//multicellular organism development;GO:0007399//nervous system development;GO:0007596//blood coagulation;GO:0007599//hemostasis;GO:0008150//biological_proc…
gene-HPB48_009125	22	15.29	22.33	9	6	7.22	3.284	2.480	4.543	1.389	1.168	1.477	3.43566666666667	1.34466666666667	-1.35334148768352	0.000184894291208874	0.00158157168143286	--	-	-	-	--	KAH9379718.1 hypothetical protein HPB48_009125 [Haemaphysalis longicornis]	-	GO:0005575//cellular_component;GO:0005622//intracellular;GO:0005623//cell;GO:0005634//nucleus;GO:0005730//nucleolus;GO:0031974//membrane-enclosed lumen;GO:0031981//nuclear lumen;GO:0032991//macromolecular complex;GO:0035859//Seh1-associated complex;GO:0043226//organelle;GO:0043227//membrane-bounded organelle;GO:0043228//non-membrane-bounded organelle;GO:0043229//intracellular organelle;GO:0043231…	GO:0003674//molecular_function;GO:0003824//catalytic activity;GO:0005488//binding;GO:0008144//drug binding;GO:0008168//methyltransferase activity;GO:0008173//RNA methyltransferase activity;GO:0008649//rRNA methyltransferase activity;GO:0008689//3-demethylubiquinone-9 3-O-methyltransferase activity;GO:0008757//S-adenosylmethionine-dependent methyltransferase activity;GO:0016433//rRNA (adenine) met…	GO:0000154//rRNA modification;GO:0001510//RNA methylation;GO:0006139//nucleobase-containing compound metabolic process;GO:0006364//rRNA processing;GO:0006396//RNA processing;GO:0006725//cellular aromatic compound metabolic process;GO:0006744//ubiquinone biosynthetic process;GO:0006807//nitrogen compound metabolic process;GO:0006950//response to stress;GO:0007154//cell communication;GO:0008150//bi…
gene-HPB48_009159	21	26	10	11	9	2	7.776	10.460	5.047	4.211	4.347	1.015	7.761	3.191	-1.28223394612659	0.000543138995278886	0.00421815322208465	MRTO4	-	-	-	--	KAH9372949.1 hypothetical protein HPB48_009159 [Haemaphysalis longicornis]	-	GO:0005575//cellular_component;GO:0005622//intracellular;GO:0005623//cell;GO:0005634//nucleus;GO:0005654//nucleoplasm;GO:0005730//nucleolus;GO:0005737//cytoplasm;GO:0005829//cytosol;GO:0005840//ribosome;GO:0015934//large ribosomal subunit;GO:0022625//cytosolic large ribosomal subunit;GO:0022626//cytosolic ribosome;GO:0030684//preribosome;GO:0030687//preribosome, large subunit precursor;GO:0031974…	GO:0003674//molecular_function;GO:0003676//nucleic acid binding;GO:0003723//RNA binding;GO:0003735//structural constituent of ribosome;GO:0005198//structural molecule activity;GO:0005488//binding;GO:0019843//rRNA binding;GO:0070180//large ribosomal subunit rRNA binding;GO:0097159//organic cyclic compound binding;GO:1901363//heterocyclic compound binding	GO:0000027//ribosomal large subunit assembly;GO:0000956//nuclear-transcribed mRNA catabolic process;GO:0002181//cytoplasmic translation;GO:0006139//nucleobase-containing compound metabolic process;GO:0006364//rRNA processing;GO:0006396//RNA processing;GO:0006401//RNA catabolic process;GO:0006402//mRNA catabolic process;GO:0006412//translation;GO:0006518//peptide metabolic process;GO:0006725//cell…
gene-HPB48_009214	4	2	2	0	0	0	1.400	0.761	0.954	0.000	0.000	0.000	1.03833333333333	0.001	-10.0200539471902	0.00781614622828452	0.0435862381706488	Masp1	Organismal Systems	Immune system	K01324	--	KAH9370847.1 hypothetical protein HPB48_009214 [Haemaphysalis longicornis]	ko04610//Complement and coagulation cascades	-	GO:0003674//molecular_function;GO:0003824//catalytic activity;GO:0004175//endopeptidase activity;GO:0004252//serine-type endopeptidase activity;GO:0008233//peptidase activity;GO:0008236//serine-type peptidase activity;GO:0016787//hydrolase activity;GO:0017171//serine hydrolase activity;GO:0070011//peptidase activity, acting on L-amino acid peptides	GO:0006508//proteolysis;GO:0006807//nitrogen compound metabolic process;GO:0008150//biological_process;GO:0008152//metabolic process;GO:0019538//protein metabolic process;GO:0043170//macromolecule metabolic process;GO:0044238//primary metabolic process;GO:0071704//organic substance metabolic process;GO:1901564//organonitrogen compound metabolic process
gene-HPB48_009258	6	7	10	29	11	29	1.458	1.848	3.311	7.285	3.486	9.656	2.20566666666667	6.809	1.62622815435593	3.5524689673597e-07	4.60142245188447e-06	--	Human Diseases;Human Diseases;Human Diseases;Cellular Processes;Human Diseases;Genetic Information Processing;Human Diseases;Human Diseases;Cellular Processes;Human Diseases;Organismal Systems;Environmental Information Processing;Human Diseases;Human Diseases;Human Diseases;Human Diseases;Human Diseases;Human Diseases;Environmental Information Processing;Environmental Information Processing;Organ…	Cancer: overview;Infectious disease: viral;Infectious disease: bacterial;Transport and catabolism;Infectious disease: viral;Folding, sorting and degradation;Infectious disease: bacterial;Cardiovascular disease;Transport and catabolism;Infectious disease: viral;Immune system;Signal transduction;Infectious disease: viral;Endocrine and metabolic disease;Infectious disease: bacterial;Cancer: specific…	K03175;K03175;K03175;K03175;K03175;K03175;K03175;K03175;K03175;K03175;K03175;K03175;K03175;K03175;K03175;K03175;K03175;K03175;K03175;K03175;K03175;K03175;K03175;K03175;K03175;K03175;K03175;K03175;K03175;K03175;K03175;K03175;K03175;K03175	--	KAH9373862.1 hypothetical protein HPB48_009258 [Haemaphysalis longicornis]	ko05200//Pathways in cancer;ko05168//Herpes simplex virus 1 infection;ko05131//Shigellosis;ko04140//Autophagy - animal;ko05170//Human immunodeficiency virus 1 infection;ko04120//Ubiquitin mediated proteolysis;ko05132//Salmonella infection;ko05417//Lipid and atherosclerosis;ko04144//Endocytosis;ko05169//Epstein-Barr virus infection;ko04621//NOD-like receptor signaling pathway;ko04010//MAPK signali…	-	GO:0008270//zinc ion binding	-
gene-HPB48_009471	129	102	80	54	38	37	18.097	15.548	15.296	7.833	6.954	7.114	16.3136666666667	7.30033333333333	-1.16004683516028	7.76349181943044e-15	1.92425164923356e-13	ANKRD50	-	-	-	--	KAH9373426.1 hypothetical protein HPB48_009471 [Haemaphysalis longicornis]	-	GO:0005575//cellular_component;GO:0005622//intracellular;GO:0005623//cell;GO:0005737//cytoplasm;GO:0005768//endosome;GO:0012505//endomembrane system;GO:0031410//cytoplasmic vesicle;GO:0031982//vesicle;GO:0043226//organelle;GO:0043227//membrane-bounded organelle;GO:0043229//intracellular organelle;GO:0044424//intracellular part;GO:0044444//cytoplasmic part;GO:0044464//cell part	GO:0003674//molecular_function	GO:0006810//transport;GO:0008104//protein localization;GO:0008150//biological_process;GO:0015031//protein transport;GO:0015833//peptide transport;GO:0016192//vesicle-mediated transport;GO:0016197//endosomal transport;GO:0033036//macromolecule localization;GO:0042886//amide transport;GO:0045184//establishment of protein localization;GO:0046907//intracellular transport;GO:0051179//localization;GO:0…
gene-HPB48_009620	24	16	8	14	2	3	8.326	6.031	3.783	5.022	0.905	1.426	6.04666666666667	2.451	-1.30276956582789	0.00157166860704698	0.0108739165429654	Traf4	-	-	-	--	KAH9365719.1 hypothetical protein HPB48_009620 [Haemaphysalis longicornis]	-	GO:0005575//cellular_component;GO:0005622//intracellular;GO:0005623//cell;GO:0005634//nucleus;GO:0005737//cytoplasm;GO:0043226//organelle;GO:0043227//membrane-bounded organelle;GO:0043229//intracellular organelle;GO:0043231//intracellular membrane-bounded organelle;GO:0044424//intracellular part;GO:0044464//cell part	GO:0003674//molecular_function;GO:0003824//catalytic activity;GO:0004842//ubiquitin-protein transferase activity;GO:0005488//binding;GO:0008270//zinc ion binding;GO:0016740//transferase activity;GO:0018492//carbon-monoxide dehydrogenase (acceptor) activity;GO:0019787//ubiquitin-like protein transferase activity;GO:0043167//ion binding;GO:0043169//cation binding;GO:0043565//sequence-specific DNA b…	GO:0000003//reproduction;GO:0006085//acetyl-CoA biosynthetic process;GO:0006355//regulation of transcription, DNA-templated;GO:0006464//cellular protein modification process;GO:0006807//nitrogen compound metabolic process;GO:0007276//gamete generation;GO:0007283//spermatogenesis;GO:0008150//biological_process;GO:0008152//metabolic process;GO:0009987//cellular process;GO:0016567//protein ubiquitin…
gene-HPB48_009728	37	38	18	17	6	5	4.042	4.511	2.680	1.920	0.855	0.749	3.74433333333333	1.17466666666667	-1.67245745073797	4.40544436402353e-08	6.31639057700266e-07	slc22a16	Human Diseases	Cancer: overview	K08202	--	KAH9376820.1 hypothetical protein HPB48_009728 [Haemaphysalis longicornis]	ko05231//Choline metabolism in cancer	-	GO:0022857//transmembrane transporter activity	GO:0055085//transmembrane transport
gene-HPB48_009729	29	26	20	6	7	17	5.832	5.681	5.481	1.248	1.836	4.685	5.66466666666667	2.58966666666667	-1.12922465324141	0.000250139615393419	0.0020869974446365	nac-1	-	-	-	--	KAH9376821.1 hypothetical protein HPB48_009729 [Haemaphysalis longicornis]	-	GO:0005887//integral component of plasma membrane;GO:0016020//membrane;GO:0016021//integral component of membrane	GO:0008509//anion transmembrane transporter activity;GO:0022857//transmembrane transporter activity	GO:0006820//anion transport;GO:0055085//transmembrane transport
gene-HPB48_009871	29	25	22	15	11	4	6.627	6.208	6.853	3.544	3.279	1.253	6.56266666666667	2.692	-1.28560374712669	4.72629275162231e-05	0.000449455972436165	Cyp301a1	-	-	-	--	KAH9379975.1 hypothetical protein HPB48_009871 [Haemaphysalis longicornis]	-	-	GO:0005506//iron ion binding;GO:0016705//oxidoreductase activity, acting on paired donors, with incorporation or reduction of molecular oxygen;GO:0020037//heme binding	GO:0055114//oxidation-reduction process
gene-HPB48_010160	3.06	6.72	1	0	0	0	1.695	4.046	0.755	0.000	0.000	0.000	2.16533333333333	0.001	-11.080373416464	0.00195459016113895	0.0131427150120739	--	-	-	-	--	KAH9367510.1 hypothetical protein HPB48_009064 [Haemaphysalis longicornis]	-	-	-	-
gene-HPB48_010166	17	19	18	9	11	4	5.501	6.681	7.939	3.011	4.643	1.774	6.707	3.14266666666667	-1.09367834418575	0.0028163896899159	0.0181266185878254	--	-	-	-	--	KAH9367371.1 hypothetical protein HPB48_010166 [Haemaphysalis longicornis]	-	-	-	-
gene-HPB48_010219	4.58	1.67	1.79	4.27	13.81	10.53	0.671	0.266	0.357	0.646	2.638	2.113	0.431333333333333	1.799	2.06032006998013	0.000191901714251376	0.00163700505809217	--	-	-	-	--	KAH9372119.1 hypothetical protein HPB48_010219 [Haemaphysalis longicornis]	-	-	GO:0042302//structural constituent of cuticle	-
gene-HPB48_010228	21	24	18	3	7	3	4.095	5.085	4.783	0.605	1.780	0.802	4.65433333333333	1.06233333333333	-2.13133801876165	6.33121394886546e-08	8.95352782950708e-07	--	-	-	-	--	KAH9377024.1 hypothetical protein HPB48_010228 [Haemaphysalis longicornis]	-	GO:0005575//cellular_component;GO:0005887//integral component of plasma membrane;GO:0016020//membrane;GO:0016021//integral component of membrane;GO:0031224//intrinsic component of membrane;GO:0044425//membrane part	GO:0003674//molecular_function;GO:0005215//transporter activity;GO:0005342//organic acid transmembrane transporter activity;GO:0008028//monocarboxylic acid transmembrane transporter activity;GO:0008509//anion transmembrane transporter activity;GO:0008514//organic anion transmembrane transporter activity;GO:0015075//ion transmembrane transporter activity;GO:0015318//inorganic solute uptake transme…	GO:0006810//transport;GO:0006811//ion transport;GO:0006820//anion transport;GO:0008150//biological_process;GO:0015711//organic anion transport;GO:0015718//monocarboxylic acid transport;GO:0015849//organic acid transport;GO:0034220//ion transmembrane transport;GO:0042908//xenobiotic transport;GO:0046942//carboxylic acid transport;GO:0051179//localization;GO:0051234//establishment of localization;G…
gene-HPB48_010262	92	69	48	27	51	8	18.945	15.439	13.472	5.749	13.699	2.258	15.952	7.23533333333333	-1.14060592618308	1.95776037855673e-10	3.58102999959951e-09	Cd320	Environmental Information Processing;Organismal Systems;Organismal Systems	Signal transduction;Digestive system;Endocrine system	K06233;K06233;K06233	--	KAH9364313.1 hypothetical protein HPB48_010262 [Haemaphysalis longicornis]	ko04340//Hedgehog signaling pathway;ko04979//Cholesterol metabolism;ko04918//Thyroid hormone synthesis	-	GO:0005515//protein binding	-
gene-HPB48_010263	18	21.06	17	5	6	1	4.138	5.261	5.327	1.189	1.799	0.315	4.90866666666667	1.101	-2.15651673188707	4.52809011925109e-07	5.76102878721645e-06	Cd320	-	-	-	--	KAH9364312.1 hypothetical protein HPB48_010263 [Haemaphysalis longicornis]	-	GO:0005575//cellular_component;GO:0005623//cell;GO:0005886//plasma membrane;GO:0005901//caveola;GO:0009986//cell surface;GO:0014069//postsynaptic density;GO:0016020//membrane;GO:0016021//integral component of membrane;GO:0016600//flotillin complex;GO:0030424//axon;GO:0030425//dendrite;GO:0031224//intrinsic component of membrane;GO:0031594//neuromuscular junction;GO:0032279//asymmetric synapse;GO:…	GO:0003674//molecular_function;GO:0004888//transmembrane signaling receptor activity;GO:0005102//receptor binding;GO:0005488//binding;GO:0005509//calcium ion binding;GO:0005515//protein binding;GO:0017147//Wnt-protein binding;GO:0019899//enzyme binding;GO:0019900//kinase binding;GO:0019901//protein kinase binding;GO:0030971//receptor tyrosine kinase binding;GO:0034185//apolipoprotein binding;GO:0…	GO:0000902//cell morphogenesis;GO:0000904//cell morphogenesis involved in differentiation;GO:0001655//urogenital system development;GO:0001822//kidney development;GO:0001932//regulation of protein phosphorylation;GO:0001934//positive regulation of protein phosphorylation;GO:0001941//postsynaptic membrane organization;GO:0001942//hair follicle development;GO:0003002//regionalization;GO:0006355//re…
gene-HPB48_010264	7	13	13	5	3	1	2.148	4.334	5.437	1.586	1.201	0.421	3.973	1.06933333333333	-1.89351715235434	0.000432729192269586	0.00345275659876405	Cd320	-	-	-	--	KAH9364311.1 hypothetical protein HPB48_010264 [Haemaphysalis longicornis]	-	-	GO:0005515//protein binding	-
gene-HPB48_010319	14.94	15.46	14	6	3.27	5.69	3.374	3.794	4.310	1.401	0.963	1.761	3.826	1.375	-1.47640525504673	0.000587918342701731	0.00452818594612296	--	-	-	-	--	KAH9366527.1 hypothetical protein HPB48_010319 [Haemaphysalis longicornis]	-	-	GO:0003676//nucleic acid binding	-
gene-HPB48_010362	82	65	57	51	23	10	7.806	6.724	7.396	5.020	2.856	1.305	7.30866666666667	3.06033333333333	-1.25591943602445	6.38572290042444e-11	1.20225746607082e-09	BCL11A	-	-	-	zf-C2H2	KAH9375100.1 hypothetical protein HPB48_010362 [Haemaphysalis longicornis]	-	GO:0005575//cellular_component;GO:0005622//intracellular;GO:0005623//cell;GO:0005634//nucleus;GO:0005730//nucleolus;GO:0032040//small-subunit processome;GO:0043226//organelle;GO:0043227//membrane-bounded organelle;GO:0043229//intracellular organelle;GO:0043231//intracellular membrane-bounded organelle;GO:0044424//intracellular part;GO:0044464//cell part	GO:0001067//regulatory region nucleic acid binding;GO:0003674//molecular_function;GO:0003676//nucleic acid binding;GO:0003677//DNA binding;GO:0003700//transcription factor activity, sequence-specific DNA binding;GO:0005488//binding;GO:0008134//transcription factor binding;GO:0008270//zinc ion binding;GO:0043565//sequence-specific DNA binding;GO:0044212//transcription regulatory region DNA binding…	GO:0002791//regulation of peptide secretion;GO:0002792//negative regulation of peptide secretion;GO:0006139//nucleobase-containing compound metabolic process;GO:0006351//transcription, DNA-templated;GO:0006355//regulation of transcription, DNA-templated;GO:0006366//transcription from RNA polymerase II promoter;GO:0006383//transcription from RNA polymerase III promoter;GO:0006725//cellular aromati…
gene-HPB48_010509	37.21	11.94	0.26	0	0	3.29	7.129	2.486	0.068	0.000	0.000	0.864	3.22766666666667	0.288	-3.48635087695994	8.3390525193871e-10	1.44587534798936e-08	Abcd4	Environmental Information Processing;Cellular Processes	Membrane transport;Transport and catabolism	K05678;K05678	--	KAH9364110.1 hypothetical protein HPB48_010509 [Haemaphysalis longicornis]	ko02010//ABC transporters;ko04146//Peroxisome	GO:0000323//lytic vacuole;GO:0005575//cellular_component;GO:0005622//intracellular;GO:0005623//cell;GO:0005737//cytoplasm;GO:0005764//lysosome;GO:0005765//lysosomal membrane;GO:0005773//vacuole;GO:0005774//vacuolar membrane;GO:0005777//peroxisome;GO:0005778//peroxisomal membrane;GO:0005783//endoplasmic reticulum;GO:0005789//endoplasmic reticulum membrane;GO:0005886//plasma membrane;GO:0012505//en…	GO:0000166//nucleotide binding;GO:0003674//molecular_function;GO:0003824//catalytic activity;GO:0005215//transporter activity;GO:0005488//binding;GO:0005524//ATP binding;GO:0008144//drug binding;GO:0015399//primary active transmembrane transporter activity;GO:0015405//P-P-bond-hydrolysis-driven transmembrane transporter activity;GO:0016462//pyrophosphatase activity;GO:0016787//hydrolase activity;…	GO:0006725//cellular aromatic compound metabolic process;GO:0006766//vitamin metabolic process;GO:0006767//water-soluble vitamin metabolic process;GO:0006807//nitrogen compound metabolic process;GO:0006810//transport;GO:0008150//biological_process;GO:0008152//metabolic process;GO:0009235//cobalamin metabolic process;GO:0009987//cellular process;GO:0010033//response to organic substance;GO:0017144…
gene-HPB48_010538	8	15	12	2	7	1	1.381	2.814	2.824	0.357	1.577	0.237	2.33966666666667	0.723666666666667	-1.69290577782369	0.000827684206212174	0.00613407790043289	TMEM135	-	-	-	--	KAH9381719.1 hypothetical protein HPB48_010538 [Haemaphysalis longicornis]	-	GO:0005575//cellular_component;GO:0005622//intracellular;GO:0005623//cell;GO:0005737//cytoplasm;GO:0005739//mitochondrion;GO:0005740//mitochondrial envelope;GO:0005777//peroxisome;GO:0005778//peroxisomal membrane;GO:0005811//lipid particle;GO:0012506//vesicle membrane;GO:0016020//membrane;GO:0016021//integral component of membrane;GO:0030659//cytoplasmic vesicle membrane;GO:0031090//organelle mem…	-	GO:0006950//response to stress;GO:0006996//organelle organization;GO:0007031//peroxisome organization;GO:0007275//multicellular organism development;GO:0007568//aging;GO:0008150//biological_process;GO:0008340//determination of adult lifespan;GO:0009266//response to temperature stimulus;GO:0009409//response to cold;GO:0009605//response to external stimulus;GO:0009628//response to abiotic stimulus;…
gene-HPB48_010567	211	199	149	92	100	50	27.590	28.273	26.554	12.438	17.056	8.960	27.4723333333333	12.818	-1.09980827441286	2.14172952221039e-23	8.1970629495851e-22	--	-	-	-	--	KAH9381748.1 hypothetical protein HPB48_010567 [Haemaphysalis longicornis]	-	-	-	-
gene-HPB48_010751	1	0	0	8	1.28	5.86	0.494	0.000	0.000	4.084	0.824	3.965	0.164666666666667	2.95766666666667	4.16683902156857	0.000519592688554583	0.00405726356178	--	-	-	-	--	KAH9375405.1 hypothetical protein HPB48_010751 [Haemaphysalis longicornis]	-	-	-	-
gene-HPB48_011004	19	9	21	7	7	3	2.618	1.347	3.943	0.997	1.258	0.566	2.636	0.940333333333333	-1.48710620514364	0.000425098869586396	0.00339914964831438	--	-	-	-	--	KAH9377210.1 hypothetical protein HPB48_011004 [Haemaphysalis longicornis]	-	-	GO:0008484//sulfuric ester hydrolase activity	-
gene-HPB48_011063	24	21	12	3	11	3	7.109	6.759	4.845	0.919	4.250	1.218	6.23766666666667	2.129	-1.55083050911037	2.59647366460895e-05	0.000259077476630868	--	-	-	-	--	KAH9359895.1 hypothetical protein HPB48_011063 [Haemaphysalis longicornis]	-	-	-	-
gene-HPB48_011347	27.55	21.06	15.27	53.79	26.67	42.85	6.186	5.138	4.673	12.488	7.811	13.186	5.33233333333333	11.1616666666667	1.06571359362065	7.09905107900322e-07	8.84486718325809e-06	--	-	-	-	--	KAH9374760.1 hypothetical protein HPB48_011347 [Haemaphysalis longicornis]	-	-	-	-
gene-HPB48_011396	285	270	222	157	112.02	75	61.830	63.646	65.643	35.218	31.700	22.300	63.7063333333333	29.7393333333333	-1.09906449756219	4.01677904262242e-31	2.04559411408304e-29	CYP2A13	Metabolism;Metabolism	Global and overview maps;Metabolism of cofactors and vitamins	K07411;K07411	--	KAH9373648.1 hypothetical protein HPB48_011396 [Haemaphysalis longicornis]	ko01100//Metabolic pathways;ko00830//Retinol metabolism	-	GO:0005506//iron ion binding;GO:0016705//oxidoreductase activity, acting on paired donors, with incorporation or reduction of molecular oxygen;GO:0020037//heme binding	GO:0055114//oxidation-reduction process
gene-HPB48_011714	64	51	66	1	1	1	5.393	4.669	7.580	0.087	0.110	0.115	5.88066666666667	0.104	-5.82132428317693	1.40623504060979e-46	1.07421372630844e-44	PRDM1	-	-	-	zf-C2H2	KAH9381863.1 hypothetical protein HPB48_011714 [Haemaphysalis longicornis]	-	GO:0005575//cellular_component;GO:0005622//intracellular;GO:0005623//cell;GO:0005634//nucleus;GO:0005654//nucleoplasm;GO:0005737//cytoplasm;GO:0031974//membrane-enclosed lumen;GO:0031981//nuclear lumen;GO:0043226//organelle;GO:0043227//membrane-bounded organelle;GO:0043229//intracellular organelle;GO:0043231//intracellular membrane-bounded organelle;GO:0043233//organelle lumen;GO:0044422//organel…	GO:0000976//transcription regulatory region sequence-specific DNA binding;GO:0000977//RNA polymerase II regulatory region sequence-specific DNA binding;GO:0000978//RNA polymerase II core promoter proximal region sequence-specific DNA binding;GO:0000981//RNA polymerase II transcription factor activity, sequence-specific DNA binding;GO:0000982//transcription factor activity, RNA polymerase II core …	GO:0000003//reproduction;GO:0000122//negative regulation of transcription from RNA polymerase II promoter;GO:0001568//blood vessel development;GO:0001654//eye development;GO:0001701//in utero embryonic development;GO:0001754//eye photoreceptor cell differentiation;GO:0001763//morphogenesis of a branching structure;GO:0001890//placenta development;GO:0001892//embryonic placenta development;GO:0001…
gene-HPB48_011926	4.8	5.33	11.61	1	0	0	0.590	0.711	1.944	0.127	0.000	0.000	1.08166666666667	0.0423333333333333	-4.67531807611434	1.1002178320541e-05	0.000116915394365201	--	-	-	-	--	KAH9367299.1 hypothetical protein HPB48_011926 [Haemaphysalis longicornis]	-	GO:0005737//cytoplasm	GO:0003676//nucleic acid binding;GO:0005515//protein binding;GO:0008270//zinc ion binding;GO:0008909//isochorismate synthase activity	GO:0009234//menaquinone biosynthetic process
gene-HPB48_012189	321	351	276	115	62	49	20.705	24.600	24.265	7.670	5.217	4.332	23.19	5.73966666666667	-2.01446396060287	6.52423772198017e-92	1.04832126637921e-89	--	-	-	-	--	KAH9377774.1 hypothetical protein HPB48_012189 [Haemaphysalis longicornis]	-	-	-	-
gene-HPB48_012443	9973	9515	8397	5	9280	2424	991.072	1027.413	1137.338	0.514	1202.933	330.137	1051.941	511.194666666667	-1.04110910102964	0	0	ACE	Human Diseases;Human Diseases;Human Diseases;Organismal Systems;Organismal Systems;Human Diseases	Infectious disease: viral;Infectious disease: parasitic;Cardiovascular disease;Endocrine system;Endocrine system;Cardiovascular disease	K01283;K01283;K01283;K01283;K01283;K01283	--	KAH9368798.1 hypothetical protein HPB48_012443 [Haemaphysalis longicornis]	ko05171//Coronavirus disease - COVID-19;ko05142//Chagas disease;ko05415//Diabetic cardiomyopathy;ko04924//Renin secretion;ko04614//Renin-angiotensin system;ko05410//Hypertrophic cardiomyopathy	GO:0000323//lytic vacuole;GO:0005575//cellular_component;GO:0005576//extracellular region;GO:0005615//extracellular space;GO:0005622//intracellular;GO:0005623//cell;GO:0005737//cytoplasm;GO:0005764//lysosome;GO:0005768//endosome;GO:0005773//vacuole;GO:0005886//plasma membrane;GO:0005903//brush border;GO:0005929//cilium;GO:0009897//external side of plasma membrane;GO:0009925//basal plasma membrane…	GO:0001664//G-protein coupled receptor binding;GO:0003674//molecular_function;GO:0003779//actin binding;GO:0003824//catalytic activity;GO:0004175//endopeptidase activity;GO:0004177//aminopeptidase activity;GO:0004180//carboxypeptidase activity;GO:0005102//receptor binding;GO:0005488//binding;GO:0005515//protein binding;GO:0008092//cytoskeletal protein binding;GO:0008144//drug binding;GO:0008233//…	GO:0000003//reproduction;GO:0001525//angiogenesis;GO:0001568//blood vessel development;GO:0001655//urogenital system development;GO:0001666//response to hypoxia;GO:0001678//cellular glucose homeostasis;GO:0001822//kidney development;GO:0001932//regulation of protein phosphorylation;GO:0001934//positive regulation of protein phosphorylation;GO:0001944//vasculature development;GO:0001974//blood ves…
gene-HPB48_012513	49	41	24	16	6	23	25.848	23.500	17.255	8.727	4.129	16.628	22.201	9.828	-1.17565489856216	1.80151645948895e-06	2.12926222501043e-05	--	-	-	-	--	KAH9380891.1 hypothetical protein HPB48_012513 [Haemaphysalis longicornis]	-	GO:0016020//membrane	GO:0010181//FMN binding	-
gene-HPB48_012671	0	3	0	0	15	0	0.000	0.747	0.000	0.000	4.485	0.000	0.249	1.495	2.58592783701739	0.00443096530330996	0.0268843627240867	ACHE	-	-	-	--	KAH9368399.1 hypothetical protein HPB48_012671 [Haemaphysalis longicornis]	-	-	GO:0016787//hydrolase activity	-
gene-HPB48_012678	4	8	8	4	50	2	0.570	1.240	1.555	0.590	9.302	0.391	1.12166666666667	3.42766666666667	1.6115828131162	6.50069840412285e-06	7.09638724601306e-05	Ace	Metabolism	Xenobiotics biodegradation and metabolism	K03927	--	KAH9368392.1 hypothetical protein HPB48_012678 [Haemaphysalis longicornis]	ko00983//Drug metabolism - other enzymes	-	GO:0016787//hydrolase activity	-
gene-HPB48_012684	938	915	846	0	157	217	145.647	154.375	179.042	0.000	31.799	46.179	159.688	25.9926666666667	-2.61907934630355	0	0	ache	-	-	-	--	KAH9368386.1 hypothetical protein HPB48_012684 [Haemaphysalis longicornis]	-	GO:0005575//cellular_component;GO:0005576//extracellular region;GO:0005604//basement membrane;GO:0005605//basal lamina;GO:0005615//extracellular space;GO:0005622//intracellular;GO:0005623//cell;GO:0005634//nucleus;GO:0005635//nuclear envelope;GO:0005737//cytoplasm;GO:0005783//endoplasmic reticulum;GO:0005788//endoplasmic reticulum lumen;GO:0005791//rough endoplasmic reticulum;GO:0005794//Golgi ap…	GO:0001540//beta-amyloid binding;GO:0003674//molecular_function;GO:0003824//catalytic activity;GO:0003990//acetylcholinesterase activity;GO:0004104//cholinesterase activity;GO:0005488//binding;GO:0005515//protein binding;GO:0005518//collagen binding;GO:0008144//drug binding;GO:0008236//serine-type peptidase activity;GO:0016787//hydrolase activity;GO:0016788//hydrolase activity, acting on ester bo…	GO:0001101//response to acid chemical;GO:0001503//ossification;GO:0001505//regulation of neurotransmitter levels;GO:0001507//acetylcholine catabolic process in synaptic cleft;GO:0001649//osteoblast differentiation;GO:0001654//eye development;GO:0001919//regulation of receptor recycling;GO:0001975//response to amphetamine;GO:0002076//osteoblast development;GO:0002791//regulation of peptide secreti…
gene-HPB48_012698	513	444	374	44	262	59	76.717	72.146	76.231	6.804	51.108	12.092	75.0313333333333	23.3346666666667	-1.68501833697128	2.41960335667885e-103	4.69781114220179e-101	ache	-	-	-	--	KAH9368372.1 hypothetical protein HPB48_012698 [Haemaphysalis longicornis]	-	GO:0005575//cellular_component;GO:0005622//intracellular;GO:0005623//cell;GO:0005737//cytoplasm;GO:0005886//plasma membrane;GO:0016020//membrane;GO:0044424//intracellular part;GO:0044464//cell part;GO:0071944//cell periphery	GO:0003674//molecular_function;GO:0003824//catalytic activity;GO:0003990//acetylcholinesterase activity;GO:0004104//cholinesterase activity;GO:0005488//binding;GO:0005515//protein binding;GO:0016787//hydrolase activity;GO:0016788//hydrolase activity, acting on ester bonds;GO:0042802//identical protein binding;GO:0042803//protein homodimerization activity;GO:0046983//protein dimerization activity;…	GO:0001505//regulation of neurotransmitter levels;GO:0001507//acetylcholine catabolic process in synaptic cleft;GO:0006576//cellular biogenic amine metabolic process;GO:0006581//acetylcholine catabolic process;GO:0006807//nitrogen compound metabolic process;GO:0007154//cell communication;GO:0007267//cell-cell signaling;GO:0007268//synaptic transmission;GO:0007271//synaptic transmission, cholinerg…
gene-HPB48_012879	28	20	24	15	6	12	4.678	3.631	5.465	2.591	1.308	2.748	4.59133333333333	2.21566666666667	-1.05117232313412	0.00111955428233029	0.00805456856953047	rnpc3	-	-	-	--	KAH9374662.1 hypothetical protein HPB48_012879 [Haemaphysalis longicornis]	-	GO:0005575//cellular_component;GO:0005622//intracellular;GO:0005623//cell;GO:0005634//nucleus;GO:0005654//nucleoplasm;GO:0005681//spliceosomal complex;GO:0005689//U12-type spliceosomal complex;GO:0005693//U12 snRNP;GO:0030532//small nuclear ribonucleoprotein complex;GO:0031974//membrane-enclosed lumen;GO:0031981//nuclear lumen;GO:0032991//macromolecular complex;GO:0034693//U11/U12 snRNP;GO:004322…	GO:0003674//molecular_function;GO:0003676//nucleic acid binding;GO:0003723//RNA binding;GO:0003729//mRNA binding;GO:0005488//binding;GO:0017069//snRNA binding;GO:0030626//U12 snRNA binding;GO:0036002//pre-mRNA binding;GO:0097157//pre-mRNA intronic binding;GO:0097159//organic cyclic compound binding;GO:1901363//heterocyclic compound binding	GO:0000375//RNA splicing, via transesterification reactions;GO:0000377//RNA splicing, via transesterification reactions with bulged adenosine as nucleophile;GO:0000398//mRNA splicing, via spliceosome;GO:0001889//liver development;GO:0006139//nucleobase-containing compound metabolic process;GO:0006259//DNA metabolic process;GO:0006396//RNA processing;GO:0006397//mRNA processing;GO:0006725//cellula…
gene-HPB48_012969	25	37	19	2	156	12	2.743	4.411	2.841	0.227	22.325	1.804	3.33166666666667	8.11866666666667	1.28499874597259	4.30849290846122e-11	8.23651275085217e-10	--	-	-	-	--	KAH9364953.1 hypothetical protein HPB48_012969 [Haemaphysalis longicornis]	-	GO:0005575//cellular_component;GO:0005576//extracellular region;GO:0016020//membrane	GO:0003674//molecular_function;GO:0003824//catalytic activity;GO:0004175//endopeptidase activity;GO:0004252//serine-type endopeptidase activity;GO:0005044//scavenger receptor activity;GO:0005488//binding;GO:0005515//protein binding;GO:0008061//chitin binding;GO:0008144//drug binding;GO:0008233//peptidase activity;GO:0008236//serine-type peptidase activity;GO:0016787//hydrolase activity;GO:0017171…	GO:0002791//regulation of peptide secretion;GO:0002793//positive regulation of peptide secretion;GO:0003008//system process;GO:0006022//aminoglycan metabolic process;GO:0006030//chitin metabolic process;GO:0006040//amino sugar metabolic process;GO:0006508//proteolysis;GO:0006807//nitrogen compound metabolic process;GO:0006810//transport;GO:0006897//endocytosis;GO:0006898//receptor-mediated endocy…
gene-HPB48_012970	16	16	15	1	180	4	1.160	1.261	1.483	0.075	17.027	0.398	1.30133333333333	5.83333333333333	2.16432996404417	3.17354531554377e-24	1.25854704545575e-22	--	-	-	-	--	KAH9364952.1 hypothetical protein HPB48_012970 [Haemaphysalis longicornis]	-	GO:0005575//cellular_component;GO:0005576//extracellular region	GO:0003674//molecular_function;GO:0005488//binding;GO:0008061//chitin binding;GO:0008144//drug binding;GO:0097367//carbohydrate derivative binding	GO:0006022//aminoglycan metabolic process;GO:0006030//chitin metabolic process;GO:0006040//amino sugar metabolic process;GO:0006807//nitrogen compound metabolic process;GO:0008150//biological_process;GO:0008152//metabolic process;GO:0009987//cellular process;GO:0017144//drug metabolic process;GO:0043170//macromolecule metabolic process;GO:0044237//cellular metabolic process;GO:0071704//organic su…
gene-HPB48_013023	19	20	7	48	14	39	4.266	4.879	2.142	11.144	4.100	12.001	3.76233333333333	9.08166666666667	1.27132941138085	3.09121489847488e-07	4.04770297695716e-06	CTRB2	Organismal Systems;Organismal Systems	Digestive system;Digestive system	K01346;K01346	--	KAH9377512.1 hypothetical protein HPB48_013023 [Haemaphysalis longicornis]	ko04972//Pancreatic secretion;ko04974//Protein digestion and absorption	GO:0000323//lytic vacuole;GO:0005575//cellular_component;GO:0005576//extracellular region;GO:0005615//extracellular space;GO:0005622//intracellular;GO:0005623//cell;GO:0005737//cytoplasm;GO:0005764//lysosome;GO:0005773//vacuole;GO:0043226//organelle;GO:0043227//membrane-bounded organelle;GO:0043229//intracellular organelle;GO:0043231//intracellular membrane-bounded organelle;GO:0044421//extracell…	GO:0003674//molecular_function;GO:0003824//catalytic activity;GO:0004175//endopeptidase activity;GO:0004252//serine-type endopeptidase activity;GO:0008233//peptidase activity;GO:0008236//serine-type peptidase activity;GO:0016787//hydrolase activity;GO:0017171//serine hydrolase activity;GO:0070011//peptidase activity, acting on L-amino acid peptides	GO:0006508//proteolysis;GO:0006807//nitrogen compound metabolic process;GO:0007584//response to nutrient;GO:0007586//digestion;GO:0008150//biological_process;GO:0008152//metabolic process;GO:0009056//catabolic process;GO:0009057//macromolecule catabolic process;GO:0009605//response to external stimulus;GO:0009636//response to toxic substance;GO:0009719//response to endogenous stimulus;GO:0009725/…
gene-HPB48_013089	144	125	104	43	53	20	44.361	41.842	43.668	13.697	21.298	8.444	43.2903333333333	14.4796666666667	-1.58001651844338	2.09648282123445e-27	9.39335175600694e-26	--	-	-	-	--	KAH9370167.1 hypothetical protein HPB48_013089 [Haemaphysalis longicornis]	-	-	-	-
gene-HPB48_013139	4	4.28	1	9	13	4	1.540	1.791	0.525	3.583	6.530	2.111	1.28533333333333	4.07466666666667	1.66453949180579	0.00188377892252324	0.0127539975796988	ZMYM1	-	-	-	--	KAH9365645.1 hypothetical protein HPB48_013139 [Haemaphysalis longicornis]	-	-	GO:0046983//protein dimerization activity	-
gene-HPB48_013171	3.61	5	0.4	0	0	0	0.473	0.712	0.071	0.000	0.000	0.000	0.418666666666667	0.001	-8.70965824817047	0.00781614622828452	0.0435862381706488	--	-	-	-	--	KAH9371072.1 hypothetical protein HPB48_013171 [Haemaphysalis longicornis]	-	GO:0016592//mediator complex	GO:0004803//transposase activity	GO:0006313//transposition, DNA-mediated
gene-HPB48_013347	872	820	685	499	364	230	99.789	101.962	106.842	59.044	54.335	36.072	102.864333333333	49.817	-1.04603278641708	1.50510978505072e-84	2.15798009873541e-82	--	Cellular Processes	Transport and catabolism	K12489	--	KAH9365811.1 hypothetical protein HPB48_013347 [Haemaphysalis longicornis]	ko04144//Endocytosis	-	-	-
gene-HPB48_013381	11	10	9	5	2	3	2.253	2.226	2.513	1.059	0.534	0.842	2.33066666666667	0.811666666666667	-1.5217834125309	0.00338791743462993	0.0213624469093597	FucTA	-	-	-	--	KAH9380322.1 hypothetical protein HPB48_013381 [Haemaphysalis longicornis]	-	GO:0016020//membrane	GO:0008417//fucosyltransferase activity	GO:0006486//protein glycosylation
gene-HPB48_013396	56	40	30	12	23	7	7.423	5.761	5.420	1.645	3.977	1.272	6.20133333333333	2.298	-1.43219964115734	4.78829731543105e-09	7.65429448218863e-08	Pgant5	Metabolism;Metabolism;Metabolism	Global and overview maps;Glycan biosynthesis and metabolism;Glycan biosynthesis and metabolism	K00710;K00710;K00710	--	KAH9370958.1 hypothetical protein HPB48_013396 [Haemaphysalis longicornis]	ko01100//Metabolic pathways;ko00514//Other types of O-glycan biosynthesis;ko00512//Mucin type O-glycan biosynthesis	GO:0000139//Golgi membrane;GO:0005575//cellular_component;GO:0005622//intracellular;GO:0005623//cell;GO:0005737//cytoplasm;GO:0005794//Golgi apparatus;GO:0005795//Golgi stack;GO:0012505//endomembrane system;GO:0016020//membrane;GO:0016021//integral component of membrane;GO:0031090//organelle membrane;GO:0031224//intrinsic component of membrane;GO:0031984//organelle subcompartment;GO:0043226//orga…	GO:0003674//molecular_function;GO:0003824//catalytic activity;GO:0004653//polypeptide N-acetylgalactosaminyltransferase activity;GO:0005488//binding;GO:0008194//UDP-glycosyltransferase activity;GO:0008376//acetylgalactosaminyltransferase activity;GO:0016740//transferase activity;GO:0016757//transferase activity, transferring glycosyl groups;GO:0016758//transferase activity, transferring hexosyl g…	GO:0005975//carbohydrate metabolic process;GO:0006464//cellular protein modification process;GO:0006486//protein glycosylation;GO:0006493//protein O-linked glycosylation;GO:0006807//nitrogen compound metabolic process;GO:0006810//transport;GO:0007155//cell adhesion;GO:0008150//biological_process;GO:0008152//metabolic process;GO:0009058//biosynthetic process;GO:0009059//macromolecule biosynthetic …
gene-HPB48_013699	25	18	11	37	33	33	14.054	10.995	8.428	21.507	24.199	25.425	11.159	23.7103333333333	1.08730819756308	6.46045345742742e-06	7.05840515785403e-05	--	-	-	-	--	KAH9374214.1 hypothetical protein HPB48_013699 [Haemaphysalis longicornis]	-	GO:0005575//cellular_component;GO:0005622//intracellular;GO:0005623//cell;GO:0005634//nucleus;GO:0043226//organelle;GO:0043227//membrane-bounded organelle;GO:0043229//intracellular organelle;GO:0043231//intracellular membrane-bounded organelle;GO:0044424//intracellular part;GO:0044464//cell part	GO:0003674//molecular_function;GO:0003682//chromatin binding;GO:0005488//binding	GO:0006355//regulation of transcription, DNA-templated;GO:0006357//regulation of transcription from RNA polymerase II promoter;GO:0008150//biological_process;GO:0009889//regulation of biosynthetic process;GO:0010468//regulation of gene expression;GO:0010556//regulation of macromolecule biosynthetic process;GO:0019219//regulation of nucleobase-containing compound metabolic process;GO:0019222//regu…
gene-HPB48_013907	26	23	16	9	6	4	7.076	6.801	5.935	2.532	2.130	1.492	6.604	2.05133333333333	-1.68677817730087	3.76936445972007e-06	4.25543211173364e-05	EFL1	Genetic Information Processing	Translation	K14536	--	KAH9369902.1 hypothetical protein HPB48_013907 [Haemaphysalis longicornis]	ko03008//Ribosome biogenesis in eukaryotes	-	GO:0000166//nucleotide binding;GO:0001882//nucleoside binding;GO:0001883//purine nucleoside binding;GO:0003674//molecular_function;GO:0003676//nucleic acid binding;GO:0003723//RNA binding;GO:0003746//translation elongation factor activity;GO:0003824//catalytic activity;GO:0003924//GTPase activity;GO:0005488//binding;GO:0005515//protein binding;GO:0005525//GTP binding;GO:0008135//translation facto…	GO:0006139//nucleobase-containing compound metabolic process;GO:0006163//purine nucleotide metabolic process;GO:0006412//translation;GO:0006414//translational elongation;GO:0006518//peptide metabolic process;GO:0006725//cellular aromatic compound metabolic process;GO:0006753//nucleoside phosphate metabolic process;GO:0006793//phosphorus metabolic process;GO:0006796//phosphate-containing compound …
gene-HPB48_013913	122	91	101	40	68	24	14.280	11.573	16.112	4.841	10.382	3.850	13.9883333333333	6.35766666666667	-1.13765479721561	1.02399044813332e-14	2.50474513946941e-13	myoM	-	-	-	--	KAH9369908.1 hypothetical protein HPB48_013913 [Haemaphysalis longicornis]	-	GO:0005575//cellular_component;GO:0005622//intracellular;GO:0005623//cell;GO:0005634//nucleus;GO:0005654//nucleoplasm;GO:0005737//cytoplasm;GO:0005739//mitochondrion;GO:0005740//mitochondrial envelope;GO:0005741//mitochondrial outer membrane;GO:0005743//mitochondrial inner membrane;GO:0005768//endosome;GO:0005769//early endosome;GO:0005886//plasma membrane;GO:0005887//integral component of plasma…	GO:0000981//RNA polymerase II transcription factor activity, sequence-specific DNA binding;GO:0001067//regulatory region nucleic acid binding;GO:0001664//G-protein coupled receptor binding;GO:0001846//opsonin binding;GO:0001848//complement binding;GO:0001850//complement component C3a binding;GO:0001851//complement component C3b binding;GO:0003674//molecular_function;GO:0003676//nucleic acid bindi…	GO:0000001//mitochondrion inheritance;GO:0000003//reproduction;GO:0000122//negative regulation of transcription from RNA polymerase II promoter;GO:0000902//cell morphogenesis;GO:0000904//cell morphogenesis involved in differentiation;GO:0001302//replicative cell aging;GO:0001541//ovarian follicle development;GO:0001552//ovarian follicle atresia;GO:0001558//regulation of cell growth;GO:0001666//re…
gene-HPB48_013914	142	100	129	34	102	17	10.828	8.285	13.407	2.681	10.146	1.777	10.84	4.868	-1.15496368352751	1.27505510159864e-17	3.74263811633023e-16	--	-	-	-	--	KAH9369909.1 hypothetical protein HPB48_013914 [Haemaphysalis longicornis]	-	-	-	-
gene-HPB48_014229	16	14	10	8	3	5	1.711	1.627	1.458	0.885	0.419	0.733	1.59866666666667	0.679	-1.23538567844834	0.00647982079189282	0.0375902208963867	--	-	-	-	--	KAH9362989.1 hypothetical protein HPB48_014229 [Haemaphysalis longicornis]	-	-	-	-
gene-HPB48_014295	4	14	11	1	2	3	0.699	2.657	2.618	0.181	0.456	0.718	1.99133333333333	0.451666666666667	-2.14040438606955	0.000510089321258894	0.00399477094913636	slou	Metabolism;Cellular Processes;Metabolism	Global and overview maps;Transport and catabolism;Glycan biosynthesis and metabolism	K01217;K01217;K01217	TF_Otx	KAH9362923.1 hypothetical protein HPB48_014295 [Haemaphysalis longicornis]	ko01100//Metabolic pathways;ko04142//Lysosome;ko00531//Glycosaminoglycan degradation	GO:0005575//cellular_component;GO:0005622//intracellular;GO:0005623//cell;GO:0005634//nucleus;GO:0043226//organelle;GO:0043227//membrane-bounded organelle;GO:0043229//intracellular organelle;GO:0043231//intracellular membrane-bounded organelle;GO:0044424//intracellular part;GO:0044464//cell part	GO:0000981//RNA polymerase II transcription factor activity, sequence-specific DNA binding;GO:0003674//molecular_function;GO:0003676//nucleic acid binding;GO:0003677//DNA binding;GO:0003700//transcription factor activity, sequence-specific DNA binding;GO:0004553//hydrolase activity, hydrolyzing O-glycosyl compounds;GO:0005488//binding;GO:0043565//sequence-specific DNA binding;GO:0097159//organic …	GO:0000122//negative regulation of transcription from RNA polymerase II promoter;GO:0001704//formation of primary germ layer;GO:0001707//mesoderm formation;GO:0001708//cell fate specification;GO:0001709//cell fate determination;GO:0001710//mesodermal cell fate commitment;GO:0003008//system process;GO:0005975//carbohydrate metabolic process;GO:0006109//regulation of carbohydrate metabolic process;…
gene-HPB48_014530	1741	1731	1392	189	847	290	376.643	406.898	410.446	42.277	239.017	85.983	397.995666666667	122.425666666667	-1.70084667071166	0	0	--	-	-	-	--	KAH9380363.1 hypothetical protein HPB48_014530 [Haemaphysalis longicornis]	-	-	-	-
gene-HPB48_014531	44	44	17	2	25	7	34.229	37.193	18.025	1.609	25.369	7.463	29.8156666666667	11.4803333333333	-1.37690606371526	1.05939172974422e-07	1.45298031278164e-06	--	-	-	-	--	KAH9380364.1 hypothetical protein HPB48_014531 [Haemaphysalis longicornis]	-	-	-	-
gene-HPB48_014616	10	9	2	1	42	14	2.831	2.769	0.772	0.293	15.512	5.433	2.124	7.07933333333333	1.73682974077933	2.7720768350696e-06	3.18942840301619e-05	--	-	-	-	--	KAH9360095.1 hypothetical protein HPB48_014616 [Haemaphysalis longicornis]	-	GO:0005576//extracellular region	GO:0008061//chitin binding	-
gene-HPB48_014954	13	11	3	0	1	1	2.812	2.586	0.885	0.000	0.282	0.296	2.09433333333333	0.192666666666667	-3.44231218224542	2.75474331784565e-05	0.00027311521649641	AAEL006169	Cellular Processes;Cellular Processes;Human Diseases;Human Diseases;Cellular Processes;Environmental Information Processing;Organismal Systems	Transport and catabolism;Transport and catabolism;Infectious disease: bacterial;Cardiovascular disease;Cell growth and death;Signal transduction;Endocrine system	K01379;K01379;K01379;K01379;K01379;K01379;K01379	--	KAH9362015.1 hypothetical protein HPB48_014954 [Haemaphysalis longicornis]	ko04140//Autophagy - animal;ko04142//Lysosome;ko05152//Tuberculosis;ko05415//Diabetic cardiomyopathy;ko04210//Apoptosis;ko04071//Sphingolipid signaling pathway;ko04915//Estrogen signaling pathway	-	GO:0004190//aspartic-type endopeptidase activity	GO:0006508//proteolysis
gene-HPB48_015122	9	9	5	3	1	0	1.666	1.810	1.262	0.574	0.241	0.000	1.57933333333333	0.271666666666667	-2.53940623412179	0.000534911016692265	0.00416466434424692	Arrdc3	-	-	-	--	KAH9370123.1 hypothetical protein HPB48_015122 [Haemaphysalis longicornis]	-	GO:0005575//cellular_component;GO:0005622//intracellular;GO:0005623//cell;GO:0005634//nucleus;GO:0005737//cytoplasm;GO:0043226//organelle;GO:0043227//membrane-bounded organelle;GO:0043229//intracellular organelle;GO:0043231//intracellular membrane-bounded organelle;GO:0044424//intracellular part;GO:0044464//cell part	-	GO:0007154//cell communication;GO:0007165//signal transduction;GO:0008150//biological_process;GO:0009892//negative regulation of metabolic process;GO:0009987//cellular process;GO:0010468//regulation of gene expression;GO:0010605//negative regulation of macromolecule metabolic process;GO:0010629//negative regulation of gene expression;GO:0019222//regulation of metabolic process;GO:0023052//signali…
gene-HPB48_015140	19	16	20	3	2	7	4.193	3.836	6.015	0.685	0.576	2.117	4.68133333333333	1.126	-2.05571266807937	7.33317614169545e-07	9.12437050100544e-06	--	-	-	-	--	KAH9379337.1 hypothetical protein HPB48_015140 [Haemaphysalis longicornis]	-	GO:0016021//integral component of membrane	GO:0004930//G-protein coupled receptor activity	GO:0007186//G-protein coupled receptor signaling pathway
gene-HPB48_015147	9	24	18	3	2	4	4.847	14.045	13.213	1.671	1.405	2.952	10.7016666666667	2.00933333333333	-2.41304667665328	1.63775367280299e-07	2.20087171646539e-06	--	-	-	-	--	KAH9362890.1 hypothetical protein HPB48_015147 [Haemaphysalis longicornis]	-	GO:0005575//cellular_component;GO:0005622//intracellular;GO:0005623//cell;GO:0005634//nucleus;GO:0005737//cytoplasm;GO:0005829//cytosol;GO:0043226//organelle;GO:0043227//membrane-bounded organelle;GO:0043229//intracellular organelle;GO:0043231//intracellular membrane-bounded organelle;GO:0044424//intracellular part;GO:0044444//cytoplasmic part;GO:0044464//cell part;GO:0048471//perinuclear region …	-	GO:0000902//cell morphogenesis;GO:0000904//cell morphogenesis involved in differentiation;GO:0001932//regulation of protein phosphorylation;GO:0001933//negative regulation of protein phosphorylation;GO:0006928//movement of cell or subcellular component;GO:0006935//chemotaxis;GO:0007154//cell communication;GO:0007165//signal transduction;GO:0007166//cell surface receptor signaling pathway;GO:00071…
gene-HPB48_015524	14	9	9	7	3	1	1.536	1.073	1.346	0.794	0.429	0.150	1.31833333333333	0.457666666666667	-1.52634606921305	0.00433694663037877	0.0263912335108162	Tbc1d2b	-	-	-	--	KAH9362562.1 hypothetical protein HPB48_015524 [Haemaphysalis longicornis]	-	-	GO:0005524//ATP binding	GO:0007059//chromosome segregation;GO:0030261//chromosome condensation
gene-HPB48_015526	16	12	5	4	3	4	3.088	2.517	1.315	0.798	0.755	1.058	2.30666666666667	0.870333333333333	-1.40616958021125	0.00541780329204082	0.032047742164503	--	-	-	-	--	KAH9362560.1 hypothetical protein HPB48_015526 [Haemaphysalis longicornis]	-	GO:0005575//cellular_component;GO:0005576//extracellular region;GO:0005577//fibrinogen complex;GO:0005886//plasma membrane;GO:0019028//viral capsid;GO:0019031//viral envelope;GO:0019867//outer membrane;GO:0042729//DASH complex;GO:0072686//mitotic spindle	GO:0005102//receptor binding;GO:0005198//structural molecule activity;GO:0005524//ATP binding;GO:0022857//transmembrane transporter activity	GO:0001654//eye development;GO:0001736//establishment of planar polarity;GO:0001738//morphogenesis of a polarized epithelium;GO:0001745//compound eye morphogenesis;GO:0001751//compound eye photoreceptor cell differentiation;GO:0001752//compound eye photoreceptor fate commitment;GO:0001754//eye photoreceptor cell differentiation;GO:0002009//morphogenesis of an epithelium;GO:0002165//instar larval …
gene-HPB48_015533	3	2	3	0	0	0	0.924	0.669	1.260	0.000	0.000	0.000	0.951	0.001	-9.89330153086056	0.00781614622828452	0.0435862381706488	--	-	-	-	--	KAH9362553.1 hypothetical protein HPB48_015533 [Haemaphysalis longicornis]	-	GO:0009279//cell outer membrane	GO:0005515//protein binding	-
gene-HPB48_015751	8	10	9	1	2	4	1.802	2.447	2.762	0.233	0.587	1.235	2.337	0.685	-1.77048184093494	0.00294284705773733	0.0188558701647185	--	-	-	-	--	KAH9382295.1 hypothetical protein HPB48_015751 [Haemaphysalis longicornis]	-	-	-	-
gene-HPB48_015872	47	29	30	1	3	5	10.342	6.934	8.997	0.228	0.861	1.508	8.75766666666667	0.865666666666667	-3.33866302584242	2.41881981055032e-19	7.75979043870007e-18	--	-	-	-	--	KAH9380658.1 hypothetical protein HPB48_015872 [Haemaphysalis longicornis]	-	-	-	-
gene-HPB48_015939	25	22	22	9	9	11	2.557	2.445	3.067	0.952	1.201	1.542	2.68966666666667	1.23166666666667	-1.12681552543465	0.000495248613993517	0.00389162686181499	ANKFN1	-	-	-	--	KAH9365259.1 hypothetical protein HPB48_015939 [Haemaphysalis longicornis]	-	GO:0005575//cellular_component;GO:0005622//intracellular;GO:0005623//cell;GO:0005813//centrosome;GO:0005815//microtubule organizing center;GO:0005819//spindle;GO:0005856//cytoskeleton;GO:0015630//microtubule cytoskeleton;GO:0043226//organelle;GO:0043228//non-membrane-bounded organelle;GO:0043229//intracellular organelle;GO:0043232//intracellular non-membrane-bounded organelle;GO:0044422//organell…	GO:0003674//molecular_function;GO:0005102//receptor binding;GO:0005488//binding;GO:0005515//protein binding;GO:0050811//GABA receptor binding	GO:0000132//establishment of mitotic spindle orientation;GO:0000226//microtubule cytoskeleton organization;GO:0000278//mitotic cell cycle;GO:0006996//organelle organization;GO:0007010//cytoskeleton organization;GO:0007017//microtubule-based process;GO:0007049//cell cycle;GO:0007154//cell communication;GO:0007163//establishment or maintenance of cell polarity;GO:0007165//signal transduction;GO:000…
gene-HPB48_015967	8	5	12	4	3	1	4.309	2.926	8.809	2.227	2.108	0.738	5.348	1.691	-1.66112280568337	0.00701506854520969	0.0401208538245362	--	-	-	-	--	KAH9364989.1 hypothetical protein HPB48_015967 [Haemaphysalis longicornis]	-	-	GO:0008081//phosphoric diester hydrolase activity	GO:0006629//lipid metabolic process
gene-HPB48_016014	41	24	28	0	20	3	4.843	3.080	4.508	0.000	3.082	0.486	4.14366666666667	1.18933333333333	-1.8007548369215	3.05108552515492e-09	4.97108243910512e-08	--	-	-	-	--	KAH9368978.1 hypothetical protein HPB48_016014 [Haemaphysalis longicornis]	-	GO:0005575//cellular_component;GO:0005576//extracellular region;GO:0005615//extracellular space;GO:0005622//intracellular;GO:0005623//cell;GO:0005737//cytoplasm;GO:0005886//plasma membrane;GO:0016020//membrane;GO:0030424//axon;GO:0036477//somatodendritic compartment;GO:0042995//cell projection;GO:0043005//neuron projection;GO:0043025//neuronal cell body;GO:0044297//cell body;GO:0044421//extracell…	GO:0004252//serine-type endopeptidase activity	GO:0006508//proteolysis;GO:0006807//nitrogen compound metabolic process;GO:0007275//multicellular organism development;GO:0007399//nervous system development;GO:0007417//central nervous system development;GO:0007422//peripheral nervous system development;GO:0007517//muscle organ development;GO:0008150//biological_process;GO:0008152//metabolic process;GO:0009987//cellular process;GO:0010720//posit…
gene-HPB48_016026	14	12	9	7	1	3	2.023	1.884	1.772	1.046	0.188	0.594	1.893	0.609333333333333	-1.63537084136679	0.00126507556129091	0.00897250509395025	--	-	-	-	--	KAH9368990.1 hypothetical protein HPB48_016026 [Haemaphysalis longicornis]	-	-	-	-
gene-HPB48_016108	92	81	85	54	31	31	8.651	8.276	10.894	5.250	3.803	3.995	9.27366666666667	4.34933333333333	-1.09234558998272	5.37170632787778e-11	1.01854765254643e-09	Insc	-	-	-	--	KAH9380332.1 hypothetical protein HPB48_016108 [Haemaphysalis longicornis]	-	GO:0005575//cellular_component;GO:0005622//intracellular;GO:0005623//cell;GO:0005737//cytoplasm;GO:0005886//plasma membrane;GO:0005938//cell cortex;GO:0016020//membrane;GO:0032040//small-subunit processome;GO:0032991//macromolecular complex;GO:0044424//intracellular part;GO:0044444//cytoplasmic part;GO:0044448//cell cortex part;GO:0044464//cell part;GO:0045177//apical part of cell;GO:0045179//api…	GO:0003674//molecular_function;GO:0005488//binding;GO:0005515//protein binding;GO:0008092//cytoskeletal protein binding;GO:0008093//cytoskeletal adaptor activity;GO:0019904//protein domain specific binding;GO:0030674//protein binding, bridging;GO:0060090//binding, bridging	GO:0000226//microtubule cytoskeleton organization;GO:0000278//mitotic cell cycle;GO:0001655//urogenital system development;GO:0001709//cell fate determination;GO:0006112//energy reserve metabolic process;GO:0006364//rRNA processing;GO:0006403//RNA localization;GO:0006950//response to stress;GO:0006952//defense response;GO:0006996//organelle organization;GO:0007010//cytoskeleton organization;GO:00…
gene-HPB48_016408	21	18	17	8	7	10	1.302	1.213	1.437	0.513	0.566	0.850	1.31733333333333	0.643	-1.03472980353557	0.00361870828692188	0.0226263347064532	--	Genetic Information Processing;Genetic Information Processing	Replication and repair;Replication and repair	K10897;K10897	--	KAH9365054.1 hypothetical protein HPB48_016408 [Haemaphysalis longicornis]	ko03460//Fanconi anemia pathway;ko03440//Homologous recombination	-	-	-
gene-HPB48_016564	2	5	3	0	0	0	0.928	2.521	1.897	0.000	0.000	0.000	1.782	0.001	-10.7992816215219	0.00195459016113895	0.0131427150120739	--	-	-	-	--	KAH9378299.1 hypothetical protein HPB48_016564 [Haemaphysalis longicornis]	-	-	GO:0016151//nickel cation binding	GO:0006807//nitrogen compound metabolic process
gene-HPB48_016943	16	14	11	2	0	3	4.040	3.841	3.786	0.522	0.000	1.038	3.889	0.52	-2.90281570640575	5.46609917600594e-07	6.85616571612212e-06	--	-	-	-	--	KAH9369228.1 hypothetical protein HPB48_016943 [Haemaphysalis longicornis]	-	-	-	-
gene-HPB48_017018	19	13	12	6	6	4	4.254	3.162	3.662	1.389	1.752	1.227	3.69266666666667	1.456	-1.34265268224347	0.00155526795321914	0.0107764458661902	ADGRD1	-	-	-	--	KAH9364161.1 hypothetical protein HPB48_017018 [Haemaphysalis longicornis]	-	GO:0016020//membrane;GO:0016021//integral component of membrane	GO:0004930//G-protein coupled receptor activity;GO:0005509//calcium ion binding;GO:0005515//protein binding	GO:0007156//homophilic cell adhesion via plasma membrane adhesion molecules;GO:0007186//G-protein coupled receptor signaling pathway
gene-HPB48_017157	7	8	3	0	1	0	1.068	1.326	0.624	0.000	0.199	0.000	1.006	0.0663333333333333	-3.92275246998304	0.000145250529630122	0.00127463494433891	Pp4-19C	Organismal Systems	Endocrine system	K15423	--	KAH9376165.1 hypothetical protein HPB48_017157 [Haemaphysalis longicornis]	ko04922//Glucagon signaling pathway	GO:0016021//integral component of membrane	GO:0004867//serine-type endopeptidase inhibitor activity;GO:0016787//hydrolase activity	GO:0007219//Notch signaling pathway;GO:0007275//multicellular organism development
gene-HPB48_017160	17	11	13	0	0	0	3.862	2.715	4.025	0.000	0.000	0.000	3.534	0.001	-11.7870863245516	3.68315726204686e-12	7.59406727956764e-11	--	-	-	-	--	KAH9376168.1 hypothetical protein HPB48_017160 [Haemaphysalis longicornis]	-	GO:0016020//membrane;GO:0016021//integral component of membrane	GO:0005509//calcium ion binding	GO:0007154//cell communication;GO:0007219//Notch signaling pathway;GO:0007275//multicellular organism development
gene-HPB48_017338	46	24	24	11	5	21	7.157	4.057	5.089	1.770	1.015	4.478	5.43433333333333	2.421	-1.16649998154838	1.95313319964805e-05	0.000199585798839035	Nell1	-	-	-	--	KAH9380552.1 hypothetical protein HPB48_017338 [Haemaphysalis longicornis]	-	GO:0005575//cellular_component;GO:0005576//extracellular region	GO:0003674//molecular_function;GO:0005488//binding;GO:0005509//calcium ion binding;GO:0005515//protein binding;GO:0043167//ion binding;GO:0043169//cation binding;GO:0046872//metal ion binding	-
gene-HPB48_017539	17	6	10	2	0	2	4.210	1.614	3.375	0.512	0.000	0.679	3.06633333333333	0.397	-2.94930362476611	1.95395016938255e-06	2.29343055460461e-05	--	-	-	-	--	KAH9375992.1 hypothetical protein HPB48_017539 [Haemaphysalis longicornis]	-	-	-	-
gene-HPB48_017883	18	16	17	2	4	6	2.498	2.412	3.215	0.287	0.724	1.141	2.70833333333333	0.717333333333333	-1.91668973513392	4.86924193792588e-06	5.40546756885054e-05	--	-	-	-	--	KAH9376775.1 hypothetical protein HPB48_017883 [Haemaphysalis longicornis]	-	-	-	-
gene-HPB48_017925	1	1	0	0	13	2	0.159	0.173	0.000	0.000	2.693	0.435	0.110666666666667	1.04266666666667	3.23598536596043	0.00131428015283105	0.00927209226669866	Tmprss11d	-	-	-	--	KAH9377161.1 hypothetical protein HPB48_017925 [Haemaphysalis longicornis]	-	GO:0005575//cellular_component;GO:0005576//extracellular region;GO:0005623//cell;GO:0005886//plasma membrane;GO:0005887//integral component of plasma membrane;GO:0016020//membrane;GO:0016021//integral component of membrane;GO:0030425//dendrite;GO:0031224//intrinsic component of membrane;GO:0031226//intrinsic component of plasma membrane;GO:0036477//somatodendritic compartment;GO:0042995//cell pro…	GO:0003674//molecular_function;GO:0003824//catalytic activity;GO:0004175//endopeptidase activity;GO:0004252//serine-type endopeptidase activity;GO:0008233//peptidase activity;GO:0008236//serine-type peptidase activity;GO:0016787//hydrolase activity;GO:0017171//serine hydrolase activity;GO:0070011//peptidase activity, acting on L-amino acid peptides	GO:0006508//proteolysis;GO:0006807//nitrogen compound metabolic process;GO:0008150//biological_process;GO:0008152//metabolic process;GO:0019538//protein metabolic process;GO:0043170//macromolecule metabolic process;GO:0044238//primary metabolic process;GO:0071704//organic substance metabolic process;GO:0097264//self proteolysis;GO:1901564//organonitrogen compound metabolic process
gene-HPB48_017943	8	9	3	2	0	1	1.950	2.383	0.997	0.504	0.000	0.334	1.77666666666667	0.279333333333333	-2.66911338394719	0.000857191056603094	0.0063200886487441	cho-1	Human Diseases;Organismal Systems	Cancer: overview;Nervous system	K14387;K14387	--	KAH9376978.1 hypothetical protein HPB48_017943 [Haemaphysalis longicornis]	ko05231//Choline metabolism in cancer;ko04725//Cholinergic synapse	GO:0005575//cellular_component;GO:0005622//intracellular;GO:0005623//cell;GO:0005737//cytoplasm;GO:0005886//plasma membrane;GO:0005887//integral component of plasma membrane;GO:0008021//synaptic vesicle;GO:0012505//endomembrane system;GO:0016020//membrane;GO:0016021//integral component of membrane;GO:0030133//transport vesicle;GO:0030424//axon;GO:0031224//intrinsic component of membrane;GO:003122…	GO:0003674//molecular_function;GO:0003677//DNA binding;GO:0005215//transporter activity;GO:0005298//proline:sodium symporter activity;GO:0005307//choline:sodium symporter activity;GO:0005326//neurotransmitter transporter activity;GO:0005328//neurotransmitter:sodium symporter activity;GO:0005342//organic acid transmembrane transporter activity;GO:0005488//binding;GO:0008324//cation transmembrane t…	GO:0001505//regulation of neurotransmitter levels;GO:0003333//amino acid transmembrane transport;GO:0006807//nitrogen compound metabolic process;GO:0006810//transport;GO:0006811//ion transport;GO:0006812//cation transport;GO:0006814//sodium ion transport;GO:0006820//anion transport;GO:0006836//neurotransmitter transport;GO:0006865//amino acid transport;GO:0008150//biological_process;GO:0008152//m…
gene-HPB48_018038	11.12	14.09	15.1	6.05	6.27	5.15	1.232	1.697	2.281	0.693	0.906	0.782	1.73666666666667	0.793666666666667	-1.12971575189554	0.00753619546174036	0.042597647384295	--	Human Diseases;Human Diseases;Human Diseases;Human Diseases;Cellular Processes;Human Diseases;Cellular Processes	Neurodegenerative disease;Neurodegenerative disease;Neurodegenerative disease;Neurodegenerative disease;Transport and catabolism;Neurodegenerative disease;Transport and catabolism	K17906;K17906;K17906;K17906;K17906;K17906;K17906	--	KAH9362386.1 hypothetical protein HPB48_018038 [Haemaphysalis longicornis]	ko05010//Alzheimer disease;ko05022//Pathways of neurodegeneration - multiple diseases;ko05014//Amyotrophic lateral sclerosis;ko05016//Huntington disease;ko04140//Autophagy - animal;ko05017//Spinocerebellar ataxia;ko04136//Autophagy - other	-	-	-
gene-HPB48_018091	17	12	7	32	14	33	2.982	2.287	1.674	5.805	3.204	7.934	2.31433333333333	5.64766666666667	1.28705827048759	5.68425422703902e-06	6.25435741073083e-05	neur	-	-	-	--	KAH9366494.1 hypothetical protein HPB48_018091 [Haemaphysalis longicornis]	-	GO:0005575//cellular_component;GO:0005622//intracellular;GO:0005623//cell;GO:0005634//nucleus;GO:0005737//cytoplasm;GO:0005886//plasma membrane;GO:0016020//membrane;GO:0043226//organelle;GO:0043227//membrane-bounded organelle;GO:0043229//intracellular organelle;GO:0043231//intracellular membrane-bounded organelle;GO:0044424//intracellular part;GO:0044444//cytoplasmic part;GO:0044464//cell part;GO…	GO:0003674//molecular_function;GO:0003676//nucleic acid binding;GO:0003677//DNA binding;GO:0003824//catalytic activity;GO:0004842//ubiquitin-protein transferase activity;GO:0005488//binding;GO:0005515//protein binding;GO:0005543//phospholipid binding;GO:0008270//zinc ion binding;GO:0008289//lipid binding;GO:0016740//transferase activity;GO:0019787//ubiquitin-like protein transferase activity;GO:0…	GO:0000003//reproduction;GO:0000209//protein polyubiquitination;GO:0001654//eye development;GO:0001709//cell fate determination;GO:0002009//morphogenesis of an epithelium;GO:0002064//epithelial cell development;GO:0002065//columnar/cuboidal epithelial cell differentiation;GO:0002066//columnar/cuboidal epithelial cell development;GO:0002165//instar larval or pupal development;GO:0002682//regulatio…
gene-HPB48_018131	11	12	11	2	4	4	0.461	0.546	0.628	0.087	0.219	0.230	0.545	0.178666666666667	-1.60898572992767	0.00126507556129091	0.00897250509395025	--	-	-	-	--	KAH9366370.1 hypothetical protein HPB48_018131 [Haemaphysalis longicornis]	-	-	-	-
gene-HPB48_018136	12	4	0	1	1	1	1.176	0.426	0.000	0.101	0.128	0.134	0.534	0.121	-2.14183269441296	0.00754640440275455	0.042597647384295	--	-	-	-	--	KAH9366375.1 hypothetical protein HPB48_018136 [Haemaphysalis longicornis]	-	GO:0005575//cellular_component;GO:0005576//extracellular region;GO:0016020//membrane;GO:0016021//integral component of membrane;GO:0031012//extracellular matrix;GO:0031224//intrinsic component of membrane;GO:0044421//extracellular region part;GO:0044425//membrane part	-	GO:0000184//nuclear-transcribed mRNA catabolic process, nonsense-mediated decay;GO:0000902//cell morphogenesis;GO:0000904//cell morphogenesis involved in differentiation;GO:0000956//nuclear-transcribed mRNA catabolic process;GO:0003008//system process;GO:0006139//nucleobase-containing compound metabolic process;GO:0006401//RNA catabolic process;GO:0006402//mRNA catabolic process;GO:0006725//cellu…
gene-HPB48_018260	5	3	6	0	0	0	0.860	0.560	1.406	0.000	0.000	0.000	0.942	0.001	-9.87958324961278	0.000122255551234001	0.00108717615431801	GCR1	-	-	-	--	KAH9372816.1 hypothetical protein HPB48_018260 [Haemaphysalis longicornis]	-	GO:0005575//cellular_component;GO:0005622//intracellular;GO:0005623//cell;GO:0005886//plasma membrane;GO:0005887//integral component of plasma membrane;GO:0016020//membrane;GO:0016021//integral component of membrane;GO:0031224//intrinsic component of membrane;GO:0031226//intrinsic component of plasma membrane;GO:0044425//membrane part;GO:0044459//plasma membrane part;GO:0044464//cell part;GO:0071…	GO:0003674//molecular_function;GO:0004888//transmembrane signaling receptor activity;GO:0004930//G-protein coupled receptor activity;GO:0004935//adrenergic receptor activity;GO:0004984//olfactory receptor activity;GO:0004989//octopamine receptor activity;GO:0008226//tyramine receptor activity;GO:0008227//G-protein coupled amine receptor activity;GO:0030594//neurotransmitter receptor activity;GO:0…	GO:0003008//system process;GO:0007154//cell communication;GO:0007165//signal transduction;GO:0007186//G-protein coupled receptor signaling pathway;GO:0007187//G-protein coupled receptor signaling pathway, coupled to cyclic nucleotide second messenger;GO:0007188//adenylate cyclase-modulating G-protein coupled receptor signaling pathway;GO:0007189//adenylate cyclase-activating G-protein coupled rec…
gene-HPB48_018294	8	12	11	3	5	2	3.481	5.673	6.524	1.350	2.838	1.193	5.226	1.79366666666667	-1.5427953185864	0.00433694663037877	0.0263912335108162	--	-	-	-	--	KAH9365304.1 hypothetical protein HPB48_018294 [Haemaphysalis longicornis]	-	-	-	-
gene-HPB48_018299	17	16	15	9	3	7	9.286	9.496	11.167	5.083	2.137	5.240	9.983	4.15333333333333	-1.26520376372973	0.00186881116327253	0.0126722510293494	CRCP	Genetic Information Processing	Transcription	K25304	--	KAH9365299.1 hypothetical protein HPB48_018299 [Haemaphysalis longicornis]	ko03020//RNA polymerase	GO:0000428//DNA-directed RNA polymerase complex;GO:0001669//acrosomal vesicle;GO:0005575//cellular_component;GO:0005622//intracellular;GO:0005623//cell;GO:0005634//nucleus;GO:0005654//nucleoplasm;GO:0005666//DNA-directed RNA polymerase III complex;GO:0005737//cytoplasm;GO:0005829//cytosol;GO:0005886//plasma membrane;GO:0009360//DNA polymerase III complex;GO:0012505//endomembrane system;GO:0016020…	GO:0000166//nucleotide binding;GO:0001635//calcitonin gene-related peptide receptor activity;GO:0001653//peptide receptor activity;GO:0003674//molecular_function;GO:0003824//catalytic activity;GO:0003899//DNA-directed RNA polymerase activity;GO:0004888//transmembrane signaling receptor activity;GO:0004930//G-protein coupled receptor activity;GO:0005488//binding;GO:0008528//G-protein coupled pepti…	GO:0002252//immune effector process;GO:0002376//immune system process;GO:0006139//nucleobase-containing compound metabolic process;GO:0006351//transcription, DNA-templated;GO:0006352//DNA-templated transcription, initiation;GO:0006383//transcription from RNA polymerase III promoter;GO:0006384//transcription initiation from RNA polymerase III promoter;GO:0006399//tRNA metabolic process;GO:0006725/…
gene-HPB48_018514	17.72	13.52	13.37	4.42	4.38	3.63	4.549	3.771	4.678	1.173	1.467	1.277	4.33266666666667	1.30566666666667	-1.73046861969415	7.38788178863332e-05	0.000681359369907652	CalpB	-	-	-	--	KAH9378457.1 hypothetical protein HPB48_018514 [Haemaphysalis longicornis]	-	-	GO:0004198//calcium-dependent cysteine-type endopeptidase activity;GO:0005509//calcium ion binding	GO:0006508//proteolysis
gene-HPB48_018611	5	2	5	11	11	19	0.404	0.176	0.551	0.920	1.161	2.107	0.377	1.396	1.88866251294099	1.41315039694557e-05	0.000147975900273419	--	-	-	-	--	KAH9373734.1 hypothetical protein HPB48_018611 [Haemaphysalis longicornis]	-	-	-	-
gene-HPB48_018619	18.04	13.62	10.37	3.65	11.08	3.39	1.464	1.201	1.147	0.306	1.173	0.377	1.27066666666667	0.618666666666667	-1.03835140878237	0.00867384846613414	0.0475785348911931	SLC17A5	Cellular Processes	Transport and catabolism	K12301	--	KAH9373762.1 hypothetical protein HPB48_018619 [Haemaphysalis longicornis]	ko04142//Lysosome	GO:0005575//cellular_component;GO:0005623//cell;GO:0005886//plasma membrane;GO:0005887//integral component of plasma membrane;GO:0016020//membrane;GO:0016021//integral component of membrane;GO:0031224//intrinsic component of membrane;GO:0044425//membrane part;GO:0044464//cell part;GO:0071944//cell periphery	GO:0003674//molecular_function;GO:0005215//transporter activity;GO:0015295//solute:proton symporter activity;GO:0022857//transmembrane transporter activity;GO:0042910//xenobiotic transporter activity	GO:0006810//transport;GO:0006811//ion transport;GO:0006820//anion transport;GO:0008150//biological_process;GO:0042908//xenobiotic transport;GO:0051179//localization;GO:0051234//establishment of localization;GO:0055085//transmembrane transport
gene-HPB48_018799	20	18	13	27	28	42	3.137	3.068	2.779	4.379	5.729	9.029	2.99466666666667	6.379	1.09093485149997	1.26107525729706e-05	0.000132572936947321	slc7a6	Organismal Systems	Digestive system	K13868	--	KAH9380602.1 hypothetical protein HPB48_018799 [Haemaphysalis longicornis]	ko04974//Protein digestion and absorption	GO:0005575//cellular_component;GO:0005623//cell;GO:0005886//plasma membrane;GO:0005887//integral component of plasma membrane;GO:0016020//membrane;GO:0016021//integral component of membrane;GO:0031224//intrinsic component of membrane;GO:0031226//intrinsic component of plasma membrane;GO:0044425//membrane part;GO:0044459//plasma membrane part;GO:0044464//cell part;GO:0071944//cell periphery	GO:0003674//molecular_function;GO:0005215//transporter activity;GO:0005275//amine transmembrane transporter activity;GO:0005342//organic acid transmembrane transporter activity;GO:0008509//anion transmembrane transporter activity;GO:0008514//organic anion transmembrane transporter activity;GO:0015075//ion transmembrane transporter activity;GO:0015171//amino acid transmembrane transporter activity…	GO:0003333//amino acid transmembrane transport;GO:0006527//arginine catabolic process;GO:0006810//transport;GO:0006811//ion transport;GO:0006812//cation transport;GO:0006820//anion transport;GO:0006865//amino acid transport;GO:0008150//biological_process;GO:0009450//gamma-aminobutyric acid catabolic process;GO:0015711//organic anion transport;GO:0015803//branched-chain amino acid transport;GO:001…
gene-HPB48_018803	11	19	7	5	3	4	8.825	16.562	7.654	4.148	3.139	4.398	11.0136666666667	3.895	-1.49959961707999	0.00209651414207705	0.0140110889545264	--	Environmental Information Processing;Human Diseases	Signal transduction;Cancer: overview	K13780;K13780	--	KAH9380606.1 hypothetical protein HPB48_018803 [Haemaphysalis longicornis]	ko04150//mTOR signaling pathway;ko05230//Central carbon metabolism in cancer	GO:0005575//cellular_component;GO:0005623//cell;GO:0005886//plasma membrane;GO:0005887//integral component of plasma membrane;GO:0016020//membrane;GO:0016021//integral component of membrane;GO:0031224//intrinsic component of membrane;GO:0031226//intrinsic component of plasma membrane;GO:0044425//membrane part;GO:0044459//plasma membrane part;GO:0044464//cell part;GO:0071944//cell periphery	GO:0003674//molecular_function;GO:0005215//transporter activity;GO:0005342//organic acid transmembrane transporter activity;GO:0008509//anion transmembrane transporter activity;GO:0008514//organic anion transmembrane transporter activity;GO:0015075//ion transmembrane transporter activity;GO:0015171//amino acid transmembrane transporter activity;GO:0015179//L-amino acid transmembrane transporter a…	GO:0003333//amino acid transmembrane transport;GO:0006810//transport;GO:0006811//ion transport;GO:0006812//cation transport;GO:0006820//anion transport;GO:0006865//amino acid transport;GO:0008150//biological_process;GO:0015711//organic anion transport;GO:0015803//branched-chain amino acid transport;GO:0015804//neutral amino acid transport;GO:0015807//L-amino acid transport;GO:0015820//leucine tra…
gene-HPB48_018924	2	2	4	0	0	0	1.185	1.287	3.230	0.000	0.000	0.000	1.90066666666667	0.001	-10.8922898232168	0.00781614622828452	0.0435862381706488	GLO3	Metabolism;Metabolism;Cellular Processes;Metabolism	Global and overview maps;Global and overview maps;Transport and catabolism;Carbohydrate metabolism	K11517;K11517;K11517;K11517	--	KAH9377788.1 hypothetical protein HPB48_018924 [Haemaphysalis longicornis]	ko01100//Metabolic pathways;ko01200//Carbon metabolism;ko04146//Peroxisome;ko00630//Glyoxylate and dicarboxylate metabolism	-	GO:0016491//oxidoreductase activity	-
gene-HPB48_018984	7	10	5	2	4	0	0.817	1.268	0.795	0.241	0.609	0.000	0.96	0.283333333333333	-1.76053406530461	0.00593542419378758	0.0346845373261462	--	-	-	-	--	KAH9374196.1 hypothetical protein HPB48_018984 [Haemaphysalis longicornis]	-	-	-	-
gene-HPB48_019080	3	4	0	10	7	17	2.200	3.188	0.000	7.584	6.697	17.089	1.796	10.4566666666667	2.54156377326867	2.84969369031415e-06	3.26864250423172e-05	SERP2	-	-	-	--	KAH9370993.1 hypothetical protein HPB48_019080 [Haemaphysalis longicornis]	-	GO:0005575//cellular_component;GO:0005622//intracellular;GO:0005623//cell;GO:0005737//cytoplasm;GO:0005783//endoplasmic reticulum;GO:0005789//endoplasmic reticulum membrane;GO:0005856//cytoskeleton;GO:0005874//microtubule;GO:0005881//cytoplasmic microtubule;GO:0012505//endomembrane system;GO:0015630//microtubule cytoskeleton;GO:0016020//membrane;GO:0016021//integral component of membrane;GO:00312…	-	GO:0001501//skeletal system development;GO:0002791//regulation of peptide secretion;GO:0002793//positive regulation of peptide secretion;GO:0005975//carbohydrate metabolic process;GO:0005996//monosaccharide metabolic process;GO:0006006//glucose metabolic process;GO:0006417//regulation of translation;GO:0006464//cellular protein modification process;GO:0006486//protein glycosylation;GO:0006807//ni…
gene-HPB48_019121	1	0	1	0	6	8	0.214	0.000	0.292	0.000	1.674	2.346	0.168666666666667	1.34	2.98998621137198	0.00235296752781835	0.0154425921658473	--	-	-	-	--	KAH9372602.1 hypothetical protein HPB48_019121 [Haemaphysalis longicornis]	-	-	-	-
gene-HPB48_019370	7	3	4	1	0	0	1.231	0.573	0.959	0.182	0.000	0.000	0.921	0.0606666666666667	-3.9242252066138	0.00183309190609085	0.0124606127051887	CHRNA10	-	-	-	--	KAH9370195.1 hypothetical protein HPB48_019370 [Haemaphysalis longicornis]	-	GO:0016021//integral component of membrane	GO:0005230//extracellular ligand-gated ion channel activity	GO:0006811//ion transport
gene-HPB48_019611	11	9	6	11	13	32	1.711	1.522	1.272	1.770	2.638	6.824	1.50166666666667	3.744	1.31801582960366	0.000156150548870623	0.00136004209364465	BCHE	Organismal Systems;Metabolism	Nervous system;Lipid metabolism	K01049;K01049	--	KAH9374508.1 hypothetical protein HPB48_019611 [Haemaphysalis longicornis]	ko04725//Cholinergic synapse;ko00564//Glycerophospholipid metabolism	GO:0005575//cellular_component;GO:0005576//extracellular region;GO:0005604//basement membrane;GO:0005605//basal lamina;GO:0005615//extracellular space;GO:0005622//intracellular;GO:0005623//cell;GO:0005634//nucleus;GO:0005635//nuclear envelope;GO:0005737//cytoplasm;GO:0005783//endoplasmic reticulum;GO:0005788//endoplasmic reticulum lumen;GO:0005791//rough endoplasmic reticulum;GO:0005794//Golgi ap…	GO:0001540//beta-amyloid binding;GO:0003674//molecular_function;GO:0003824//catalytic activity;GO:0003990//acetylcholinesterase activity;GO:0004104//cholinesterase activity;GO:0005488//binding;GO:0005515//protein binding;GO:0005518//collagen binding;GO:0008144//drug binding;GO:0016787//hydrolase activity;GO:0016788//hydrolase activity, acting on ester bonds;GO:0017171//serine hydrolase activity;G…	GO:0001101//response to acid chemical;GO:0001503//ossification;GO:0001505//regulation of neurotransmitter levels;GO:0001507//acetylcholine catabolic process in synaptic cleft;GO:0001649//osteoblast differentiation;GO:0001654//eye development;GO:0001919//regulation of receptor recycling;GO:0001975//response to amphetamine;GO:0002076//osteoblast development;GO:0002791//regulation of peptide secreti…
gene-HPB48_019627	86	85	72	25	31	15	9.355	10.047	10.675	2.812	4.399	2.236	10.0256666666667	3.149	-1.67073251072421	6.50666649055273e-20	2.17733854070758e-18	--	-	-	-	--	KAH9365576.1 hypothetical protein HPB48_019627 [Haemaphysalis longicornis]	-	GO:0005575//cellular_component;GO:0005680//anaphase-promoting complex;GO:0005886//plasma membrane;GO:0033179//proton-transporting V-type ATPase, V0 domain	GO:0003674//molecular_function;GO:0003779//actin binding;GO:0005488//binding;GO:0005515//protein binding;GO:0005524//ATP binding;GO:0008092//cytoskeletal protein binding;GO:0015078//hydrogen ion transmembrane transporter activity;GO:0017016//Ras GTPase binding;GO:0017048//Rho GTPase binding;GO:0019899//enzyme binding;GO:0031267//small GTPase binding;GO:0051020//GTPase binding	GO:0001736//establishment of planar polarity;GO:0001737//establishment of imaginal disc-derived wing hair orientation;GO:0001738//morphogenesis of a polarized epithelium;GO:0002009//morphogenesis of an epithelium;GO:0002165//instar larval or pupal development;GO:0007059//chromosome segregation;GO:0007163//establishment or maintenance of cell polarity;GO:0007164//establishment of tissue polarity;G…
gene-HPB48_019656	24	16	17	0	7	3	5.342	3.870	5.158	0.000	2.032	0.915	4.79	0.982333333333333	-2.2857410962207	1.04306710726072e-07	1.4326991755514e-06	RDH13	Metabolism;Metabolism	Global and overview maps;Metabolism of cofactors and vitamins	K11153;K11153	--	KAH9369556.1 hypothetical protein HPB48_019656 [Haemaphysalis longicornis]	ko01100//Metabolic pathways;ko00830//Retinol metabolism	-	GO:0003824//catalytic activity;GO:0004316//3-oxoacyl-[acyl-carrier-protein] reductase (NADPH) activity;GO:0004488//methylenetetrahydrofolate dehydrogenase (NADP+) activity;GO:0004757//sepiapterin reductase activity;GO:0004764//shikimate 3-dehydrogenase (NADP+) activity;GO:0008667//2,3-dihydro-2,3-dihydroxybenzoate dehydrogenase activity;GO:0008678//2-deoxy-D-gluconate 3-dehydrogenase activity;GO:…	GO:0000272//polysaccharide catabolic process;GO:0006633//fatty acid biosynthetic process;GO:0006729//tetrahydrobiopterin biosynthetic process;GO:0009423//chorismate biosynthetic process;GO:0015995//chlorophyll biosynthetic process;GO:0055114//oxidation-reduction process
gene-HPB48_019699	53	53	33	31	15	14	7.805	8.480	6.623	4.720	2.881	2.825	7.636	3.47533333333333	-1.13566574352908	5.77650382296403e-07	7.23576980888619e-06	--	-	-	-	--	KAH9369510.1 hypothetical protein HPB48_019699 [Haemaphysalis longicornis]	-	GO:0005575//cellular_component;GO:0016020//membrane;GO:0016021//integral component of membrane;GO:0031224//intrinsic component of membrane;GO:0044425//membrane part	GO:0005515//protein binding	-
gene-HPB48_020009	3	4	1	0	11	16	0.558	0.809	0.254	0.000	2.669	4.079	0.540333333333333	2.24933333333333	2.05757588277002	0.000313785842777698	0.00256632484578039	DWF5	Metabolism;Metabolism	Global and overview maps;Lipid metabolism	K00213;K00213	--	KAH9381848.1 hypothetical protein HPB48_020009 [Haemaphysalis longicornis]	ko01100//Metabolic pathways;ko00100//Steroid biosynthesis	GO:0016020//membrane;GO:0016021//integral component of membrane	GO:0004671//protein C-terminal S-isoprenylcysteine carboxyl O-methyltransferase activity;GO:0016627//oxidoreductase activity, acting on the CH-CH group of donors;GO:0016628//oxidoreductase activity, acting on the CH-CH group of donors, NAD or NADP as acceptor	GO:0006481//C-terminal protein methylation;GO:0006629//lipid metabolic process;GO:0016126//sterol biosynthetic process
gene-HPB48_020057	11	9	12	10	38	38	2.952	2.624	4.389	2.775	13.301	13.975	3.32166666666667	10.017	1.59247128977901	1.70011641040962e-08	2.55346251197622e-07	AAEL008004	Metabolism;Metabolism;Metabolism;Metabolism	Global and overview maps;Global and overview maps;Lipid metabolism;Lipid metabolism	K10249;K10249;K10249;K10249	--	KAH9372764.1 hypothetical protein HPB48_020057 [Haemaphysalis longicornis]	ko01100//Metabolic pathways;ko01212//Fatty acid metabolism;ko01040//Biosynthesis of unsaturated fatty acids;ko00062//Fatty acid elongation	GO:0005575//cellular_component;GO:0005622//intracellular;GO:0005623//cell;GO:0005737//cytoplasm;GO:0005783//endoplasmic reticulum;GO:0005789//endoplasmic reticulum membrane;GO:0012505//endomembrane system;GO:0016020//membrane;GO:0016021//integral component of membrane;GO:0030176//integral component of endoplasmic reticulum membrane;GO:0031224//intrinsic component of membrane;GO:0031227//intrinsic…	GO:0003674//molecular_function;GO:0003824//catalytic activity;GO:0004312//fatty acid synthase activity;GO:0009922//fatty acid elongase activity;GO:0016740//transferase activity;GO:0016746//transferase activity, transferring acyl groups;GO:0016747//transferase activity, transferring acyl groups other than amino-acyl groups	GO:0000038//very long-chain fatty acid metabolic process;GO:0006082//organic acid metabolic process;GO:0006629//lipid metabolic process;GO:0006631//fatty acid metabolic process;GO:0006633//fatty acid biosynthetic process;GO:0006643//membrane lipid metabolic process;GO:0006665//sphingolipid metabolic process;GO:0006807//nitrogen compound metabolic process;GO:0008150//biological_process;GO:0008152/…
gene-HPB48_020083	12	17	4	3	2	4	4.319	6.648	1.962	1.116	0.939	1.973	4.30966666666667	1.34266666666667	-1.68247510503326	0.00145576522660969	0.0101549431357702	ADARB1	-	-	-	--	KAH9369235.1 hypothetical protein HPB48_020083 [Haemaphysalis longicornis]	-	GO:0005575//cellular_component;GO:0005622//intracellular;GO:0005623//cell;GO:0005634//nucleus;GO:0005654//nucleoplasm;GO:0005730//nucleolus;GO:0005737//cytoplasm;GO:0005829//cytosol;GO:0031974//membrane-enclosed lumen;GO:0031981//nuclear lumen;GO:0043226//organelle;GO:0043227//membrane-bounded organelle;GO:0043228//non-membrane-bounded organelle;GO:0043229//intracellular organelle;GO:0043231//int…	GO:0003674//molecular_function;GO:0003676//nucleic acid binding;GO:0003723//RNA binding;GO:0003725//double-stranded RNA binding;GO:0003726//double-stranded RNA adenosine deaminase activity;GO:0003729//mRNA binding;GO:0003824//catalytic activity;GO:0004000//adenosine deaminase activity;GO:0005488//binding;GO:0005515//protein binding;GO:0016787//hydrolase activity;GO:0016810//hydrolase activity, ac…	GO:0000902//cell morphogenesis;GO:0000904//cell morphogenesis involved in differentiation;GO:0001932//regulation of protein phosphorylation;GO:0001933//negative regulation of protein phosphorylation;GO:0002252//immune effector process;GO:0002376//immune system process;GO:0003008//system process;GO:0006139//nucleobase-containing compound metabolic process;GO:0006382//adenosine to inosine editing;G…
gene-HPB48_020155	8	7	2	2	0	0	1.257	1.195	0.428	0.325	0.000	0.000	0.96	0.108333333333333	-3.14755718841386	0.00131428015283105	0.00927209226669866	--	-	-	-	--	KAH9362435.1 hypothetical protein HPB48_020155 [Haemaphysalis longicornis]	-	-	-	-
gene-HPB48_020292	7	4	1	22	5	6	4.419	2.744	0.860	14.360	4.117	5.191	2.67433333333333	7.88933333333333	1.56072409783015	0.00126507556129091	0.00897250509395025	--	-	-	-	--	KAH9379607.1 hypothetical protein HPB48_020292 [Haemaphysalis longicornis]	-	GO:0033178//proton-transporting two-sector ATPase complex, catalytic domain	GO:0046961//proton-transporting ATPase activity, rotational mechanism	GO:1902600//hydrogen ion transmembrane transport
gene-HPB48_020506	14	12	9	6	6	1	3.228	3.007	2.829	1.431	1.805	0.316	3.02133333333333	1.184	-1.35151627947041	0.00454898832143636	0.027528764065991	Sult3a1	-	-	-	--	KAH9375284.1 hypothetical protein HPB48_020506 [Haemaphysalis longicornis]	-	GO:0016021//integral component of membrane	GO:0001733//galactosylceramide sulfotransferase activity;GO:0008146//sulfotransferase activity	GO:0009247//glycolipid biosynthetic process
gene-HPB48_020806	19	14	10	3	9	4	4.720	3.779	3.386	0.771	2.917	1.362	3.96166666666667	1.68333333333333	-1.23478661030328	0.00224333956431893	0.0148644173975615	--	-	-	-	--	KAH9381149.1 hypothetical protein HPB48_020806 [Haemaphysalis longicornis]	-	GO:0000151//ubiquitin ligase complex;GO:0005575//cellular_component;GO:0005622//intracellular;GO:0005623//cell;GO:0019028//viral capsid;GO:0019031//viral envelope;GO:0031461//cullin-RING ubiquitin ligase complex;GO:0031466//Cul5-RING ubiquitin ligase complex;GO:0032991//macromolecular complex;GO:0044424//intracellular part;GO:0044464//cell part;GO:0080008//Cul4-RING E3 ubiquitin ligase complex;GO…	GO:0003674//molecular_function;GO:0003690//double-stranded DNA binding;GO:0005198//structural molecule activity;GO:0005488//binding;GO:0005515//protein binding;GO:0005524//ATP binding;GO:0019899//enzyme binding;GO:0031625//ubiquitin protein ligase binding;GO:0044389//ubiquitin-like protein ligase binding	GO:0000003//reproduction;GO:0001709//cell fate determination;GO:0003002//regionalization;GO:0003006//developmental process involved in reproduction;GO:0006464//cellular protein modification process;GO:0006508//proteolysis;GO:0006511//ubiquitin-dependent protein catabolic process;GO:0006807//nitrogen compound metabolic process;GO:0006950//response to stress;GO:0006974//cellular response to DNA dam…
gene-HPB48_020834	9	15	5	21	247	23	4.077	7.384	3.087	9.837	145.963	14.280	4.84933333333333	56.6933333333333	3.54732076596285	4.43200018382962e-62	4.56398074179007e-60	--	-	-	-	--	KAH9375707.1 hypothetical protein HPB48_020834 [Haemaphysalis longicornis]	-	GO:0005576//extracellular region	GO:0008061//chitin binding	-
gene-HPB48_021164	10	15	10	31	27	18	0.938	1.529	1.279	3.007	3.304	2.314	1.24866666666667	2.875	1.20317355719721	2.36603311818994e-05	0.000237866727561716	--	-	-	-	--	KAH9365602.1 hypothetical protein HPB48_021164 [Haemaphysalis longicornis]	-	-	-	-
gene-HPB48_021183	2	4	6	9	8.15	12	0.249	0.541	1.017	1.158	1.323	2.046	0.602333333333333	1.509	1.32495880038324	0.00793728369623783	0.0441357490495754	Slc22a7	-	-	-	--	KAH9378032.1 hypothetical protein HPB48_021183 [Haemaphysalis longicornis]	-	GO:0005887//integral component of plasma membrane;GO:0016021//integral component of membrane	GO:0015238//drug transmembrane transporter activity;GO:0022857//transmembrane transporter activity;GO:0042910//xenobiotic transporter activity;GO:0051119//sugar transmembrane transporter activity	GO:0008643//carbohydrate transport;GO:0015893//drug transport;GO:0042908//xenobiotic transport;GO:0055085//transmembrane transport
gene-HPB48_021389	9	5	7	1	1	2	3.687	2.226	3.908	0.424	0.534	1.123	3.27366666666667	0.693666666666667	-2.23859296594217	0.00154704833601071	0.0107234785923777	--	-	-	-	THAP	KAH9364409.1 hypothetical protein HPB48_021389 [Haemaphysalis longicornis]	-	-	-	-
gene-HPB48_021418	28	48	31	11	16	12	12.465	23.218	18.810	5.063	9.291	7.321	18.1643333333333	7.225	-1.33003892426093	4.42585336566166e-07	5.65023841661423e-06	--	-	-	-	--	KAH9365463.1 hypothetical protein HPB48_021418 [Haemaphysalis longicornis]	-	-	-	-
gene-HPB48_021546	13	13	6	6	4	2	1.794	1.950	1.129	0.856	0.720	0.378	1.62433333333333	0.651333333333333	-1.31837975522393	0.00793728369623783	0.0441357490495754	chd	Environmental Information Processing	Signal transduction	K04657	--	KAH9376980.1 hypothetical protein HPB48_021546 [Haemaphysalis longicornis]	ko04350//TGF-beta signaling pathway	GO:0005575//cellular_component;GO:0005576//extracellular region;GO:0005615//extracellular space;GO:0005623//cell;GO:0005886//plasma membrane;GO:0016020//membrane;GO:0044421//extracellular region part;GO:0044464//cell part;GO:0071944//cell periphery	GO:0003674//molecular_function;GO:0005488//binding;GO:0005515//protein binding;GO:0005518//collagen binding;GO:0005539//glycosaminoglycan binding;GO:0008201//heparin binding;GO:0019955//cytokine binding;GO:0043167//ion binding;GO:0043168//anion binding;GO:0043394//proteoglycan binding;GO:0044877//macromolecular complex binding;GO:0045545//syndecan binding;GO:0097367//carbohydrate derivative bindi…	GO:0000003//reproduction;GO:0000578//embryonic axis specification;GO:0001501//skeletal system development;GO:0001503//ossification;GO:0001649//osteoblast differentiation;GO:0001655//urogenital system development;GO:0001667//ameboidal-type cell migration;GO:0001702//gastrulation with mouth forming second;GO:0001703//gastrulation with mouth forming first;GO:0001704//formation of primary germ layer;…
gene-HPB48_021571	154	84	88	52	75	10	12.127	7.188	9.445	4.234	7.704	1.079	9.58666666666667	4.339	-1.14366668378876	2.40412711506165e-15	6.13842812296358e-14	--	Environmental Information Processing;Organismal Systems;Organismal Systems	Signal transduction;Digestive system;Endocrine system	K06233;K06233;K06233	--	KAH9364317.1 hypothetical protein HPB48_021571 [Haemaphysalis longicornis]	ko04340//Hedgehog signaling pathway;ko04979//Cholesterol metabolism;ko04918//Thyroid hormone synthesis	-	GO:0005515//protein binding	-
gene-HPB48_021574	328.55	330.94	231	208.06	136	62	75.533	82.669	72.383	49.458	40.784	19.535	76.8616666666667	36.5923333333333	-1.07072284713294	1.66110296343092e-33	8.89692475154855e-32	Lrp2	Human Diseases;Organismal Systems;Human Diseases	Neurodegenerative disease;Digestive system;Infectious disease: parasitic	K04550;K04550;K04550	--	KAH9364314.1 hypothetical protein HPB48_021574 [Haemaphysalis longicornis]	ko05010//Alzheimer disease;ko04979//Cholesterol metabolism;ko05144//Malaria	-	GO:0005515//protein binding	-
gene-HPB48_021781	11	4	11	3	0	2	4.113	1.625	5.605	1.160	0.000	1.025	3.781	0.728333333333333	-2.37609707032043	0.000325966115653784	0.00266010614258795	--	-	-	-	--	KAH9365879.1 hypothetical protein HPB48_021781 [Haemaphysalis longicornis]	-	-	GO:0004803//transposase activity	GO:0006313//transposition, DNA-mediated
gene-HPB48_021885	4	1.73	3	0	0	0	0.883	0.415	0.902	0.000	0.000	0.000	0.733333333333333	0.001	-9.51832530769087	0.00781614622828452	0.0435862381706488	--	-	-	-	--	KAH9366113.1 hypothetical protein HPB48_021885 [Haemaphysalis longicornis]	-	-	-	-
gene-HPB48_021890	67	69	52	16	14	13	10.574	11.832	11.185	2.611	2.882	2.812	11.197	2.76833333333333	-2.01602267176799	7.40565709283527e-20	2.46930308682212e-18	4cl1	Metabolism;Metabolism	Global and overview maps;Metabolism of cofactors and vitamins	K01904;K01904	--	KAH9372740.1 hypothetical protein HPB48_021890 [Haemaphysalis longicornis]	ko01100//Metabolic pathways;ko00130//Ubiquinone and other terpenoid-quinone biosynthesis	-	GO:0003987//acetate-CoA ligase activity;GO:0004043//L-aminoadipate-semialdehyde dehydrogenase activity;GO:0008668//(2,3-dihydroxybenzoyl)adenylate synthase activity;GO:0008756//o-succinylbenzoate-CoA ligase activity;GO:0030729//acetoacetate-CoA ligase activity;GO:0047473//D-alanine-poly(phosphoribitol) ligase activity;GO:0050218//propionate-CoA ligase activity	GO:0009234//menaquinone biosynthetic process;GO:0019287//isopentenyl diphosphate biosynthetic process, mevalonate pathway;GO:0019290//siderophore biosynthetic process;GO:0019350//teichoic acid biosynthetic process;GO:0019427//acetyl-CoA biosynthetic process from acetate;GO:0019878//lysine biosynthetic process via aminoadipic acid
gene-HPB48_022013	5	7	1	0	1	0	2.751	4.184	0.750	0.000	0.718	0.000	2.56166666666667	0.239333333333333	-3.41998951075509	0.00342114339803359	0.0215467839934122	--	Human Diseases;Human Diseases;Human Diseases;Human Diseases;Cellular Processes;Human Diseases;Cellular Processes	Neurodegenerative disease;Neurodegenerative disease;Neurodegenerative disease;Neurodegenerative disease;Transport and catabolism;Neurodegenerative disease;Transport and catabolism	K17906;K17906;K17906;K17906;K17906;K17906;K17906	--	KAH9371993.1 hypothetical protein HPB48_022013 [Haemaphysalis longicornis]	ko05010//Alzheimer disease;ko05022//Pathways of neurodegeneration - multiple diseases;ko05014//Amyotrophic lateral sclerosis;ko05016//Huntington disease;ko04140//Autophagy - animal;ko05017//Spinocerebellar ataxia;ko04136//Autophagy - other	-	GO:0003924//GTPase activity;GO:0005525//GTP binding	-
gene-HPB48_022090	35	33	29	16	16	5	4.109	4.210	4.640	1.942	2.450	0.805	4.31966666666667	1.73233333333333	-1.31820343074735	1.74401229256731e-06	2.06916900834896e-05	--	-	-	-	--	KAH9376411.1 hypothetical protein HPB48_022090 [Haemaphysalis longicornis]	-	GO:0005575//cellular_component;GO:0005576//extracellular region;GO:0005615//extracellular space;GO:0005622//intracellular;GO:0005623//cell;GO:0005737//cytoplasm;GO:0005783//endoplasmic reticulum;GO:0005794//Golgi apparatus;GO:0012505//endomembrane system;GO:0016020//membrane;GO:0016021//integral component of membrane;GO:0031224//intrinsic component of membrane;GO:0043226//organelle;GO:0043227//me…	GO:0003674//molecular_function;GO:0003824//catalytic activity;GO:0004175//endopeptidase activity;GO:0004222//metalloendopeptidase activity;GO:0005488//binding;GO:0008233//peptidase activity;GO:0008237//metallopeptidase activity;GO:0008270//zinc ion binding;GO:0016787//hydrolase activity;GO:0043167//ion binding;GO:0043169//cation binding;GO:0046872//metal ion binding;GO:0046914//transition metal i…	GO:0006508//proteolysis;GO:0006807//nitrogen compound metabolic process;GO:0008150//biological_process;GO:0008152//metabolic process;GO:0019538//protein metabolic process;GO:0043170//macromolecule metabolic process;GO:0044238//primary metabolic process;GO:0071704//organic substance metabolic process;GO:1901564//organonitrogen compound metabolic process
gene-HPB48_022147	1.08	5	2	8.44	9	13	0.305	1.533	0.769	2.462	3.312	5.026	0.869	3.6	2.05056882440264	0.000183025281107423	0.00156774274566234	cuedc2	-	-	-	--	KAH9380238.1 hypothetical protein HPB48_022147 [Haemaphysalis longicornis]	-	GO:0005575//cellular_component;GO:0005622//intracellular;GO:0005623//cell;GO:0005634//nucleus;GO:0005635//nuclear envelope;GO:0005654//nucleoplasm;GO:0005737//cytoplasm;GO:0005829//cytosol;GO:0012505//endomembrane system;GO:0016020//membrane;GO:0031090//organelle membrane;GO:0031965//nuclear membrane;GO:0031967//organelle envelope;GO:0031974//membrane-enclosed lumen;GO:0031975//envelope;GO:003198…	GO:0003674//molecular_function;GO:0043130//ubiquitin binding	GO:0001817//regulation of cytokine production;GO:0001818//negative regulation of cytokine production;GO:0002682//regulation of immune system process;GO:0002683//negative regulation of immune system process;GO:0002697//regulation of immune effector process;GO:0002698//negative regulation of immune effector process;GO:0002700//regulation of production of molecular mediator of immune response;GO:000…
gene-HPB48_022216	39	38	32	6	12	5	3.468	3.672	3.879	0.552	1.392	0.609	3.673	0.851	-2.1097278590457	1.25893552865939e-12	2.67868713683589e-11	FASN	Metabolism;Human Diseases;Metabolism;Environmental Information Processing;Organismal Systems;Metabolism	Global and overview maps;Endocrine and metabolic disease;Global and overview maps;Signal transduction;Endocrine system;Lipid metabolism	K00665;K00665;K00665;K00665;K00665;K00665	--	KAH9365945.1 hypothetical protein HPB48_022216 [Haemaphysalis longicornis]	ko01100//Metabolic pathways;ko04936//Alcoholic liver disease;ko01212//Fatty acid metabolism;ko04152//AMPK signaling pathway;ko04910//Insulin signaling pathway;ko00061//Fatty acid biosynthesis	-	GO:0004316//3-oxoacyl-[acyl-carrier-protein] reductase (NADPH) activity;GO:0016655//oxidoreductase activity, acting on NAD(P)H, quinone or similar compound as acceptor	GO:0006633//fatty acid biosynthetic process;GO:0008152//metabolic process;GO:0055114//oxidation-reduction process
gene-HPB48_022217	7	17	2	0	1	1	1.133	2.989	0.441	0.000	0.211	0.222	1.521	0.144333333333333	-3.39754372371893	2.75474331784565e-05	0.00027311521649641	Fasn	Metabolism;Human Diseases;Metabolism;Environmental Information Processing;Organismal Systems;Metabolism	Global and overview maps;Endocrine and metabolic disease;Global and overview maps;Signal transduction;Endocrine system;Lipid metabolism	K00665;K00665;K00665;K00665;K00665;K00665	--	KAH9365944.1 hypothetical protein HPB48_022217 [Haemaphysalis longicornis]	ko01100//Metabolic pathways;ko04936//Alcoholic liver disease;ko01212//Fatty acid metabolism;ko04152//AMPK signaling pathway;ko04910//Insulin signaling pathway;ko00061//Fatty acid biosynthesis	GO:0005575//cellular_component;GO:0005622//intracellular;GO:0005623//cell;GO:0005737//cytoplasm;GO:0005794//Golgi apparatus;GO:0005829//cytosol;GO:0005886//plasma membrane;GO:0012505//endomembrane system;GO:0016020//membrane;GO:0031410//cytoplasmic vesicle;GO:0031982//vesicle;GO:0042470//melanosome;GO:0042587//glycogen granule;GO:0043226//organelle;GO:0043227//membrane-bounded organelle;GO:004322…	GO:0000166//nucleotide binding;GO:0003674//molecular_function;GO:0003824//catalytic activity;GO:0003985//acetyl-CoA C-acetyltransferase activity;GO:0003988//acetyl-CoA C-acyltransferase activity;GO:0004312//fatty acid synthase activity;GO:0004313//[acyl-carrier-protein] S-acetyltransferase activity;GO:0004314//[acyl-carrier-protein] S-malonyltransferase activity;GO:0004315//3-oxoacyl-[acyl-carrie…	GO:0001885//endothelial cell development;GO:0002064//epithelial cell development;GO:0002376//immune system process;GO:0002520//immune system development;GO:0002521//leukocyte differentiation;GO:0002573//myeloid leukocyte differentiation;GO:0003158//endothelium development;GO:0006082//organic acid metabolic process;GO:0006084//acetyl-CoA metabolic process;GO:0006139//nucleobase-containing compound…
gene-HPB48_022265	10	4	4	14	8	26	1.113	0.484	0.607	1.611	1.161	3.966	0.734666666666667	2.246	1.6121962045506	3.36023476347816e-05	0.000327057001339266	R1A1-element\ORF2	-	-	-	--	KAH9371399.1 hypothetical protein HPB48_022265 [Haemaphysalis longicornis]	-	-	GO:0003964//RNA-directed DNA polymerase activity	GO:0000373//Group II intron splicing
gene-HPB48_022385	9	10	11	0	9	1	1.173	1.416	1.954	0.000	1.530	0.179	1.51433333333333	0.569666666666667	-1.4104929083806	0.00644386445798701	0.0374049173567175	FASN	Metabolism;Human Diseases;Metabolism;Environmental Information Processing;Organismal Systems;Metabolism	Global and overview maps;Endocrine and metabolic disease;Global and overview maps;Signal transduction;Endocrine system;Lipid metabolism	K00665;K00665;K00665;K00665;K00665;K00665	--	KAH9378415.1 hypothetical protein HPB48_022385 [Haemaphysalis longicornis]	ko01100//Metabolic pathways;ko04936//Alcoholic liver disease;ko01212//Fatty acid metabolism;ko04152//AMPK signaling pathway;ko04910//Insulin signaling pathway;ko00061//Fatty acid biosynthesis	GO:0005575//cellular_component;GO:0005622//intracellular;GO:0005623//cell;GO:0005737//cytoplasm;GO:0005794//Golgi apparatus;GO:0005829//cytosol;GO:0005886//plasma membrane;GO:0012505//endomembrane system;GO:0016020//membrane;GO:0031410//cytoplasmic vesicle;GO:0031982//vesicle;GO:0042470//melanosome;GO:0042587//glycogen granule;GO:0043226//organelle;GO:0043227//membrane-bounded organelle;GO:004322…	GO:0000166//nucleotide binding;GO:0003674//molecular_function;GO:0003676//nucleic acid binding;GO:0003677//DNA binding;GO:0003697//single-stranded DNA binding;GO:0003824//catalytic activity;GO:0004312//fatty acid synthase activity;GO:0004313//[acyl-carrier-protein] S-acetyltransferase activity;GO:0004314//[acyl-carrier-protein] S-malonyltransferase activity;GO:0004315//3-oxoacyl-[acyl-carrier-pro…	GO:0001885//endothelial cell development;GO:0002064//epithelial cell development;GO:0002376//immune system process;GO:0002520//immune system development;GO:0002521//leukocyte differentiation;GO:0002573//myeloid leukocyte differentiation;GO:0003158//endothelium development;GO:0006082//organic acid metabolic process;GO:0006084//acetyl-CoA metabolic process;GO:0006089//lactate metabolic process;GO:0…
gene-HPB48_022426	3	4	3	0	0	0	1.583	2.293	2.157	0.000	0.000	0.000	2.011	0.001	-10.9736973663054	0.00195459016113895	0.0131427150120739	--	-	-	-	--	KAH9371644.1 hypothetical protein HPB48_022426 [Haemaphysalis longicornis]	-	-	-	-
gene-HPB48_022436	1	2	1	4	8	10	0.733	1.594	1.000	3.034	7.654	10.052	1.109	6.91333333333333	2.64012212281772	0.000311651961173884	0.00255447709073	Ras85D	Human Diseases;Human Diseases;Human Diseases;Cellular Processes;Human Diseases;Human Diseases;Environmental Information Processing;Human Diseases;Human Diseases;Environmental Information Processing;Organismal Systems;Organismal Systems;Human Diseases;Human Diseases;Human Diseases;Human Diseases;Cellular Processes;Human Diseases;Organismal Systems;Human Diseases;Human Diseases;Environmental Inform…	Cancer: overview;Neurodegenerative disease;Neurodegenerative disease;Transport and catabolism;Infectious disease: viral;Cardiovascular disease;Signal transduction;Infectious disease: viral;Cancer: overview;Signal transduction;Nervous system;Environmental adaptation;Infectious disease: viral;Cancer: overview;Cancer: overview;Infectious disease: viral;Cell growth and death;Cancer: overview;Endocrin…	K07827;K07827;K07827;K07827;K07827;K07827;K07827;K07827;K07827;K07827;K07827;K07827;K07827;K07827;K07827;K07827;K07827;K07827;K07827;K07827;K07827;K07827;K07827;K07827;K07827;K07827;K07827;K07827;K07827;K07827;K07827;K07827;K07827;K07827;K07827;K07827;K07827;K07827;K07827;K07827;K07827;K07827;K07827;K07827;K07827;K07827;K07827;K07827;K07827;K07827;K07827;K07827;K07827;K07827;K07827;K07827;K07827;…	--	KAH9367047.1 hypothetical protein HPB48_022436 [Haemaphysalis longicornis]	ko05200//Pathways in cancer;ko05010//Alzheimer disease;ko05022//Pathways of neurodegeneration - multiple diseases;ko04140//Autophagy - animal;ko05170//Human immunodeficiency virus 1 infection;ko05417//Lipid and atherosclerosis;ko04010//MAPK signaling pathway;ko05161//Hepatitis B;ko05207//Chemical carcinogenesis - receptor activation;ko04013//MAPK signaling pathway - fly;ko04722//Neurotrophin sign…	-	GO:0003924//GTPase activity;GO:0005525//GTP binding	-
gene-HPB48_022510	11	20	10	3	5	5	1.102	2.176	1.365	0.311	0.653	0.686	1.54766666666667	0.55	-1.49259125643349	0.000806501709884524	0.00598899815559269	C1sa	Organismal Systems	Digestive system	K14616	--	KAH9359957.1 hypothetical protein HPB48_022510 [Haemaphysalis longicornis]	ko04977//Vitamin digestion and absorption	-	-	-
gene-HPB48_022609	14	6	4	2	2	2	5.086	2.368	1.981	0.751	0.948	0.996	3.145	0.898333333333333	-1.80773724484794	0.00232113063311842	0.0152820748395246	mRpL51	-	-	-	THAP	KAH9376438.1 hypothetical protein HPB48_022609 [Haemaphysalis longicornis]	-	GO:0000313//organellar ribosome;GO:0000315//organellar large ribosomal subunit;GO:0005575//cellular_component;GO:0005622//intracellular;GO:0005623//cell;GO:0005737//cytoplasm;GO:0005739//mitochondrion;GO:0005740//mitochondrial envelope;GO:0005743//mitochondrial inner membrane;GO:0005759//mitochondrial matrix;GO:0005761//mitochondrial ribosome;GO:0005762//mitochondrial large ribosomal subunit;GO:0…	GO:0003674//molecular_function;GO:0003735//structural constituent of ribosome;GO:0005198//structural molecule activity	GO:0006412//translation;GO:0006414//translational elongation;GO:0006415//translational termination;GO:0006518//peptide metabolic process;GO:0006807//nitrogen compound metabolic process;GO:0008150//biological_process;GO:0008152//metabolic process;GO:0009058//biosynthetic process;GO:0009059//macromolecule biosynthetic process;GO:0009987//cellular process;GO:0010467//gene expression;GO:0016043//cell…
gene-HPB48_022819	561.55	524.86	456.4	6	1	245.91	54.128	54.971	59.961	0.598	0.126	32.486	56.3533333333333	11.07	-2.34784572707554	1.22471489334691e-183	4.38989632636404e-181	--	-	-	-	--	KAH9366455.1 hypothetical protein HPB48_022819 [Haemaphysalis longicornis]	-	-	-	-
gene-HPB48_022865	16	12	12	6	9	1	2.435	1.985	2.489	0.944	1.787	0.209	2.303	0.98	-1.23266075679027	0.00647982079189282	0.0375902208963867	TPR	Human Diseases;Human Diseases;Genetic Information Processing;Human Diseases	Cancer: overview;Neurodegenerative disease;Translation;Cancer: specific types	K09291;K09291;K09291;K09291	--	KAH9365875.1 hypothetical protein HPB48_022865 [Haemaphysalis longicornis]	ko05200//Pathways in cancer;ko05014//Amyotrophic lateral sclerosis;ko03013//Nucleocytoplasmic transport;ko05216//Thyroid cancer	GO:0000228//nuclear chromosome;GO:0000775//chromosome, centromeric region;GO:0000776//kinetochore;GO:0000785//chromatin;GO:0000790//nuclear chromatin;GO:0000791//euchromatin;GO:0005575//cellular_component;GO:0005622//intracellular;GO:0005623//cell;GO:0005634//nucleus;GO:0005635//nuclear envelope;GO:0005643//nuclear pore;GO:0005652//nuclear lamina;GO:0005654//nucleoplasm;GO:0005694//chromosome;GO:…	GO:0003674//molecular_function;GO:0003676//nucleic acid binding;GO:0003677//DNA binding;GO:0003682//chromatin binding;GO:0003723//RNA binding;GO:0003729//mRNA binding;GO:0005198//structural molecule activity;GO:0005488//binding;GO:0005515//protein binding;GO:0008092//cytoskeletal protein binding;GO:0015631//tubulin binding;GO:0017056//structural constituent of nuclear pore;GO:0019899//enzyme bind…	GO:0000003//reproduction;GO:0000022//mitotic spindle elongation;GO:0000070//mitotic sister chromatid segregation;GO:0000075//cell cycle checkpoint;GO:0000122//negative regulation of transcription from RNA polymerase II promoter;GO:0000226//microtubule cytoskeleton organization;GO:0000278//mitotic cell cycle;GO:0000280//nuclear division;GO:0000819//sister chromatid segregation;GO:0001672//regulati…
gene-HPB48_022892	3	3	1	7	9	5	3.081	3.347	1.400	7.432	12.055	7.037	2.60933333333333	8.84133333333333	1.76058269902643	0.00372688955063659	0.0232047479608777	CG32486	-	-	-	--	KAH9371390.1 hypothetical protein HPB48_022892 [Haemaphysalis longicornis]	-	GO:0005575//cellular_component;GO:0005622//intracellular;GO:0005623//cell;GO:0005634//nucleus;GO:0005635//nuclear envelope;GO:0005654//nucleoplasm;GO:0005737//cytoplasm;GO:0012505//endomembrane system;GO:0031967//organelle envelope;GO:0031974//membrane-enclosed lumen;GO:0031975//envelope;GO:0031981//nuclear lumen;GO:0043226//organelle;GO:0043227//membrane-bounded organelle;GO:0043229//intracellul…	GO:0003674//molecular_function;GO:0005488//binding;GO:0008270//zinc ion binding;GO:0043167//ion binding;GO:0043169//cation binding;GO:0046872//metal ion binding;GO:0046914//transition metal ion binding	-
gene-HPB48_023637	1.14	4.15	3	0	0	0	0.869	3.438	3.118	0.000	0.000	0.000	2.475	0.001	-11.2732128098543	0.00781614622828452	0.0435862381706488	--	-	-	-	--	KAH9383002.1 hypothetical protein HPB48_023637 [Haemaphysalis longicornis]	-	GO:0005575//cellular_component;GO:0005576//extracellular region;GO:0005604//basement membrane;GO:0005623//cell;GO:0005886//plasma membrane;GO:0009986//cell surface;GO:0016020//membrane;GO:0031012//extracellular matrix;GO:0044421//extracellular region part;GO:0044464//cell part;GO:0071944//cell periphery	GO:0003674//molecular_function;GO:0005488//binding;GO:0005509//calcium ion binding;GO:0005518//collagen binding;GO:0043167//ion binding;GO:0043169//cation binding;GO:0044877//macromolecular complex binding;GO:0046872//metal ion binding	GO:0007155//cell adhesion;GO:0007160//cell-matrix adhesion;GO:0008150//biological_process;GO:0009987//cellular process;GO:0016043//cellular component organization;GO:0022610//biological adhesion;GO:0030198//extracellular matrix organization;GO:0031589//cell-substrate adhesion;GO:0043062//extracellular structure organization;GO:0071711//basement membrane organization;GO:0071840//cellular component…
gene-HPB48_023849	26	22	9	4	13	4	10.113	9.298	4.771	1.609	6.596	2.132	8.06066666666667	3.44566666666667	-1.22611602124552	0.000543138995278886	0.00421815322208465	BAZ2B	-	-	-	MBD	KAH9383114.1 hypothetical protein HPB48_023849 [Haemaphysalis longicornis]	-	GO:0005575//cellular_component;GO:0005622//intracellular;GO:0005623//cell;GO:0005634//nucleus;GO:0043226//organelle;GO:0043227//membrane-bounded organelle;GO:0043229//intracellular organelle;GO:0043231//intracellular membrane-bounded organelle;GO:0044424//intracellular part;GO:0044464//cell part	GO:0003674//molecular_function;GO:0003676//nucleic acid binding;GO:0003677//DNA binding;GO:0005488//binding;GO:0005515//protein binding;GO:0043167//ion binding;GO:0043169//cation binding;GO:0046872//metal ion binding;GO:0097159//organic cyclic compound binding;GO:1901363//heterocyclic compound binding	GO:0006139//nucleobase-containing compound metabolic process;GO:0006325//chromatin organization;GO:0006338//chromatin remodeling;GO:0006351//transcription, DNA-templated;GO:0006355//regulation of transcription, DNA-templated;GO:0006357//regulation of transcription from RNA polymerase II promoter;GO:0006725//cellular aromatic compound metabolic process;GO:0006807//nitrogen compound metabolic proce…
gene-HPB48_024375	74	57	55	27	22	11	3.885	3.251	3.935	1.466	1.507	0.791	3.69033333333333	1.25466666666667	-1.55644700780961	7.68367354704862e-14	1.76591851101651e-12	--	-	-	-	zf-C2H2	KAH9383258.1 hypothetical protein HPB48_024375 [Haemaphysalis longicornis]	-	GO:0005575//cellular_component	GO:0003674//molecular_function;GO:0003676//nucleic acid binding;GO:0005488//binding;GO:0097159//organic cyclic compound binding;GO:1901363//heterocyclic compound binding	GO:0008150//biological_process
gene-HPB48_024656	50	40	22	21	7	14	8.772	7.625	5.260	3.809	1.602	3.366	7.219	2.92566666666667	-1.30303359740355	4.5429726374067e-07	5.77602094056095e-06	ETNK1	Metabolism;Metabolism	Global and overview maps;Lipid metabolism	K00894;K00894	--	KAH9383414.1 hypothetical protein HPB48_024656 [Haemaphysalis longicornis]	ko01100//Metabolic pathways;ko00564//Glycerophospholipid metabolism	GO:0005575//cellular_component;GO:0005622//intracellular;GO:0005623//cell;GO:0005737//cytoplasm;GO:0005829//cytosol;GO:0044424//intracellular part;GO:0044444//cytoplasmic part;GO:0044464//cell part	GO:0000166//nucleotide binding;GO:0003674//molecular_function;GO:0003824//catalytic activity;GO:0004305//ethanolamine kinase activity;GO:0005488//binding;GO:0005524//ATP binding;GO:0008144//drug binding;GO:0016301//kinase activity;GO:0016740//transferase activity;GO:0016772//transferase activity, transferring phosphorus-containing groups;GO:0016773//phosphotransferase activity, alcohol group as a…	GO:0000003//reproduction;GO:0001701//in utero embryonic development;GO:0001890//placenta development;GO:0003006//developmental process involved in reproduction;GO:0006629//lipid metabolic process;GO:0006644//phospholipid metabolic process;GO:0006646//phosphatidylethanolamine biosynthetic process;GO:0006650//glycerophospholipid metabolic process;GO:0006793//phosphorus metabolic process;GO:0006796/…
gene-HPB48_024770	24	27.7	20	10	7	14	6.897	8.649	7.834	2.971	2.624	5.514	7.79333333333333	3.703	-1.07354597452623	0.000647924754097231	0.00492523225596178	--	-	-	-	--	KAH9383419.1 hypothetical protein HPB48_024770 [Haemaphysalis longicornis]	-	-	-	-
gene-HPB48_024998	12	18	9	10	1	2	3.101	5.055	3.170	2.672	0.337	0.708	3.77533333333333	1.239	-1.60742784162582	0.000940700286959326	0.0068678858788229	--	-	-	-	--	KAH9383489.1 hypothetical protein HPB48_024998 [Haemaphysalis longicornis]	-	GO:0016020//membrane	GO:0008083//growth factor activity	-
gene-HPB48_025116	4	6	6	0	0	0	1.222	1.992	2.499	0.000	0.000	0.000	1.90433333333333	0.001	-10.8950703138628	3.05786585628935e-05	0.000299818841111926	--	-	-	-	--	KAH9383544.1 hypothetical protein HPB48_025116 [Haemaphysalis longicornis]	-	-	GO:0004601//peroxidase activity	GO:0006979//response to oxidative stress
gene-HPB48_025436	167	170	118	96	20	11	11.292	12.490	10.875	6.712	1.764	1.019	11.5523333333333	3.165	-1.8679068709829	3.06063233419307e-40	2.06692485786321e-38	--	-	-	-	--	KAH9383670.1 hypothetical protein HPB48_025436 [Haemaphysalis longicornis]	-	GO:0005576//extracellular region	GO:0008061//chitin binding	-
gene-HPB48_025448	11	10	12	5	3	3	5.924	5.852	8.809	2.784	2.108	2.214	6.86166666666667	2.36866666666667	-1.53448385487741	0.00366992698450443	0.0229004918192762	--	-	-	-	--	KAH9383682.1 hypothetical protein HPB48_025448 [Haemaphysalis longicornis]	-	-	-	-
gene-HPB48_025457	14	14	13	2	3	2	1.902	2.066	2.407	0.281	0.532	0.372	2.125	0.395	-2.42753828284796	5.58332970326196e-06	6.15057224226357e-05	Fmo5	Metabolism;Metabolism	Xenobiotics biodegradation and metabolism;Metabolism of other amino acids	K00485;K00485	--	KAH9383691.1 hypothetical protein HPB48_025457 [Haemaphysalis longicornis]	ko00982//Drug metabolism - cytochrome P450;ko00430//Taurine and hypotaurine metabolism	GO:0005737//cytoplasm;GO:0009342//glutamate synthase complex (NADPH)	GO:0003824//catalytic activity;GO:0004355//glutamate synthase (NADPH) activity;GO:0004499//N,N-dimethylaniline monooxygenase activity;GO:0004729//oxygen-dependent protoporphyrinogen oxidase activity;GO:0004791//thioredoxin-disulfide reductase activity;GO:0015036//disulfide oxidoreductase activity;GO:0016166//phytoene dehydrogenase activity;GO:0016491//oxidoreductase activity;GO:0016668//oxidoredu…	GO:0006537//glutamate biosynthetic process;GO:0006631//fatty acid metabolic process;GO:0006779//porphyrin-containing compound biosynthetic process;GO:0006790//sulfur compound metabolic process;GO:0006805//xenobiotic metabolic process;GO:0008652//cellular amino acid biosynthetic process;GO:0009228//thiamine biosynthetic process;GO:0009398//FMN biosynthetic process;GO:0016117//carotenoid biosynthet…
gene-HPB48_025514	11887	10987	9900	28	6950	4539	1747.117	1754.631	1983.220	4.255	1332.443	914.307	1828.32266666667	750.335	-1.28491394243367	0	0	--	-	-	-	--	KAH9383748.1 hypothetical protein HPB48_025514 [Haemaphysalis longicornis]	-	-	GO:0005509//calcium ion binding	-
gene-HPB48_025519	11	12	9	6	4	1	2.901	3.439	3.235	1.636	1.376	0.361	3.19166666666667	1.12433333333333	-1.50524016868156	0.00289681180403475	0.0186056771934541	--	-	-	-	--	KAH9383753.1 hypothetical protein HPB48_025519 [Haemaphysalis longicornis]	-	GO:0005575//cellular_component;GO:0005622//intracellular;GO:0005623//cell;GO:0005737//cytoplasm;GO:0009507//chloroplast;GO:0009536//plastid;GO:0043226//organelle;GO:0043227//membrane-bounded organelle;GO:0043229//intracellular organelle;GO:0043231//intracellular membrane-bounded organelle;GO:0044424//intracellular part;GO:0044444//cytoplasmic part;GO:0044464//cell part	GO:0003674//molecular_function;GO:0003824//catalytic activity;GO:0004604//phosphoadenylyl-sulfate reductase (thioredoxin) activity;GO:0005488//binding;GO:0005515//protein binding;GO:0016491//oxidoreductase activity;GO:0016667//oxidoreductase activity, acting on a sulfur group of donors;GO:0016671//oxidoreductase activity, acting on a sulfur group of donors, disulfide as acceptor;GO:0033741//adeny…	GO:0000096//sulfur amino acid metabolic process;GO:0000097//sulfur amino acid biosynthetic process;GO:0006082//organic acid metabolic process;GO:0006520//cellular amino acid metabolic process;GO:0006534//cysteine metabolic process;GO:0006790//sulfur compound metabolic process;GO:0006807//nitrogen compound metabolic process;GO:0008150//biological_process;GO:0008152//metabolic process;GO:0008652//c…
gene-HPB48_025538	13	10	6	6	4	0	6.905	5.771	4.344	3.295	2.771	0.000	5.67333333333333	2.022	-1.48841363394915	0.0076503376363672	0.0430669414691176	ANKRD13B	-	-	-	--	KAH9383768.1 hypothetical protein HPB48_025538 [Haemaphysalis longicornis]	-	-	GO:0005515//protein binding	-
gene-HPB48_026008	9	3	4	2	0	1	1.277	0.462	0.773	0.293	0.000	0.194	0.837333333333333	0.162333333333333	-2.36684278680929	0.00754640440275455	0.042597647384295	Ppn	-	-	-	--	KAH9384025.1 hypothetical protein HPB48_026008 [Haemaphysalis longicornis]	-	GO:0005575//cellular_component;GO:0005576//extracellular region;GO:0005604//basement membrane;GO:0031012//extracellular matrix;GO:0044421//extracellular region part	GO:0003674//molecular_function;GO:0003824//catalytic activity;GO:0004857//enzyme inhibitor activity;GO:0004866//endopeptidase inhibitor activity;GO:0004867//serine-type endopeptidase inhibitor activity;GO:0005198//structural molecule activity;GO:0005201//extracellular matrix structural constituent;GO:0008233//peptidase activity;GO:0016787//hydrolase activity;GO:0030234//enzyme regulator activity;…	GO:0006508//proteolysis;GO:0006807//nitrogen compound metabolic process;GO:0008150//biological_process;GO:0008152//metabolic process;GO:0009892//negative regulation of metabolic process;GO:0009987//cellular process;GO:0010466//negative regulation of peptidase activity;GO:0010605//negative regulation of macromolecule metabolic process;GO:0010951//negative regulation of endopeptidase activity;GO:00…
gene-HPB48_026240	5	9.55	1	3	39.78	5	1.791	3.717	0.488	1.111	18.588	2.455	1.99866666666667	7.38466666666667	1.88549491869622	7.14548022009333e-06	7.76586622870668e-05	Sult1c2	-	-	-	--	KAH9384247.1 hypothetical protein HPB48_026240 [Haemaphysalis longicornis]	-	-	GO:0008146//sulfotransferase activity	-
gene-HPB48_026732	0	0	0	6	2	0	0.000	0.000	0.000	0.696	0.293	0.000	0.001	0.329666666666667	8.36486421003796	0.00781614622828452	0.0435862381706488	--	-	-	-	--	KAH9384723.1 hypothetical protein HPB48_026732 [Haemaphysalis longicornis]	-	-	GO:0004803//transposase activity	GO:0006313//transposition, DNA-mediated
gene-HPB48_026791	88	60	46	147	129	84	57.927	42.914	41.270	100.051	110.764	75.780	47.3703333333333	95.5316666666667	1.0119952105642	5.30588776286391e-16	1.42502077827119e-14	FUCA2	Cellular Processes;Metabolism	Transport and catabolism;Glycan biosynthesis and metabolism	K01206;K01206	--	KAH9384778.1 hypothetical protein HPB48_026791 [Haemaphysalis longicornis]	ko04142//Lysosome;ko00511//Other glycan degradation	-	GO:0004560//alpha-L-fucosidase activity	GO:0005975//carbohydrate metabolic process
gene-HPB48_026990	23	15	4	7	8	1	15.538	11.011	3.683	4.890	7.050	0.926	10.0773333333333	4.28866666666667	-1.23251282991332	0.00267908574711642	0.017344730545503	FUCA1	Cellular Processes;Metabolism	Transport and catabolism;Glycan biosynthesis and metabolism	K01206;K01206	--	KAH9384963.1 hypothetical protein HPB48_026990 [Haemaphysalis longicornis]	ko04142//Lysosome;ko00511//Other glycan degradation	-	GO:0004560//alpha-L-fucosidase activity	GO:0005975//carbohydrate metabolic process
